# Supplementary material for: Transcriptome Data Revealed the circRNA–miRNA–mRNA Regulatory Network during the Proliferation and Differentiation of Myoblasts in Shitou Goose
Source: Animals (Basel). 2024 Feb 8;14(4):576. doi: 10.3390/ani14040576 (PMC10885906; doi:10.3390/ani14040576)
Supplement: Supplementary file 1 [file animals-14-00576-s001.zip]

Archive with 9 entries (9 files):
- Table S1 The levels of expression for all circRNAs identified in  GM and DM .xlsx
- Table S2 DEcircRNAs identified in  GM and DM.xlsx
- Table S3 The levels of expression for all mRNAs identified in  GM and DM .xlsx
- Table S4 DEmRNAs identified in  GM and DM.xlsx
- Table S5 CircRNA-miRNA pairs predicted by RNAhybrid.xlsx
- Table S6 MRNA-miRNA pairs predicted by miRDB.xlsx
- Table S7 List of all FmiRNAs.xlsx
- Table S8 Node Information for the circRNA-miRNA-mRNA Regulatory Network.xlsx
- Table S9 Regulatory axis of circRNA-miRNA-hub gene network.xlsx
