# Supplementary material for: Transcriptome Data Revealed the circRNA–miRNA–mRNA Regulatory Network during the Proliferation and Differentiation of Myoblasts in Shitou Goose
Source: Animals (Basel). 2024 Feb 8;14(4):576. doi: 10.3390/ani14040576 (PMC10885906; doi:10.3390/ani14040576)
Supplement: Supplementary file 1 [file animals-14-00576-s001.zip › Table S1 The levels of expression for all circRNAs identified in GM and DM .xlsx]

## Sheet: Sheet1
Table S1 The levels of expression for all circRNAs identified in GM and DM
CircRNA	GM_1_srpbm	GM_2_srpbm	GM_3_srpbm	DM_1_srpbm	DM_2_srpbm	DM_3_srpbm	chr	start	end	strand	exon Count	circType	isoformName	geneName
ciRNA1	0	0	0	11.6932	0	0	NW_013185913.1	16308	17132	+	1	ciRNA	XM_013198926.1	PKM
ciRNA10	40.3896	10.3662	22.1264	70.1593	54.2234	46.8785	NW_013185654.1	1212982	1213204	-	1	ciRNA	XM_013183207.1	DNMBP
ciRNA100	0	0	0	11.6932	0	0	NW_013185813.1	1177788	1178133	+	1	ciRNA	XM_013193704.1	CENPC
ciRNA101	0	0	0	35.0797	0	0	NW_013185811.1	2140162	2143143	-	1	ciRNA	XM_013193650.1	KREMEN1
ciRNA102	0	0	0	11.6932	0	0	NW_013185828.1	1889809	1892839	-	1	ciRNA	XM_013194647.1	COG2
ciRNA103	0	0	0	23.3864	0	0	NW_013185726.1	181881	182409	+	1	ciRNA	XM_013185767.1	INSIG1
ciRNA104	0	0	0	11.6932	0	0	NW_013185697.1	4049364	4050335	+	1	ciRNA	XM_013181143.1	FAM65B
ciRNA105	0	0	0	23.3864	0	0	NW_013185695.1	213007	213562	-	1	ciRNA	XM_013180632.1	EIF5B
ciRNA106	0	0	0	11.6932	0	0	NW_013185683.1	3265345	3266333	+	1	ciRNA	XM_013178517.1	LOC106034392
ciRNA107	0	0	33.1896	11.6932	21.6894	35.1589	NW_013185683.1	7500177	7501056	+	1	ciRNA	XM_013178486.1	CSNK1A1
ciRNA108	0	0	0	23.3864	0	0	NW_013185730.1	462033	462460	+	1	ciRNA	XM_013186158.1	VPS8
ciRNA109	0	0	0	11.6932	0	0	NW_013185730.1	1453828	1455055	+	1	ciRNA	XM_013186249.1	TRA2B
ciRNA11	0	0	0	11.6932	0	0	NW_013185654.1	8049806	8050831	+	1	ciRNA	XM_013171904.1	SGMS1
ciRNA110	0	0	0	11.6932	0	0	NW_013185738.1	3517915	3518607	+	1	ciRNA	XM_013187394.1	KIAA1468
ciRNA111	0	0	0	46.7729	0	0	NW_013185692.1	5596818	5598239	+	1	ciRNA	XM_013180293.1	PPP4R2
ciRNA112	0	0	0	35.0797	0	0	NW_013185660.1	4291696	4294371	-	1	ciRNA	XM_013171141.1	DPP4
ciRNA113	0	0	0	11.6932	0	0	NW_013185704.1	5522193	5522974	-	1	ciRNA	XM_013182288.1	LOC106036744
ciRNA114	0	0	0	11.6932	0	0	NW_013185662.1	618967	619373	+	1	ciRNA	XM_013172137.1	COL12A1
ciRNA115	0	0	0	11.6932	0	0	NW_013185876.1	1188747	1189910	-	1	ciRNA	XM_013197387.1	JAK2
ciRNA116	0	0	0	11.6932	0	0	NW_013185815.1	1771479	1772778	+	1	ciRNA	XM_013193896.1	GNPNAT1
ciRNA117	0	0	0	11.6932	0	0	NW_013185664.1	11981163	11981533	-	1	ciRNA	XM_013172772.1	CLOCK
ciRNA118	0	0	0	35.0797	0	0	NW_013185740.1	1619044	1619821	+	1	ciRNA	XM_013187624.1	MKRN2
ciRNA119	0	0	0	35.0797	0	0	NW_013185740.1	1625674	1626155	+	1	ciRNA	XM_013187624.1	MKRN2
ciRNA12	0	0	0	11.6932	0	0	NW_013185654.1	10994863	10995055	+	1	ciRNA	XM_013172759.1	UNC5B
ciRNA120	0	0	0	11.6932	0	0	NW_013185760.1	1348315	1348467	+	1	ciRNA	XM_013190157.1	ATF6
ciRNA121	0	0	0	11.6932	0	0	NW_013185666.1	410265	410966	-	1	ciRNA	XM_013173758.1	MYO18B
ciRNA122	0	0	0	11.6932	0	0	NW_013185666.1	2643189	2643924	+	1	ciRNA	XM_013173359.1	OGFOD2
ciRNA123	0	0	0	11.6932	0	0	NW_013185668.1	2204142	2204822	-	1	ciRNA	XM_013174390.1	THBS1
ciRNA124	0	0	0	11.6932	0	0	NW_013186071.1	104475	104793	+	1	ciRNA	XM_013202053.1	DCAF10
ciRNA125	0	0	0	11.6932	0	0	NW_013185768.1	1187215	1206777	+	1	ciRNA	XM_013190751.1	ABCD2
ciRNA126	0	0	0	23.3864	0	0	NW_013185934.1	442173	442484	-	1	ciRNA	XM_013199695.1	NR2C2AP
ciRNA127	0	0	0	23.3864	0	0	NW_013185732.1	3250005	3251871	+	1	ciRNA	XM_013186624.1	EVI5
ciRNA128	20.1948	31.0986	55.316	70.1593	97.6021	164.075	NW_013185808.1	719355	720042	+	1	ciRNA	XM_013193503.1	CLUH
ciRNA129	0	0	0	11.6932	0	0	NW_013185672.1	5683101	5684229	-	1	ciRNA	XM_013175466.1	EPB41L2
ciRNA13	0	0	0	11.6932	0	0	NW_013185654.1	13421351	13421704	+	1	ciRNA	XM_013173578.1	JMJD1C
ciRNA130	0	0	0	35.0797	0	0	NW_013186054.1	154586	154976	+	1	ciRNA	XM_013201885.1	PHKA1
ciRNA131	0	0	0	11.6932	0	0	NW_013185676.1	195951	198812	+	1	ciRNA	XM_013176454.1	PDPR
ciRNA132	0	0	0	23.3864	0	23.4393	NW_013185676.1	705454	705677	-	1	ciRNA	XM_013176466.1	FHOD1
ciRNA133	0	0	0	11.6932	0	0	NW_013185789.1	830276	831648	+	1	ciRNA	XM_013192255.1	KIF4A
ciRNA134	0	0	0	23.3864	0	0	NW_013185789.1	1088285	1089417	-	1	ciRNA	XM_013192251.1	ITM2A
ciRNA135	0	0	0	11.6932	0	0	NW_013185886.1	1130269	1133038	+	1	ciRNA	XM_013197694.1	AP1G1
ciRNA136	0	0	0	11.6932	0	0	NW_013185894.1	416561	416783	+	1	ciRNA	XM_013198198.1	FTSJ3
ciRNA137	0	0	0	11.6932	0	0	NW_013185894.1	1017656	1018056	-	1	ciRNA	XM_013198189.1	NMT1
ciRNA138	0	0	0	11.6932	10.8447	0	NW_013185674.1	6246000	6246212	-	1	ciRNA	XM_013175732.1	ANXA6
ciRNA139	20.1948	10.3662	0	46.7729	43.3787	46.8785	NW_013185674.1	6245999	6246212	-	1	ciRNA	XM_013175732.1	ANXA6
ciRNA14	0	0	0	11.6932	0	0	NW_013185654.1	20894460	20894668	+	1	ciRNA	XM_013175828.1	DLG5
ciRNA140	40.3896	0	0	70.1593	54.2234	58.5982	NW_013185674.1	9137936	9138119	+	1	ciRNA	XM_013176084.1	FAF2
ciRNA141	0	0	22.1264	23.3864	0	0	NW_013185680.1	132114	134304	-	1	ciRNA	XM_013177826.1	ST3GAL3
ciRNA142	0	0	0	23.3864	0	0	NW_013185823.1	1330163	1333331	+	1	ciRNA	XM_013194483.1	ARHGEF7
ciRNA143	0	0	0	35.0797	0	0	NW_013185795.1	2003496	2003642	+	1	ciRNA	XM_013192624.1	KMT2E
ciRNA144	0	31.0986	0	23.3864	0	0	NW_013185657.1	7850630	7854501	-	1	ciRNA	XM_013191763.1	ELMSAN1
ciRNA145	242.338	279.888	553.16	374.183	0	398.468	NW_013186107.1	36835	52574	+	1	ciRNA	XM_013202301.1	LOC106049871
ciRNA146	0	0	66.3792	81.8525	162.67	105.477	NW_013185682.1	919934	931531	+	1	ciRNA	XM_013178198.1	STXBP5
ciRNA147	0	41.4648	0	35.0797	0	0	NW_013185816.1	406405	406698	+	1	ciRNA	XM_013193963.1	PRRC2B
ciRNA148	0	0	0	46.7729	65.0681	0	NW_013185677.1	2160420	2167691	+	1	ciRNA	XM_013176899.1	RHBDF1
ciRNA149	0	0	0	23.3864	54.2234	0	NW_013185677.1	2160765	2167691	+	1	ciRNA	XM_013176899.1	RHBDF1
ciRNA15	0	0	0	46.7729	0	0	NW_013185654.1	23799280	23799567	+	1	ciRNA	XM_013176613.1	SYNPO2L
ciRNA150	0	0	0	35.0797	0	0	NW_013185695.1	3845194	3875921	+	1	ciRNA	XM_013180708.1	LOC106035717
ciRNA151	0	0	0	35.0797	0	0	NW_013185695.1	3845194	3878500	+	1	ciRNA	XM_013180708.1	LOC106035717
ciRNA152	60.5844	51.8311	77.4425	81.8525	75.9127	23.4393	NW_013185688.1	5056594	5060741	-	1	ciRNA	XM_013179635.1	NAA16
ciRNA153	30.2922	0	0	128.625	379.564	82.0374	NW_013185666.1	1104694	1105775	+	1	ciRNA	XM_013173223.1	CORO1C
ciRNA154	0	0	0	46.7729	0	0	NW_013185666.1	1104694	1115074	+	1	ciRNA	XM_013173223.1	CORO1C
ciRNA155	212.045	248.789	210.201	783.446	845.885	867.253	NW_013185860.1	194142	201762	+	1	ciRNA	XR_001212976.1	LOC106045870
ciRNA156	0	0	0	58.4661	65.0681	0	NW_013185672.1	9376347	9377273	-	1	ciRNA	XM_013175325.1	REPS1
ciRNA157	0	0	44.2528	23.3864	0	0	NW_013185658.1	3374137	3385231	-	1	ciRNA	XM_013197624.1	NAV3
ciRNA158	0	0	0	58.4661	0	0	NW_013185685.1	2474324	2476130	+	1	ciRNA	XR_001206215.1	LOC106034643
ciRNA159	0	0	0	35.0797	0	0	NW_013185816.1	1429593	1429767	-	1	ciRNA	XM_013193961.1	VAV2
ciRNA16	0	0	0	11.6932	0	0	NW_013186028.1	9918	10149	+	1	ciRNA	XM_013201548.1	PYGL
ciRNA160	50.487	0	0	23.3864	54.2234	58.5982	NW_013185972.1	436145	437850	+	1	ciRNA	XM_013200716.1	CTSH
ciRNA161	50.487	0	0	81.8525	0	117.196	NW_013185972.1	437509	437850	+	1	ciRNA	XM_013200716.1	CTSH
ciRNA162	50.487	31.0986	0	58.4661	0	23.4393	NW_013185900.1	1053713	1056724	+	1	ciRNA	XM_013198494.1	LOC106047148
ciRNA163	0	0	0	23.3864	0	0	NW_013185793.1	660196	662546	+	1	ciRNA	XM_013192509.1	RAB11FIP5
ciRNA164	0	0	33.1896	23.3864	0	0	NW_013185757.1	2017458	2019537	-	1	ciRNA	XM_013189589.1	LOC106041275
ciRNA165	0	41.4648	0	81.8525	86.7574	82.0374	NW_013185667.1	8859242	8871792	-	1	ciRNA	XM_013174038.1	VASH2
ciRNA166	50.487	0	0	70.1593	65.0681	46.8785	NW_013185848.1	234700	239606	-	1	ciRNA	XM_013195756.1	MANBA
ciRNA167	2039.67	2633.02	0	2525.74	2700.32	0	NW_013185666.1	10666514	10676302	-	1	ciRNA	XM_013173715.1	LOC106031351
ciRNA168	80.7792	155.493	154.885	152.012	325.34	339.869	NW_013185837.1	220456	223954	-	1	ciRNA	XM_013195179.1	MYO9B
ciRNA169	0	0	0	46.7729	0	35.1589	NW_013185862.1	1295165	1296395	+	1	ciRNA	XM_013196715.1	LOC106045936
ciRNA17	0	0	0	11.6932	0	0	NW_013186028.1	59374	59721	+	1	ciRNA	XM_013201554.1	NIN
ciRNA170	0	41.4648	0	81.8525	0	152.355	NW_013185659.1	8148426	8169732	+	1	ciRNA	XM_013199998.1	CRIM1
ciRNA171	0	0	0	81.8525	32.534	35.1589	NW_013185659.1	8148426	8205635	+	1	ciRNA	XM_013199998.1	CRIM1
ciRNA172	0	0	0	46.7729	0	0	NW_013185659.1	8169624	8205635	+	1	ciRNA	XM_013199998.1	CRIM1
ciRNA173	0	20.7324	0	23.3864	0	46.8785	NW_013185662.1	12978399	12981596	+	1	ciRNA	XM_013172324.1	ACP1
ciRNA174	0	0	0	46.7729	65.0681	0	NW_013185865.1	1454402	1500136	+	1	ciRNA	XM_013196856.1	UNKL
ciRNA175	0	0	0	23.3864	0	0	NW_013185865.1	1454505	1500136	+	1	ciRNA	XM_013196856.1	UNKL
ciRNA176	0	0	0	23.3864	0	0	NW_013185670.1	9231699	9240872	+	1	ciRNA	XM_013175039.1	LMF1
ciRNA177	0	0	0	23.3864	0	0	NW_013185786.1	2541933	2542397	+	1	ciRNA	XM_013191963.1	TWF2
ciRNA178	30.2922	72.5635	0	35.0797	43.3787	46.8785	NW_013185677.1	5121735	5126618	+	1	ciRNA	XM_013177049.1	LOC106033494
ciRNA179	0	0	0	46.7729	0	0	NW_013185665.1	370274	374238	-	1	ciRNA	XM_013172841.1	LRP6
ciRNA18	0	0	0	11.6932	0	0	NW_013185709.1	874870	876741	+	1	ciRNA	XM_013183046.1	PPM1A
ciRNA180	0	0	0	128.625	0	0	NW_013185901.1	587762	666115	+	1	ciRNA	XM_013198567.1	LOC106047198
ciRNA181	0	41.4648	0	70.1593	140.981	58.5982	NW_013185694.1	1631181	1632285	-	1	ciRNA	XM_013180533.1	PPAP2A
ciRNA182	0	0	0	23.3864	54.2234	23.4393	NW_013185696.1	3746969	3748578	-	1	ciRNA	XM_013180877.1	RBFOX2
ciRNA183	0	0	0	70.1593	21.6894	0	NW_013185859.1	1498342	1517237	-	1	ciRNA	XM_013196534.1	TAOK1
ciRNA184	0	0	0	23.3864	0	0	NW_013185743.1	529926	530162	-	1	ciRNA	XM_013188184.1	SPATA13
ciRNA185	0	0	0	0	10.8447	0	NW_013185966.1	497369	498231	+	1	ciRNA	XM_013200587.1	RPS11
ciRNA186	0	0	0	0	10.8447	0	NW_013185926.1	756906	758936	+	1	ciRNA	XM_013199393.1	ZNF341
ciRNA187	0	0	0	0	10.8447	0	NW_013185926.1	756906	758952	+	1	ciRNA	XM_013199393.1	ZNF341
ciRNA188	0	0	0	0	21.6894	0	NW_013185785.1	2582202	2582506	-	1	ciRNA	XM_013191861.1	PDLIM7
ciRNA189	0	0	0	0	10.8447	0	NW_013185890.1	1064540	1065018	+	1	ciRNA	XM_013197919.1	RAC3
ciRNA19	0	0	0	11.6932	0	0	NW_013185770.1	2523139	2524837	+	1	ciRNA	XM_013190856.1	F2RL2
ciRNA190	0	0	0	0	10.8447	0	NW_013185795.1	2040981	2041877	+	1	ciRNA	XM_013192624.1	KMT2E
ciRNA191	0	0	0	0	10.8447	0	NW_013185700.1	812357	812820	+	1	ciRNA	XM_013181637.1	HMGCS1
ciRNA192	0	0	0	0	10.8447	0	NW_013185700.1	5519307	5519691	-	1	ciRNA	XM_013181616.1	TLN1
ciRNA193	0	0	0	0	21.6894	0	NW_013185658.1	3259776	3261752	-	1	ciRNA	XM_013197624.1	NAV3
ciRNA194	0	0	0	0	10.8447	0	NW_013185658.1	11208860	11209458	+	1	ciRNA	XM_013198897.1	RPAP3
ciRNA195	0	0	0	0	10.8447	0	NW_013185658.1	11706320	11706692	+	1	ciRNA	XM_013198950.1	SLC38A2
ciRNA196	0	0	0	0	10.8447	0	NW_013185658.1	11753621	11755902	+	1	ciRNA	XM_013198961.1	SLC38A1
ciRNA197	0	0	0	0	10.8447	0	NW_013185822.1	31823	32282	-	1	ciRNA	XM_013194397.1	IKBKB
ciRNA198	0	0	0	0	21.6894	0	NW_013185678.1	7354465	7355197	+	1	ciRNA	XM_013177472.1	TPM1
ciRNA199	0	0	0	0	10.8447	0	NW_013185678.1	7620529	7620740	-	1	ciRNA	XM_013177488.1	HERC1
ciRNA2	0	0	0	23.3864	0	0	NW_013185890.1	939992	940188	-	1	ciRNA	XM_013197956.1	PCYT2
ciRNA20	0	0	0	23.3864	0	0	NW_013185684.1	1182027	1182324	-	1	ciRNA	XM_013178753.1	LOC106034526
ciRNA200	0	10.3662	0	0	43.3787	35.1589	NW_013185654.1	1212984	1213204	-	1	ciRNA	XM_013183207.1	DNMBP
ciRNA201	0	0	0	0	32.534	0	NW_013185654.1	7509189	7509340	-	1	ciRNA	XM_013171735.1	ADAM8
ciRNA202	0	0	0	0	10.8447	0	NW_013185654.1	14962932	14963443	-	1	ciRNA	XM_013174073.1	BICC1
ciRNA203	0	0	0	0	32.534	0	NW_013185654.1	16916671	16917244	-	1	ciRNA	XM_013174760.1	GLUD1
ciRNA204	0	0	0	0	10.8447	0	NW_013185809.1	483691	484362	+	1	ciRNA	XR_001211899.1	FREM1
ciRNA205	0	0	0	0	54.2234	0	NW_013185772.1	67711	68282	-	1	ciRNA	XM_013190984.1	LOC106042201
ciRNA206	0	0	0	0	10.8447	0	NW_013185709.1	5331141	5331885	-	1	ciRNA	XM_013183011.1	ZFYVE21
ciRNA207	0	0	0	0	75.9127	0	NW_013185684.1	440065	443777	+	1	ciRNA	XM_013178696.1	HDAC4
ciRNA208	0	0	11.0632	0	10.8447	0	NW_013185684.1	2106848	2107488	-	1	ciRNA	XM_013178714.1	COL6A3
ciRNA209	0	0	0	0	10.8447	0	NW_013185684.1	2132950	2133174	-	1	ciRNA	XM_013178713.1	COL6A3
ciRNA21	0	0	0	11.6932	0	0	NW_013185684.1	2120919	2121258	-	1	ciRNA	XM_013178714.1	COL6A3
ciRNA210	0	0	0	0	10.8447	11.7196	NW_013185684.1	2579570	2580577	+	1	ciRNA	XM_013178607.1	FN1
ciRNA211	0	0	0	0	10.8447	0	NW_013185684.1	6939892	6940034	+	1	ciRNA	XM_013178763.1	COL3A1
ciRNA212	0	0	0	0	10.8447	0	NW_013185684.1	6956943	6958056	+	1	ciRNA	XM_013178763.1	COL3A1
ciRNA213	0	0	0	0	32.534	0	NW_013185725.1	541905	542900	+	1	ciRNA	XM_013185530.1	LOC106038775
ciRNA214	0	0	0	0	10.8447	0	NW_013185725.1	4130610	4130865	-	1	ciRNA	XM_013185556.1	VIPAS39
ciRNA215	0	0	0	0	10.8447	0	NW_013185699.1	2720971	2722178	+	1	ciRNA	XM_013181456.1	TRIP12
ciRNA216	0	0	0	0	32.534	0	NW_013185682.1	1553566	1553892	+	1	ciRNA	XM_013178273.1	SASH1
ciRNA217	0	0	0	0	10.8447	0	NW_013185701.1	4805310	4811195	-	1	ciRNA	XM_013181868.1	ADAMTS17
ciRNA218	0	0	0	0	10.8447	0	NW_013185800.1	2195917	2196941	+	1	ciRNA	XM_013192932.1	TOP1
ciRNA219	0	0	0	0	21.6894	0	NW_013185680.1	1475044	1475274	-	1	ciRNA	XM_013177869.1	USP33
ciRNA22	10.0974	0	11.0632	11.6932	21.6894	11.7196	NW_013185684.1	2421699	2421906	-	1	ciRNA	XM_013178816.1	LOC106034586
ciRNA220	0	0	0	0	21.6894	0	NW_013185779.1	2375640	2376773	+	1	ciRNA	XM_013191453.1	SOAT1
ciRNA221	0	0	0	0	10.8447	0	NW_013186134.1	41008	41349	+	1	ciRNA	XM_013170625.1	MCM3AP
ciRNA222	0	0	0	0	32.534	11.7196	NW_013185707.1	5390255	5391199	-	1	ciRNA	XM_013182711.1	LTN1
ciRNA223	0	0	0	0	10.8447	0	NW_013185707.1	5440388	5441117	-	1	ciRNA	XM_013182729.1	CCT8
ciRNA224	0	0	0	0	10.8447	0	NW_013185964.1	182993	183199	+	1	ciRNA	XM_013200467.1	CLK2
ciRNA225	0	0	0	0	10.8447	23.4393	NW_013185964.1	442561	442674	-	1	ciRNA	XM_013200451.1	ATP8B2
ciRNA226	0	0	0	0	10.8447	0	NW_013185705.1	3204048	3205142	-	1	ciRNA	XM_013182381.1	GARS
ciRNA227	0	0	0	0	21.6894	0	NW_013185713.1	2076141	2076398	+	1	ciRNA	XM_013183569.1	LOC106037602
ciRNA228	0	0	0	0	10.8447	0	NW_013185765.1	1495570	1495755	-	1	ciRNA	XM_013190489.1	TPPP
ciRNA229	0	0	0	0	10.8447	0	NW_013185757.1	2653086	2653290	-	1	ciRNA	XM_013189758.1	CDK18
ciRNA23	0	0	0	11.6932	0	0	NW_013185684.1	6939892	6940545	+	1	ciRNA	XM_013178763.1	COL3A1
ciRNA230	0	0	0	0	10.8447	0	NW_013185757.1	2838132	2839229	+	1	ciRNA	XM_013189721.1	DSTYK
ciRNA231	0	0	55.316	0	21.6894	11.7196	NW_013185965.1	460530	460886	+	1	ciRNA	XM_013200535.1	FANCG
ciRNA232	0	0	0	0	21.6894	11.7196	NW_013185833.1	494662	494893	+	1	ciRNA	XM_013195025.1	NCL
ciRNA233	0	0	0	0	10.8447	0	NW_013185751.1	304940	305579	-	1	ciRNA	XM_013189185.1	NAA15
ciRNA234	0	0	0	0	21.6894	0	NW_013185722.1	1166005	1166246	+	1	ciRNA	XM_013185220.1	PGK1
ciRNA235	0	0	0	0	10.8447	0	NW_013185722.1	2219106	2219651	-	1	ciRNA	XM_013185109.1	COL4A5
ciRNA236	0	0	0	0	21.6894	0	NW_013185694.1	1353739	1353917	-	1	ciRNA	XM_013180586.1	LOC106035653
ciRNA237	0	0	0	0	21.6894	0	NW_013185694.1	5278258	5278983	-	1	ciRNA	XM_013180565.1	ADAMTS6
ciRNA238	20.1948	10.3662	11.0632	0	21.6894	0	NW_013185858.1	633011	633447	-	1	ciRNA	XM_013196356.1	WDR3
ciRNA239	0	0	0	0	10.8447	0	NW_013185839.1	1665461	1665888	-	1	ciRNA	XM_013195347.1	LOC106045044
ciRNA24	0	0	0	11.6932	0	0	NW_013185684.1	7015160	7015310	-	1	ciRNA	XM_013178641.1	COL5A2
ciRNA240	0	0	0	0	10.8447	0	NW_013185839.1	1716406	1718771	-	1	ciRNA	XM_013195347.1	LOC106045044
ciRNA241	0	0	0	0	10.8447	0	NW_013185735.1	4009054	4009598	+	1	ciRNA	XM_013187030.1	COL1A2
ciRNA242	10.0974	0	0	0	21.6894	0	NW_013185679.1	5035332	5037713	-	1	ciRNA	XM_013177689.1	CSTF3
ciRNA243	0	0	0	0	21.6894	0	NW_013185673.1	8383146	8386909	+	1	ciRNA	XM_013175682.1	CCNC
ciRNA244	0	0	0	0	10.8447	0	NW_013185837.1	1372796	1373099	+	1	ciRNA	XM_013195191.1	SIRT6
ciRNA245	0	0	0	0	10.8447	0	NW_013185923.1	214747	215377	-	1	ciRNA	XM_013199259.1	MED12L
ciRNA246	0	0	0	0	21.6894	0	NW_013185671.1	5815518	5816216	+	1	ciRNA	XM_013175215.1	ETFDH
ciRNA247	0	0	0	0	10.8447	0	NW_013185677.1	3219935	3222315	+	1	ciRNA	XM_013176927.1	NTAN1
ciRNA248	0	0	0	0	10.8447	0	NW_013185739.1	2119740	2121335	-	1	ciRNA	XM_013187458.1	HECW2
ciRNA249	0	0	0	0	10.8447	0	NW_013185669.1	3219313	3219893	-	1	ciRNA	XM_013174455.1	KDELC1
ciRNA25	0	0	0	11.6932	0	0	NW_013185682.1	4194529	4197017	-	1	ciRNA	XM_013178206.1	CNKSR3
ciRNA250	0	0	0	0	32.534	0	NW_013185818.1	904203	905874	+	1	ciRNA	XM_013194140.1	SIN3A
ciRNA251	0	0	0	0	10.8447	0	NW_013185661.1	7687734	7689454	+	1	ciRNA	XM_013171971.1	KAT2B
ciRNA252	0	0	0	0	32.534	0	NW_013185661.1	11977042	11977966	+	1	ciRNA	XM_013171772.1	DNAJC1
ciRNA253	0	0	0	0	21.6894	0	NW_013185821.1	13120	16545	-	1	ciRNA	XM_013194351.1	SEPT7
ciRNA254	0	0	0	0	10.8447	0	NW_013185816.1	399868	400780	+	1	ciRNA	XM_013193963.1	PRRC2B
ciRNA255	0	0	0	0	21.6894	0	NW_013185663.1	625960	627191	+	1	ciRNA	XM_013172528.1	KIAA1429
ciRNA256	0	0	0	0	32.534	0	NW_013185663.1	12480967	12481835	-	1	ciRNA	XM_013172547.1	ADHFE1
ciRNA257	0	0	0	0	10.8447	0	NW_013185675.1	667484	667922	+	1	ciRNA	XM_013176201.1	DOCK7
ciRNA258	0	0	0	0	10.8447	0	NW_013185675.1	7247826	7247996	-	1	ciRNA	XM_013176167.1	NSUN4
ciRNA259	0	0	0	0	10.8447	0	NW_013185665.1	4328229	4328946	-	1	ciRNA	XM_013172929.1	STRAP
ciRNA26	0	0	0	23.3864	0	11.7196	NW_013185680.1	1548010	1552125	+	1	ciRNA	XM_013177889.1	NEXN
ciRNA260	0	0	0	0	10.8447	0	NW_013185665.1	11933254	11933494	+	1	ciRNA	XM_013173141.1	SPIC
ciRNA261	0	10.3662	0	0	10.8447	0	NW_013185755.1	1230415	1230846	-	1	ciRNA	XM_013189438.1	GLYR1
ciRNA262	0	0	0	0	21.6894	0	NW_013185667.1	5718751	5719530	+	1	ciRNA	XM_013173998.1	EPRS
ciRNA263	0	0	0	0	10.8447	0	NW_013185803.1	727349	728363	-	1	ciRNA	XM_013193171.1	KIF23
ciRNA264	0	0	0	0	10.8447	0	NW_013185847.1	1137609	1137967	+	1	ciRNA	XM_013195726.1	CUL2
ciRNA265	0	0	0	0	10.8447	0	NW_013185780.1	1015405	1015937	-	1	ciRNA	XM_013191510.1	MSL3
ciRNA266	0	0	0	0	10.8447	0	NW_013185900.1	131208	131525	+	1	ciRNA	XM_013198470.1	TM9SF4
ciRNA267	0	0	0	0	21.6894	0	NW_013185900.1	1000066	1000235	-	1	ciRNA	XM_013198492.1	DDX27
ciRNA268	0	0	0	0	21.6894	11.7196	NW_013185655.1	18106121	18107052	+	1	ciRNA	XM_013181677.1	SYNE3
ciRNA269	0	0	0	0	10.8447	0	NW_013185657.1	8408348	8409152	+	1	ciRNA	XM_013192172.1	VPS39
ciRNA27	0	0	0	11.6932	0	0	NW_013185680.1	6641524	6641762	+	1	ciRNA	XM_013177953.1	PRG4
ciRNA270	0	0	0	0	10.8447	0	NW_013185657.1	16843001	16849659	-	1	ciRNA	XM_013194844.1	CTTN
ciRNA271	0	0	0	0	10.8447	0	NW_013185750.1	1457513	1457745	+	1	ciRNA	XM_013189131.1	EIF4G2
ciRNA272	0	0	0	0	10.8447	0	NW_013185750.1	2152599	2153566	-	1	ciRNA	XM_013189035.1	IPO7
ciRNA273	0	10.3662	0	0	10.8447	0	NW_013185750.1	3488716	3489131	+	1	ciRNA	XM_013189020.1	RPN2
ciRNA274	0	0	0	0	10.8447	0	NW_013185750.1	3608421	3609091	-	1	ciRNA	XM_013189162.1	SYS1
ciRNA275	0	0	0	0	21.6894	0	NW_013185992.1	103375	103531	-	1	ciRNA	XM_013201047.1	DCP1A
ciRNA276	0	0	0	0	10.8447	0	NW_013186089.1	50987	51305	-	1	ciRNA	XM_013202194.1	IQGAP1
ciRNA277	0	0	0	0	10.8447	0	NW_013186082.1	29917	30411	-	1	ciRNA	XM_013202140.1	PPIH
ciRNA278	0	0	0	0	10.8447	0	NW_013185718.1	2719602	2720724	+	1	ciRNA	XM_013184593.1	LOC106038244
ciRNA279	0	0	0	0	21.6894	0	NW_013185685.1	2025201	2027652	+	1	ciRNA	XM_013178940.1	PRKCA
ciRNA28	0	0	0	11.6932	0	0	NW_013185721.1	1900375	1900655	-	1	ciRNA	XM_013185051.1	SQLE
ciRNA280	0	0	0	0	21.6894	0	NW_013186063.1	68560	68821	-	1	ciRNA	XM_013201974.1	COL6A1
ciRNA281	0	0	0	0	10.8447	0	NW_013186077.1	139607	140098	-	1	ciRNA	XM_013202109.1	ENTPD4
ciRNA282	0	0	0	0	10.8447	0	NW_013186022.1	217529	218693	+	1	ciRNA	XM_013201477.1	ARNT
ciRNA283	0	0	0	0	10.8447	0	NW_013186169.1	35247	35515	-	1	ciRNA	XM_013170715.1	LOC106029429
ciRNA284	0	0	0	0	10.8447	0	NW_013185868.1	543057	556155	+	1	ciRNA	XM_013197055.1	FRMD4A
ciRNA285	0	0	0	0	10.8447	0	NW_013185708.1	3833102	3833303	+	1	ciRNA	XM_013182904.1	LRSAM1
ciRNA286	0	0	0	0	10.8447	0	NW_013185708.1	5303762	5306046	+	1	ciRNA	XM_013182892.1	MAN1B1
ciRNA287	0	0	0	0	10.8447	0	NW_013186099.1	89596	90150	+	1	ciRNA	XM_013202249.1	R3HDM2
ciRNA288	0	0	0	0	10.8447	0	NW_013186099.1	106881	107268	+	1	ciRNA	XM_013202249.1	R3HDM2
ciRNA289	0	0	0	0	10.8447	0	NW_013185972.1	215171	215394	+	1	ciRNA	XM_013200693.1	UNC45A
ciRNA29	0	0	0	11.6932	0	0	NW_013185779.1	843557	844092	-	1	ciRNA	XM_013191369.1	LAMC1
ciRNA290	0	0	0	0	10.8447	0	NW_013185714.1	561248	561629	-	1	ciRNA	XR_001208158.1	SLC25A43
ciRNA291	0	0	0	0	10.8447	0	NW_013185743.1	3066473	3069527	-	1	ciRNA	XM_013188212.1	ZC3H12C
ciRNA292	0	0	0	0	10.8447	0	NW_013185716.1	767729	767882	+	1	ciRNA	XM_013184328.1	PABPC4
ciRNA293	0	0	0	0	10.8447	0	NW_013185716.1	773708	774030	+	1	ciRNA	XM_013184373.1	PPIE
ciRNA294	0	0	0	0	10.8447	0	NW_013185776.1	66811	67021	-	1	ciRNA	XM_013191203.1	APC
ciRNA295	0	0	0	0	21.6894	0	NW_013185865.1	142900	143740	+	1	ciRNA	XM_013196875.1	TRAF7
ciRNA296	0	0	0	0	10.8447	0	NW_013185736.1	2365728	2367314	+	1	ciRNA	XM_013187204.1	TTC12
ciRNA297	0	0	0	0	32.534	0	NW_013186039.1	19380	20125	+	1	ciRNA	XM_013201746.1	SUPT6H
ciRNA298	0	0	0	0	21.6894	0	NW_013185734.1	21624	22328	-	1	ciRNA	XM_013186846.1	CYLD
ciRNA299	0	0	0	0	10.8447	0	NW_013185726.1	183142	185199	+	1	ciRNA	XM_013185767.1	INSIG1
ciRNA3	0	0	0	11.6932	0	0	NW_013185963.1	127798	129113	+	1	ciRNA	XM_013200420.1	PIP4K2B
ciRNA30	0	0	0	11.6932	0	0	NW_013185779.1	1036613	1037813	-	1	ciRNA	XM_013191466.1	RC3H1
ciRNA300	0	0	0	0	10.8447	0	NW_013185702.1	4050927	4052159	+	1	ciRNA	XM_013181996.1	MARCH6
ciRNA301	0	0	0	0	21.6894	0	NW_013185697.1	4068708	4068988	+	1	ciRNA	XM_013181143.1	FAM65B
ciRNA302	0	0	0	0	10.8447	0	NW_013185695.1	3924791	3926524	-	1	ciRNA	XM_013180718.1	ASMTL
ciRNA303	0	0	0	0	10.8447	0	NW_013185683.1	654494	655086	-	1	ciRNA	XM_013178475.1	MATR3
ciRNA304	0	0	0	0	10.8447	0	NW_013185683.1	1003226	1003861	+	1	ciRNA	XM_013178382.1	HSPA9
ciRNA305	0	0	0	0	10.8447	0	NW_013185730.1	1749593	1751087	-	1	ciRNA	XM_013186178.1	PAK2
ciRNA306	0	0	0	0	21.6894	11.7196	NW_013185730.1	4594819	4595144	-	1	ciRNA	XM_013186327.1	HRASLS
ciRNA307	0	0	0	0	10.8447	0	NW_013185723.1	497911	499354	-	1	ciRNA	XM_013185350.1	USP53
ciRNA308	0	0	0	0	10.8447	0	NW_013185723.1	745324	746644	-	1	ciRNA	XM_013185284.1	METTL14
ciRNA309	0	0	0	0	10.8447	0	NW_013185723.1	4062977	4064024	+	1	ciRNA	XM_013185235.1	PLA2G12A
ciRNA31	0	0	0	11.6932	0	0	NW_013185711.1	3973544	3977892	+	1	ciRNA	XM_013183272.1	MBNL3
ciRNA310	0	0	0	0	10.8447	0	NW_013185774.1	373945	374581	-	1	ciRNA	XM_013191081.1	CRNKL1
ciRNA311	0	0	0	0	21.6894	0	NW_013185774.1	1751446	1752738	+	1	ciRNA	XM_013191038.1	SPTBN1
ciRNA312	0	0	0	0	10.8447	0	NW_013185748.1	32178	32609	+	1	ciRNA	XM_013188822.1	LOC106040733
ciRNA313	0	0	0	0	10.8447	0	NW_013185748.1	1072469	1073007	+	1	ciRNA	XM_013188682.1	CNTRL
ciRNA314	0	0	0	0	10.8447	0	NW_013185720.1	2247552	2248765	-	1	ciRNA	XM_013184927.1	PRKDC
ciRNA315	0	0	0	0	10.8447	0	NW_013185706.1	3014689	3015025	+	1	ciRNA	XM_013182536.1	METAP2
ciRNA316	0	0	0	0	10.8447	0	NW_013185660.1	1589727	1592277	+	1	ciRNA	XM_013171236.1	SEC22A
ciRNA317	0	0	0	0	21.6894	0	NW_013185662.1	7661695	7661876	+	1	ciRNA	XM_013172251.1	DST
ciRNA318	0	0	0	0	10.8447	0	NW_013185664.1	10619672	10620270	-	1	ciRNA	XM_013172725.1	FRYL
ciRNA319	0	0	0	0	10.8447	0	NW_013185758.1	3083239	3083647	-	1	ciRNA	XM_013189830.1	MYBBP1A
ciRNA32	0	0	0	11.6932	0	0	NW_013185696.1	1591600	1598135	-	1	ciRNA	XM_013180944.1	NUAK1
ciRNA320	0	0	0	0	10.8447	0	NW_013186572.1	514	640	+	1	ciRNA	XM_013170900.1	LOC106029616
ciRNA321	0	0	0	0	21.6894	23.4393	NW_013185766.1	107836	108127	+	1	ciRNA	XM_013190504.1	ENOPH1
ciRNA322	0	0	0	0	10.8447	0	NW_013185766.1	2198208	2199941	+	1	ciRNA	XM_013190509.1	USO1
ciRNA323	0	0	0	0	65.0681	0	NW_013185766.1	2625795	2626367	+	1	ciRNA	XM_013190568.1	ANKRD17
ciRNA324	0	0	0	0	54.2234	0	NW_013185832.1	140297	140569	-	1	ciRNA	XM_013194952.1	RRP36
ciRNA325	0	0	0	0	10.8447	0	NW_013185760.1	2548962	2549821	-	1	ciRNA	XM_013190137.1	PRRC2C
ciRNA326	0	0	0	0	10.8447	0	NW_013185666.1	1400341	1400536	+	1	ciRNA	XM_013173231.1	HECTD4
ciRNA327	0	0	0	0	21.6894	0	NW_013185666.1	1558524	1559923	+	1	ciRNA	XM_013173257.1	ATXN2
ciRNA328	0	0	0	0	10.8447	0	NW_013185666.1	5766587	5767514	+	1	ciRNA	XM_013173441.1	MMP17
ciRNA329	0	0	0	0	10.8447	0	NW_013185666.1	5956533	5957151	+	1	ciRNA	XM_013173465.1	NOC4L
ciRNA33	0	0	0	35.0797	0	35.1589	NW_013185696.1	4532779	4534108	+	1	ciRNA	XM_013180973.1	MICALL1
ciRNA330	0	0	0	0	10.8447	0	NW_013185668.1	745232	747050	+	1	ciRNA	XM_013174143.1	ACTN1
ciRNA331	0	0	0	0	10.8447	0	NW_013185668.1	1472562	1472880	-	1	ciRNA	XM_013174200.1	PLEK2
ciRNA332	0	0	0	0	32.534	0	NW_013185668.1	2213196	2214662	-	1	ciRNA	XM_013174390.1	THBS1
ciRNA333	0	0	0	0	21.6894	0	NW_013185768.1	758360	758687	-	1	ciRNA	XM_013190736.1	LAMB1
ciRNA334	10.0974	0	0	0	75.9127	23.4393	NW_013185934.1	442171	442484	-	1	ciRNA	XM_013199695.1	NR2C2AP
ciRNA335	0	10.3662	0	0	10.8447	58.5982	NW_013185934.1	442174	442484	-	1	ciRNA	XM_013199695.1	NR2C2AP
ciRNA336	0	0	0	0	21.6894	0	NW_013185732.1	3362698	3364247	-	1	ciRNA	XM_013186514.1	RPAP2
ciRNA337	0	0	0	0	10.8447	0	NW_013185732.1	3382067	3382411	+	1	ciRNA	XM_013186686.1	GLMN
ciRNA338	0	0	0	0	10.8447	0	NW_013185882.1	1314293	1314841	-	1	ciRNA	XM_013197571.1	FANCA
ciRNA339	0	0	0	0	10.8447	0	NW_013185808.1	217580	217870	+	1	ciRNA	XM_013193434.1	TXNDC17
ciRNA34	0	0	0	11.6932	0	0	NW_013185696.1	5531134	5531281	+	1	ciRNA	XM_013180891.1	TNRC6B
ciRNA340	0	0	0	0	21.6894	0	NW_013185808.1	1188382	1188556	-	1	ciRNA	XM_013193433.1	WSB1
ciRNA341	0	0	0	0	10.8447	0	NW_013185836.1	695657	698270	-	1	ciRNA	XM_013195083.1	TCF4
ciRNA342	0	0	0	0	10.8447	0	NW_013185670.1	5935937	5936786	-	1	ciRNA	XM_013174848.1	EIF4A2
ciRNA343	0	0	0	0	10.8447	0	NW_013185920.1	736595	737509	-	1	ciRNA	XM_013199176.1	IL1RAP
ciRNA344	0	0	0	0	10.8447	0	NW_013185676.1	255728	256470	+	1	ciRNA	XM_013176507.1	SF3B3
ciRNA345	0	0	0	0	10.8447	0	NW_013185676.1	608541	610795	+	1	ciRNA	XM_013176511.1	CNOT1
ciRNA346	0	0	0	0	21.6894	0	NW_013185691.1	2230197	2230975	-	1	ciRNA	XR_001206747.1	LOC106035393
ciRNA347	0	0	0	0	21.6894	0	NW_013185691.1	3725122	3726219	+	1	ciRNA	XM_013180070.1	CASP8AP2
ciRNA348	0	0	0	0	10.8447	0	NW_013185781.1	701553	704520	+	1	ciRNA	XM_013191622.1	CARS
ciRNA349	0	0	0	0	10.8447	0	NW_013185894.1	933053	934061	+	1	ciRNA	XM_013198192.1	MAP3K14
ciRNA35	0	0	0	11.6932	0	0	NW_013185696.1	5597124	5598138	+	1	ciRNA	XM_013180842.1	SGSM3
ciRNA350	0	0	0	0	10.8447	0	NW_013185894.1	1066217	1066920	+	1	ciRNA	XM_013198204.1	KIF18B
ciRNA351	0	10.3662	0	0	10.8447	0	NW_013185674.1	9137936	9138117	+	1	ciRNA	XM_013176084.1	FAF2
ciRNA352	0	0	0	0	10.8447	0	NW_013186088.1	112712	113157	+	1	ciRNA	XM_013202189.1	DCHS1
ciRNA353	0	0	0	0	32.534	0	NW_013185788.1	1320235	1322747	-	1	ciRNA	XM_013192092.1	TNPO1
ciRNA354	0	0	0	0	21.6894	0	NW_013185680.1	5984774	5987464	+	1	ciRNA	XM_013177979.1	LOC106034073
ciRNA355	0	0	0	0	21.6894	0	NW_013185886.1	194837	195017	-	1	ciRNA	XM_013197695.1	NFAT5
ciRNA356	50.487	0	0	0	21.6894	0	NW_013185865.1	292626	299000	-	1	ciRNA	XM_013196853.1	ARHGAP17
ciRNA357	0	0	0	0	32.534	0	NW_013185657.1	6811012	6830480	+	1	ciRNA	XM_013191318.1	SIPA1L1
ciRNA358	0	0	0	0	32.534	0	NW_013185654.1	12095719	12128103	+	1	ciRNA	XM_013173311.1	CTNNA3
ciRNA359	0	0	22.1264	0	54.2234	0	NW_013185718.1	4438855	4490189	+	1	ciRNA	XM_013184661.1	ATXN10
ciRNA36	0	0	0	11.6932	0	0	NW_013186090.1	120920	121134	+	1	ciRNA	XM_013202202.1	DNMT1
ciRNA360	0	0	0	0	32.534	0	NW_013185654.1	23853807	23854158	+	1	ciRNA	XM_013176570.1	USP54
ciRNA361	0	0	0	0	54.2234	35.1589	NW_013185659.1	8145292	8169732	+	1	ciRNA	XM_013199998.1	CRIM1
ciRNA362	0	0	0	0	32.534	46.8785	NW_013185659.1	8145295	8169732	+	1	ciRNA	XM_013199998.1	CRIM1
ciRNA363	0	20.7324	55.316	0	43.3787	0	NW_013185659.1	8153862	8205635	+	1	ciRNA	XM_013199998.1	CRIM1
ciRNA364	0	0	0	0	21.6894	0	NW_013185865.1	1454505	1468301	+	1	ciRNA	XM_013196856.1	UNKL
ciRNA365	0	0	0	0	21.6894	0	NW_013185854.1	1593248	1608528	+	1	ciRNA	XM_013196057.1	LRRFIP2
ciRNA366	0	0	0	0	21.6894	0	NW_013185689.1	5190396	5219590	-	1	ciRNA	XM_013179802.1	TENM3
ciRNA367	0	0	0	0	21.6894	0	NW_013185722.1	441671	448098	+	1	ciRNA	XM_013185159.1	LOC106038570
ciRNA368	0	0	0	0	32.534	0	NW_013185710.1	4784966	4817625	-	1	ciRNA	XM_013183178.1	DYM
ciRNA369	0	0	0	0	21.6894	0	NW_013185657.1	15695033	15699886	-	1	ciRNA	XM_013194477.1	CD44
ciRNA37	0	0	0	23.3864	0	0	NW_013185715.1	3470422	3471311	+	1	ciRNA	XM_013183920.1	SMS
ciRNA370	0	0	0	0	43.3787	0	NW_013186107.1	36835	62462	+	1	ciRNA	XM_013202301.1	LOC106049871
ciRNA371	0	0	0	0	54.2234	0	NW_013185716.1	890316	895836	-	1	ciRNA	XM_013184118.1	MACF1
ciRNA372	0	0	0	0	21.6894	0	NW_013185711.1	4276479	4278614	+	1	ciRNA	XM_013183321.1	KLHL13
ciRNA373	0	0	0	0	43.3787	0	NW_013185709.1	2817953	2821694	+	1	ciRNA	XM_013182993.1	BRF1
ciRNA374	0	0	0	0	32.534	0	NW_013185703.1	4120193	4122624	+	1	ciRNA	XR_001207494.1	LOC106036643
ciRNA375	70.6818	103.662	77.4425	0	43.3787	70.3178	NW_013185757.1	2017458	2021532	-	1	ciRNA	XM_013189589.1	LOC106041275
ciRNA376	0	62.1973	0	0	54.2234	0	NW_013186123.1	22352	22771	+	1	ciRNA	XM_013202372.1	LOC106049952
ciRNA377	0	0	0	0	21.6894	0	NW_013185865.1	133424	133583	+	1	ciRNA	XM_013196875.1	TRAF7
ciRNA378	0	0	0	0	32.534	35.1589	NW_013185661.1	11035254	11066543	-	1	ciRNA	XM_013172043.1	KIAA1217
ciRNA379	0	0	0	0	43.3787	0	NW_013185667.1	8859210	8871792	-	1	ciRNA	XM_013174038.1	VASH2
ciRNA38	10.0974	0	11.0632	11.6932	0	23.4393	NW_013185833.1	494662	494894	+	1	ciRNA	XM_013195025.1	NCL
ciRNA380	0	0	0	0	21.6894	0	NW_013185667.1	8859242	8860860	-	1	ciRNA	XM_013174038.1	VASH2
ciRNA381	0	0	0	0	21.6894	0	NW_013185726.1	2539927	2545102	-	1	ciRNA	XM_013185741.1	DIP2C
ciRNA382	0	0	0	0	21.6894	0	NW_013185662.1	615158	644424	+	1	ciRNA	XM_013172137.1	COL12A1
ciRNA383	0	0	0	0	21.6894	0	NW_013185667.1	8161474	8179139	+	1	ciRNA	XM_013174022.1	PTPN14
ciRNA384	0	0	0	0	32.534	0	NW_013185654.1	730952	751101	+	1	ciRNA	XM_013181908.1	LCOR
ciRNA385	0	0	0	0	32.534	0	NW_013185693.1	5401172	5460801	-	1	ciRNA	XM_013180442.1	SEMA3D
ciRNA386	0	0	0	0	0	11.7196	NW_013185913.1	842529	842706	+	1	ciRNA	XM_013198931.1	ALPK3
ciRNA387	0	0	0	0	0	11.7196	NW_013185791.1	622095	622453	+	1	ciRNA	XM_013192418.1	MBTPS1
ciRNA388	0	0	0	0	0	11.7196	NW_013185806.1	1788093	1789577	+	1	ciRNA	XM_013193379.1	CAAP1
ciRNA389	10.0974	0	0	0	0	35.1589	NW_013185793.1	2064941	2065308	+	1	ciRNA	XM_013192524.1	VPS16
ciRNA39	0	0	0	23.3864	32.534	46.8785	NW_013185864.1	912014	912253	-	1	ciRNA	XM_013196753.1	MRC2
ciRNA390	0	0	0	0	0	11.7196	NW_013185890.1	793547	793784	+	1	ciRNA	XM_013197904.1	DNAH17
ciRNA391	0	0	0	0	0	23.4393	NW_013185867.1	966917	967526	+	1	ciRNA	XM_013197016.1	PPARD
ciRNA392	0	0	0	0	0	11.7196	NW_013185741.1	726720	726993	-	1	ciRNA	XM_013187819.1	UBR4
ciRNA393	0	0	0	0	0	11.7196	NW_013185741.1	3357702	3358451	+	1	ciRNA	XM_013187812.1	DGKQ
ciRNA394	0	0	0	0	0	11.7196	NW_013185658.1	7004954	7005482	-	1	ciRNA	XM_013198224.1	MDM2
ciRNA395	0	0	0	0	0	11.7196	NW_013185658.1	11737275	11743378	+	1	ciRNA	XM_013198961.1	SLC38A1
ciRNA396	0	0	0	0	0	11.7196	NW_013185822.1	27328	28339	-	1	ciRNA	XM_013194397.1	IKBKB
ciRNA397	0	0	0	0	0	11.7196	NW_013185822.1	1631050	1631192	+	1	ciRNA	XM_013194386.1	TTI2
ciRNA398	0	0	0	0	0	11.7196	NW_013185999.1	153548	154220	-	1	ciRNA	XM_013201137.1	PTGES3
ciRNA399	0	0	0	0	0	11.7196	NW_013185654.1	314602	314895	-	1	ciRNA	XM_013180729.1	POLL
ciRNA4	0	0	0	11.6932	0	0	NW_013185741.1	3737593	3738706	-	1	ciRNA	XM_013187817.1	IKBKAP
ciRNA40	0	0	0	11.6932	0	0	NW_013185753.1	3170704	3171144	-	1	ciRNA	XM_013189271.1	GTF2I
ciRNA400	0	0	0	0	0	11.7196	NW_013185654.1	3600992	3601137	-	1	ciRNA	XM_013192593.1	HECTD2
ciRNA401	0	0	0	0	0	11.7196	NW_013185654.1	11917808	11919301	+	1	ciRNA	XM_013173198.1	HERC4
ciRNA402	0	0	0	0	0	35.1589	NW_013185656.1	4513799	4515009	+	1	ciRNA	XM_013182854.1	DCBLD2
ciRNA403	0	0	0	0	0	23.4393	NW_013185656.1	4516510	4517760	+	1	ciRNA	XM_013182854.1	DCBLD2
ciRNA404	0	0	0	0	0	23.4393	NW_013185656.1	4823408	4823616	+	1	ciRNA	XM_013184932.1	TBC1D23
ciRNA405	0	0	0	0	0	11.7196	NW_013185824.1	607799	608682	+	1	ciRNA	XM_013194502.1	MAMDC2
ciRNA406	0	0	0	0	0	11.7196	NW_013185772.1	86811	87118	-	1	ciRNA	XM_013190988.1	LOC106042207
ciRNA407	0	10.3662	0	0	0	11.7196	NW_013185772.1	88124	88364	-	1	ciRNA	XM_013190988.1	LOC106042207
ciRNA408	0	0	0	0	0	35.1589	NW_013186028.1	91303	92413	+	1	ciRNA	XM_013201563.1	SAV1
ciRNA409	0	0	0	0	0	35.1589	NW_013185844.1	1042685	1043408	+	1	ciRNA	XM_013195594.1	RAB11FIP2
ciRNA41	0	0	0	11.6932	0	0	NW_013185737.1	3790487	3790627	+	1	ciRNA	XM_013187313.1	ALG8
ciRNA410	0	0	0	0	0	11.7196	NW_013186101.1	72718	73134	-	1	ciRNA	XM_013202270.1	LOC106049842
ciRNA411	0	0	0	0	0	11.7196	NW_013185719.1	4126691	4127281	-	1	ciRNA	XM_013184834.1	KIAA1143
ciRNA412	0	0	0	0	0	11.7196	NW_013185684.1	2602696	2605023	+	1	ciRNA	XM_013178607.1	FN1
ciRNA413	0	0	0	0	0	11.7196	NW_013185684.1	6939074	6939270	+	1	ciRNA	XM_013178763.1	COL3A1
ciRNA414	0	0	0	0	0	11.7196	NW_013185684.1	6944535	6944698	+	1	ciRNA	XM_013178763.1	COL3A1
ciRNA415	0	0	0	0	0	11.7196	NW_013185684.1	7150955	7151159	+	1	ciRNA	XM_013178616.1	WDR75
ciRNA416	0	0	0	0	0	11.7196	NW_013185703.1	3848519	3848878	+	1	ciRNA	XM_013182080.1	CCT4
ciRNA417	0	0	0	0	0	11.7196	NW_013185856.1	388698	389317	-	1	ciRNA	XM_013196202.1	NINL
ciRNA418	40.3896	0	0	0	0	46.8785	NW_013185749.1	403344	403877	-	1	ciRNA	XM_013188864.1	UCKL1
ciRNA419	0	0	0	0	0	11.7196	NW_013185721.1	1720188	1723009	-	1	ciRNA	XM_013185015.1	NSMCE2
ciRNA42	0	0	0	11.6932	0	0	NW_013185777.1	294132	294568	-	1	ciRNA	XM_013191224.1	WDR73
ciRNA420	0	0	0	0	0	23.4393	NW_013185779.1	730977	731563	+	1	ciRNA	XM_013191421.1	NCF2
ciRNA421	0	0	0	0	0	11.7196	NW_013185745.1	1108144	1108891	+	1	ciRNA	XM_013188351.1	PLXNB2
ciRNA422	0	0	0	0	0	11.7196	NW_013185745.1	1113713	1114591	+	1	ciRNA	XM_013188351.1	PLXNB2
ciRNA423	0	0	0	0	0	11.7196	NW_013185711.1	2838126	2838488	+	1	ciRNA	XM_013183280.1	RBMX
ciRNA424	0	0	0	0	0	11.7196	NW_013185707.1	3987466	4002056	-	1	ciRNA	XM_013182712.1	APP
ciRNA425	0	0	0	0	0	11.7196	NW_013185696.1	781854	782706	+	1	ciRNA	XM_013180986.1	HSP90B1
ciRNA426	0	0	0	0	0	11.7196	NW_013185696.1	2239398	2239949	+	1	ciRNA	XM_013180818.1	PWP1
ciRNA427	0	0	0	0	0	11.7196	NW_013185696.1	3820032	3822050	-	1	ciRNA	XM_013180861.1	MYH9
ciRNA428	0	0	0	0	0	11.7196	NW_013185696.1	4941611	4942280	-	1	ciRNA	XM_013181059.1	RPL3
ciRNA429	0	0	0	0	0	23.4393	NW_013185696.1	4941689	4942280	-	1	ciRNA	XM_013181059.1	RPL3
ciRNA43	0	0	0	23.3864	0	0	NW_013185858.1	945268	946960	+	1	ciRNA	XM_013196382.1	POLQ
ciRNA430	0	0	0	0	0	11.7196	NW_013186136.1	57990	58186	+	1	ciRNA	XM_013170640.1	PA2G4
ciRNA431	0	0	0	0	0	11.7196	NW_013185713.1	2055812	2056292	+	1	ciRNA	XM_013183569.1	LOC106037602
ciRNA432	0	0	0	0	0	11.7196	NW_013185833.1	807563	811325	+	1	ciRNA	XM_013195000.1	KIAA0226
ciRNA433	0	0	0	0	0	11.7196	NW_013185722.1	1166005	1166259	+	1	ciRNA	XM_013185220.1	PGK1
ciRNA434	0	0	0	0	0	23.4393	NW_013185717.1	2287205	2287439	-	1	ciRNA	XM_013184419.1	CTSB
ciRNA435	0	0	0	0	0	11.7196	NW_013185717.1	4983712	4984986	-	1	ciRNA	XM_013184455.1	PLA2G7
ciRNA436	0	0	0	0	0	11.7196	NW_013186001.1	48767	49591	+	1	ciRNA	XM_013201183.1	SF3A1
ciRNA437	0	0	0	0	0	23.4393	NW_013185864.1	912008	912253	-	1	ciRNA	XM_013196753.1	MRC2
ciRNA438	0	0	0	0	0	11.7196	NW_013185769.1	95384	96361	+	1	ciRNA	XM_013190816.1	IFRD1
ciRNA439	0	0	0	0	0	11.7196	NW_013185735.1	2788821	2789057	-	1	ciRNA	XM_013186972.1	KRIT1
ciRNA44	0	0	0	35.0797	0	0	NW_013185858.1	1447611	1450250	+	1	ciRNA	XM_013196413.1	FSTL1
ciRNA440	0	0	0	0	0	11.7196	NW_013185735.1	4015595	4015927	+	1	ciRNA	XM_013187030.1	COL1A2
ciRNA441	0	0	0	0	0	11.7196	NW_013185735.1	4018236	4019276	+	1	ciRNA	XM_013187030.1	COL1A2
ciRNA442	0	0	0	0	0	11.7196	NW_013185837.1	915145	916155	+	1	ciRNA	XM_013195201.1	PTPRS
ciRNA443	0	0	0	0	0	11.7196	NW_013185837.1	1525082	1525668	+	1	ciRNA	XM_013195238.1	HNRNPM
ciRNA444	0	0	0	0	0	11.7196	NW_013185837.1	1627942	1628498	-	1	ciRNA	XM_013195278.1	FBN3
ciRNA445	0	0	0	0	0	11.7196	NW_013185677.1	87230	87488	+	1	ciRNA	XM_013177170.1	RAB40C
ciRNA446	0	0	0	0	0	23.4393	NW_013185677.1	740101	740528	-	1	ciRNA	XM_013176856.1	RHOT2
ciRNA447	0	0	0	0	0	23.4393	NW_013185677.1	3468190	3471246	+	1	ciRNA	XM_013176937.1	ABCC1
ciRNA448	0	0	0	0	0	11.7196	NW_013185669.1	6865460	6867045	+	1	ciRNA	XM_013174636.1	SMC3
ciRNA449	0	0	0	0	0	11.7196	NW_013185818.1	1352082	1352403	-	1	ciRNA	XM_013194169.1	CD276
ciRNA45	0	0	0	11.6932	0	0	NW_013185735.1	4013921	4014357	+	1	ciRNA	XM_013187030.1	COL1A2
ciRNA450	0	0	0	0	0	11.7196	NW_013185931.1	685200	685439	-	1	ciRNA	XM_013199522.1	GAPDH
ciRNA451	0	0	0	0	0	11.7196	NW_013185893.1	733695	734286	-	1	ciRNA	XM_013198099.1	NEB
ciRNA452	0	0	0	0	0	35.1589	NW_013185893.1	799275	799712	-	1	ciRNA	XM_013198099.1	NEB
ciRNA453	0	0	0	0	0	11.7196	NW_013185665.1	2807531	2819027	-	1	ciRNA	XM_013172889.1	AEBP2
ciRNA454	0	0	0	0	0	11.7196	NW_013185665.1	7151924	7153670	-	1	ciRNA	XM_013173172.1	B4GALNT3
ciRNA455	0	0	0	0	0	11.7196	NW_013185891.1	119774	120360	+	1	ciRNA	XM_013197978.1	LOC106046799
ciRNA456	0	0	0	0	0	11.7196	NW_013185667.1	2331688	2344079	-	1	ciRNA	XM_013174082.1	PKDCC
ciRNA457	0	0	0	0	0	11.7196	NW_013185667.1	9452475	9453689	+	1	ciRNA	XM_013174055.1	ADCK3
ciRNA458	0	0	0	0	0	23.4393	NW_013185925.1	142289	142760	-	1	ciRNA	XM_013199354.1	HDAC7
ciRNA459	0	0	0	0	0	11.7196	NW_013185951.1	74698	75634	-	1	ciRNA	XM_013200191.1	NUP160
ciRNA46	0	0	0	11.6932	0	0	NW_013185829.1	494691	495235	+	1	ciRNA	XM_013194754.1	MIB2
ciRNA460	0	0	0	0	0	11.7196	NW_013185860.1	948088	948588	-	1	ciRNA	XM_013196602.1	TNNT2
ciRNA461	0	0	0	0	0	11.7196	NW_013185860.1	976381	976807	-	1	ciRNA	XM_013196582.1	TNNI1
ciRNA462	0	0	0	0	0	11.7196	NW_013185782.1	584230	585360	+	1	ciRNA	XM_013191687.1	KIF5B
ciRNA463	0	0	0	0	0	11.7196	NW_013185782.1	1143586	1144285	-	1	ciRNA	XM_013191706.1	SVIL
ciRNA464	0	0	0	0	0	11.7196	NW_013185900.1	708183	709017	-	1	ciRNA	XM_013198488.1	PLTP
ciRNA465	0	0	0	0	0	11.7196	NW_013185655.1	3142394	3142597	+	1	ciRNA	XM_013178406.1	TACC3
ciRNA466	0	0	0	0	0	11.7196	NW_013185657.1	6536239	6539885	-	1	ciRNA	XM_013191200.1	MAP3K9
ciRNA467	0	0	0	0	0	11.7196	NW_013185657.1	7974815	7975362	+	1	ciRNA	XM_013191813.1	UBR1
ciRNA468	10.0974	31.0986	22.1264	0	0	23.4393	NW_013185657.1	9524653	9526201	+	1	ciRNA	XM_013192523.1	NDUFAF1
ciRNA469	0	0	0	0	0	35.1589	NW_013185657.1	9568607	9569892	-	1	ciRNA	XM_013192566.1	CHP1
ciRNA47	0	0	0	23.3864	0	0	NW_013185731.1	4245204	4245421	-	1	ciRNA	XM_013186357.1	STK36
ciRNA470	0	0	0	0	0	23.4393	NW_013185657.1	16855103	16855970	-	1	ciRNA	XM_013194844.1	CTTN
ciRNA471	0	0	0	0	0	11.7196	NW_013185718.1	1735418	1736283	+	1	ciRNA	XM_013184629.1	ARNTL2
ciRNA472	0	0	0	0	0	11.7196	NW_013185685.1	5742907	5743627	-	1	ciRNA	XM_013179139.1	GGA3
ciRNA473	0	0	0	0	0	23.4393	NW_013185685.1	6550725	6553082	-	1	ciRNA	XM_013178993.1	UBE2O
ciRNA474	0	0	0	0	0	11.7196	NW_013186063.1	25229	25615	-	1	ciRNA	XM_013201983.1	COL6A2
ciRNA475	0	0	0	0	0	23.4393	NW_013186063.1	30539	30785	-	1	ciRNA	XM_013201983.1	COL6A2
ciRNA476	0	0	0	0	0	11.7196	NW_013185851.1	373482	373618	-	1	ciRNA	XM_013195870.1	NFS1
ciRNA477	0	0	0	0	0	11.7196	NW_013185851.1	701683	703559	+	1	ciRNA	XM_013195880.1	RALGAPB
ciRNA478	0	0	0	0	0	23.4393	NW_013186022.1	55881	56204	+	1	ciRNA	XM_013201487.1	PI4KB
ciRNA479	0	0	0	0	0	23.4393	NW_013186022.1	267758	268070	+	1	ciRNA	XM_013201515.1	GLMP
ciRNA48	0	0	0	11.6932	0	0	NW_013185671.1	344373	344916	+	1	ciRNA	XM_013175064.1	ABCE1
ciRNA480	0	0	0	0	0	23.4393	NW_013185857.1	1429188	1431735	+	1	ciRNA	XM_013196254.1	DOT1L
ciRNA481	0	0	0	0	0	11.7196	NW_013186112.1	94455	94647	-	1	ciRNA	XM_013202334.1	GTF3C2
ciRNA482	0	0	0	0	0	11.7196	NW_013185689.1	367868	368952	+	1	ciRNA	XM_013179842.1	INTS10
ciRNA483	0	0	0	0	0	11.7196	NW_013185976.1	415032	416015	+	1	ciRNA	XM_013200822.1	EZH2
ciRNA484	0	0	0	0	0	11.7196	NW_013185855.1	817958	818371	-	1	ciRNA	XM_013196087.1	AP1B1
ciRNA485	0	0	0	0	0	23.4393	NW_013186137.1	58374	58863	-	1	ciRNA	XM_013170649.1	RRP8
ciRNA486	0	0	0	0	0	23.4393	NW_013185708.1	5203881	5204157	+	1	ciRNA	XM_013182765.1	TMEM141
ciRNA487	0	0	0	0	0	11.7196	NW_013186099.1	20107	20343	-	1	ciRNA	XM_013202250.1	GLI1
ciRNA488	0	0	0	0	0	11.7196	NW_013185972.1	207300	207563	+	1	ciRNA	XM_013200692.1	MAN2A2
ciRNA489	0	0	0	0	0	23.4393	NW_013185743.1	1834869	1835062	+	1	ciRNA	XM_013188165.1	ZDHHC20
ciRNA49	0	0	0	11.6932	0	0	NW_013185671.1	3696269	3698499	+	1	ciRNA	XM_013175166.1	KIAA0922
ciRNA490	0	0	0	0	0	23.4393	NW_013185716.1	4433174	4433582	+	1	ciRNA	XM_013184101.1	COPG1
ciRNA491	0	0	0	0	0	11.7196	NW_013185724.1	120492	121642	-	1	ciRNA	XM_013185402.1	COPG2
ciRNA492	0	0	0	0	0	11.7196	NW_013186057.1	27018	28505	+	1	ciRNA	XM_013201917.1	LOC106049553
ciRNA493	0	0	0	0	0	11.7196	NW_013185776.1	889396	891575	-	1	ciRNA	XM_013191187.1	SLC25A46
ciRNA494	0	0	0	0	0	11.7196	NW_013186029.1	207503	207916	+	1	ciRNA	XM_013201586.1	PPM1G
ciRNA495	0	0	0	0	0	11.7196	NW_013185734.1	1537247	1537888	-	1	ciRNA	XM_013186853.1	PHKB
ciRNA496	0	0	0	0	0	11.7196	NW_013185698.1	2001737	2003637	-	1	ciRNA	XM_013181228.1	RRP1B
ciRNA497	0	0	0	0	0	11.7196	NW_013186016.1	127248	127653	+	1	ciRNA	XM_013201409.1	COPA
ciRNA498	0	0	0	0	0	11.7196	NW_013185811.1	166922	168230	+	1	ciRNA	XM_013193639.1	BAZ2B
ciRNA499	0	0	0	0	0	11.7196	NW_013185811.1	186796	187324	+	1	ciRNA	XM_013193639.1	BAZ2B
ciRNA5	0	0	0	23.3864	0	0	NW_013185658.1	5914138	5916074	+	1	ciRNA	XM_013195811.1	ZFC3H1
ciRNA50	0	0	0	11.6932	0	0	NW_013185677.1	2012120	2012554	-	1	ciRNA	XM_013177184.1	TMEM8A
ciRNA500	0	0	0	0	0	11.7196	NW_013185811.1	2014672	2014874	+	1	ciRNA	XM_013193642.1	ZNRF3
ciRNA501	0	0	0	0	0	11.7196	NW_013185754.1	1276412	1277971	-	1	ciRNA	XM_013189409.1	SLC7A1
ciRNA502	0	0	0	0	0	11.7196	NW_013185754.1	2629139	2630542	-	1	ciRNA	XM_013189389.1	STARD13
ciRNA503	0	0	0	0	0	11.7196	NW_013185954.1	398061	399090	+	1	ciRNA	XM_013200256.1	ADAMTSL1
ciRNA504	0	0	0	0	0	11.7196	NW_013185683.1	115184	115450	-	1	ciRNA	XM_013178575.1	ARAP3
ciRNA505	0	0	0	0	0	11.7196	NW_013185730.1	553627	554942	+	1	ciRNA	XM_013186241.1	MAP3K13
ciRNA506	0	0	0	0	0	11.7196	NW_013185730.1	734444	735427	+	1	ciRNA	XM_013186248.1	EPHB1
ciRNA507	0	0	0	0	0	23.4393	NW_013185774.1	2240922	2241358	-	1	ciRNA	XM_013191035.1	PNPT1
ciRNA508	0	0	0	0	0	11.7196	NW_013185748.1	1096809	1097105	-	1	ciRNA	XM_013188785.1	RAB14
ciRNA509	0	0	0	0	0	11.7196	NW_013185748.1	2484537	2484687	+	1	ciRNA	XM_013188691.1	OLFML2A
ciRNA51	0	0	0	23.3864	0	0	NW_013185677.1	2092490	2098870	+	1	ciRNA	XM_013176894.1	NPRL3
ciRNA510	0	20.7324	11.0632	0	0	11.7196	NW_013185879.1	698101	698956	+	1	ciRNA	XM_013197475.1	LAMP1
ciRNA511	0	0	0	0	0	46.8785	NW_013185706.1	5239581	5241275	+	1	ciRNA	XM_013182541.1	UTP20
ciRNA512	0	0	0	0	0	11.7196	NW_013185820.1	1597554	1598045	+	1	ciRNA	XM_013194238.1	UBE4B
ciRNA513	0	0	0	0	0	11.7196	NW_013185820.1	1703359	1704555	+	1	ciRNA	XM_013194264.1	PGD
ciRNA514	0	0	0	0	0	23.4393	NW_013185662.1	1384826	1386466	+	1	ciRNA	XM_013172139.1	SLC17A5
ciRNA515	0	0	0	0	0	11.7196	NW_013185664.1	5215588	5216202	+	1	ciRNA	XM_013172631.1	PQLC3
ciRNA516	0	0	0	0	0	11.7196	NW_013185664.1	11646634	11649313	+	1	ciRNA	XM_013172769.1	PDGFRA
ciRNA517	0	0	0	0	0	11.7196	NW_013185758.1	1420150	1420811	+	1	ciRNA	XM_013189933.1	POR
ciRNA518	20.1948	0	0	0	0	46.8785	NW_013185766.1	186843	188003	-	1	ciRNA	XM_013190554.1	SEC31A
ciRNA519	0	0	0	0	0	23.4393	NW_013185766.1	2297281	2298250	-	1	ciRNA	XR_001210781.1	EREG
ciRNA52	0	10.3662	0	35.0797	0	0	NW_013185677.1	2180136	2180604	+	1	ciRNA	XM_013176899.1	RHBDF1
ciRNA520	0	0	0	0	0	11.7196	NW_013185760.1	2548934	2549821	-	1	ciRNA	XM_013190137.1	PRRC2C
ciRNA521	0	0	0	0	0	23.4393	NW_013185666.1	1442456	1443062	+	1	ciRNA	XM_013173233.1	NAA25
ciRNA522	0	0	0	0	0	23.4393	NW_013185666.1	2809298	2809885	-	1	ciRNA	XR_001204130.1	MPHOSPH9
ciRNA523	0	0	0	0	0	23.4393	NW_013185666.1	8148297	8153015	-	1	ciRNA	XM_013173537.1	SEPT5
ciRNA524	0	0	0	0	0	11.7196	NW_013185666.1	9317819	9318048	+	1	ciRNA	XM_013173815.1	DDX51
ciRNA525	0	0	0	0	0	23.4393	NW_013186000.1	148460	148633	+	1	ciRNA	XM_013201173.1	ABCF2
ciRNA526	0	0	0	0	0	11.7196	NW_013186111.1	9390	10267	+	1	ciRNA	XM_013202322.1	LOC106049890
ciRNA527	0	0	0	0	0	11.7196	NW_013185668.1	765208	766246	+	1	ciRNA	XM_013174145.1	LOC106031662
ciRNA528	0	0	0	0	0	11.7196	NW_013185768.1	1657857	1659322	+	1	ciRNA	XM_013190785.1	TRMU
ciRNA529	0	0	0	0	0	11.7196	NW_013185732.1	733251	735340	+	1	ciRNA	XM_013186565.1	DPH5
ciRNA53	0	0	0	11.6932	0	0	NW_013185677.1	3486187	3486542	+	1	ciRNA	XM_013176937.1	ABCC1
ciRNA530	0	0	0	0	0	35.1589	NW_013185732.1	3621434	3624255	+	1	ciRNA	XM_013186549.1	TGFBR3
ciRNA531	0	0	0	0	0	23.4393	NW_013185670.1	2427665	2431435	+	1	ciRNA	XM_013174734.1	FNDC3B
ciRNA532	0	0	0	0	0	23.4393	NW_013185670.1	5937637	5937975	-	1	ciRNA	XM_013174848.1	EIF4A2
ciRNA533	0	0	0	0	0	23.4393	NW_013185670.1	7224623	7225011	-	1	ciRNA	XM_013175017.1	TNRC18
ciRNA534	0	0	0	0	0	23.4393	NW_013185944.1	133777	134017	-	1	ciRNA	XM_013199997.1	NME6
ciRNA535	0	0	0	0	0	11.7196	NW_013185948.1	168695	168970	+	1	ciRNA	XM_013200088.1	STK11
ciRNA536	0	0	0	0	0	11.7196	NW_013185676.1	278989	279234	+	1	ciRNA	XM_013176507.1	SF3B3
ciRNA537	0	0	0	0	0	11.7196	NW_013185894.1	1175361	1175982	-	1	ciRNA	XM_013198196.1	DBF4B
ciRNA538	0	0	0	0	0	11.7196	NW_013185674.1	188938	189223	+	1	ciRNA	XM_013175762.1	CDC23
ciRNA539	0	0	0	0	0	23.4393	NW_013185674.1	5208726	5209379	-	1	ciRNA	XM_013176095.1	GFPT2
ciRNA54	0	0	0	11.6932	0	0	NW_013185739.1	3818501	3819084	-	1	ciRNA	XM_013187535.1	ORC2
ciRNA540	0	0	0	0	0	257.832	NW_013185674.1	6245998	6246212	-	1	ciRNA	XM_013175732.1	ANXA6
ciRNA541	0	0	0	0	0	11.7196	NW_013185674.1	9137936	9138120	+	1	ciRNA	XM_013176084.1	FAF2
ciRNA542	0	0	0	0	0	35.1589	NW_013185840.1	1714620	1727543	-	1	ciRNA	XM_013195430.1	CDC42SE2
ciRNA543	0	0	0	0	0	35.1589	NW_013185684.1	6279387	6308402	-	1	ciRNA	XM_013178784.1	CALCRL
ciRNA544	0	0	0	0	0	23.4393	NW_013185839.1	1742374	1751450	-	1	ciRNA	XM_013195347.1	LOC106045044
ciRNA545	0	0	0	0	0	35.1589	NW_013185654.1	22828877	22830917	-	1	ciRNA	XM_013176373.1	KAT6B
ciRNA546	0	0	0	0	0	23.4393	NW_013185665.1	1609217	1659633	+	1	ciRNA	XM_013172874.1	CCDC91
ciRNA547	0	0	0	0	0	35.1589	NW_013185683.1	2664434	2714700	+	1	ciRNA	XM_013178496.1	SLIT3
ciRNA548	0	51.8311	0	0	0	35.1589	NW_013185766.1	932085	943862	-	1	ciRNA	XM_013190628.1	HSD17B11
ciRNA549	0	0	0	0	0	23.4393	NW_013185818.1	992446	996669	-	1	ciRNA	XM_013194077.1	STRA6
ciRNA55	0	0	0	11.6932	0	0	NW_013185739.1	3947310	3947605	+	1	ciRNA	XM_013187587.1	LOC106040004
ciRNA550	0	0	0	0	0	46.8785	NW_013185714.1	5165517	5166512	-	1	ciRNA	XM_013183710.1	OGT
ciRNA551	20.1948	0	0	0	0	70.3178	NW_013185818.1	496309	507901	-	1	ciRNA	XM_013194120.1	PEAK1
ciRNA552	0	0	0	0	0	35.1589	NW_013185659.1	8148426	8256956	+	1	ciRNA	XM_013199998.1	CRIM1
ciRNA553	0	0	0	0	0	23.4393	NW_013185847.1	1000200	1005704	-	1	ciRNA	XM_013195698.1	CCNY
ciRNA554	0	0	0	0	0	35.1589	NW_013185882.1	1146901	1189835	-	1	ciRNA	XM_013197576.1	ANKRD11
ciRNA555	0	0	33.1896	0	0	46.8785	NW_013185902.1	607563	625251	+	1	ciRNA	XM_013198592.1	CAMTA1
ciRNA556	0	0	0	0	0	23.4393	NW_013185676.1	4578565	4579444	+	1	ciRNA	XM_013176658.1	CDH11
ciRNA557	0	0	0	0	0	35.1589	NW_013185689.1	5376305	5381106	-	1	ciRNA	XM_013179802.1	TENM3
ciRNA558	0	0	0	0	0	35.1589	NW_013185836.1	803703	880030	-	1	ciRNA	XM_013195083.1	TCF4
ciRNA559	0	0	0	0	0	23.4393	NW_013185654.1	7200346	7227384	-	1	ciRNA	XM_013171592.1	SORBS1
ciRNA56	0	0	0	11.6932	0	0	NW_013185669.1	8173648	8175801	+	1	ciRNA	XM_013174561.1	TCF7L2
ciRNA560	0	0	0	0	0	23.4393	NW_013185754.1	1610228	1621695	-	1	ciRNA	XR_001210321.1	LOC106041137
ciRNA561	0	0	0	0	0	23.4393	NW_013185683.1	1140696	1184445	+	1	ciRNA	XR_001206006.1	LOC106034388
ciRNA562	0	0	0	0	0	23.4393	NW_013185749.1	349377	349979	+	1	ciRNA	XM_013188930.1	DNAJC5
ciRNA563	0	0	22.1264	0	0	58.5982	NW_013185662.1	1431242	1432268	-	1	ciRNA	XM_013172142.1	MTO1
ciRNA564	0	0	0	0	0	23.4393	NW_013185668.1	8579521	8579928	+	1	ciRNA	XM_013174396.1	NPAS3
ciRNA565	40.3896	0	22.1264	0	0	70.3178	NW_013185808.1	972522	974401	-	1	ciRNA	XM_013193437.1	NLK
ciRNA566	0	0	0	0	0	35.1589	NW_013186107.1	36978	52574	+	1	ciRNA	XM_013202301.1	LOC106049871
ciRNA567	0	0	0	0	0	46.8785	NW_013185678.1	877578	878630	+	1	ciRNA	XR_001205445.1	LOC106033648
ciRNA568	0	0	0	0	0	105.477	NW_013185815.1	923648	926410	-	1	ciRNA	rna6974	TRNAG-UCC
ciRNA569	0	0	0	0	0	23.4393	NW_013185671.1	9097413	9135735	+	1	ciRNA	XM_013175275.1	PALLD
ciRNA57	10.0974	0	0	11.6932	0	0	NW_013185818.1	929391	929565	+	1	ciRNA	XM_013194145.1	MAN2C1
ciRNA570	0	0	0	0	0	23.4393	NW_013185684.1	6710399	6735944	+	1	ciRNA	XM_013178720.1	GULP1
ciRNA571	0	0	0	0	0	35.1589	NW_013185791.1	812436	827808	+	1	ciRNA	XM_013192400.1	SLC7A6
ciRNA572	0	0	22.1264	0	0	23.4393	NW_013185799.1	188428	189110	+	1	ciRNA	XM_013192846.1	RUNX1
ciRNA573	0	0	0	0	0	187.514	NW_013185858.1	1499249	1502582	+	1	ciRNA	XM_013196442.1	GPR156
ciRNA574	0	0	0	0	0	35.1589	NW_013185676.1	3144871	3163752	-	1	ciRNA	XM_013176598.1	LOC106033227
ciRNA575	0	0	0	0	0	23.4393	NW_013185807.1	658802	663817	-	1	ciRNA	XM_013193407.1	PAM
ciRNA576	0	0	0	0	0	23.4393	NW_013185677.1	5534451	5534650	-	1	ciRNA	XM_013177165.1	EIF2AK1
ciRNA577	0	0	0	0	0	70.3178	NW_013185680.1	6282475	6283269	-	1	ciRNA	XM_013177929.1	IVNS1ABP
ciRNA578	0	0	0	0	0	35.1589	NW_013185851.1	418884	420283	-	1	ciRNA	XM_013195868.1	RBM39
ciRNA579	0	0	0	0	0	23.4393	NW_013185673.1	2621748	2636179	-	1	ciRNA	XM_013175574.1	SLC16A10
ciRNA58	0	0	0	23.3864	0	0	NW_013185897.1	9035	11727	-	1	ciRNA	XM_013198236.1	APOPT1
ciRNA580	20.1948	0	0	0	0	0	NW_013185791.1	818710	821016	+	1	ciRNA	XM_013192400.1	SLC7A6
ciRNA581	10.0974	0	0	0	0	0	NW_013185867.1	1119877	1120363	-	1	ciRNA	XM_013197008.1	SRPK1
ciRNA582	10.0974	0	0	0	0	0	NW_013185700.1	1670748	1671012	+	1	ciRNA	XM_013181711.1	TTC33
ciRNA583	20.1948	0	0	0	0	0	NW_013185658.1	8770209	8771254	-	1	ciRNA	XM_013198630.1	XPOT
ciRNA584	20.1948	0	0	0	0	0	NW_013185654.1	3775837	3775967	+	1	ciRNA	XM_013193378.1	ANKRD1
ciRNA585	10.0974	0	0	0	0	0	NW_013185654.1	7457461	7457611	+	1	ciRNA	XM_013171677.1	CHUK
ciRNA586	10.0974	0	0	0	0	0	NW_013185656.1	3339826	3340245	-	1	ciRNA	XM_013182769.1	GTPBP8
ciRNA587	10.0974	0	0	0	0	0	NW_013185824.1	651992	653314	+	1	ciRNA	XM_013194500.1	SMC5
ciRNA588	10.0974	0	0	0	0	0	NW_013185719.1	5099604	5100099	+	1	ciRNA	XM_013184742.1	NPHP3
ciRNA589	10.0974	0	0	0	0	0	NW_013185684.1	2607621	2607765	+	1	ciRNA	XM_013178607.1	FN1
ciRNA59	0	0	0	11.6932	0	0	NW_013185661.1	14145912	14146317	-	1	ciRNA	XM_013171774.1	VIM
ciRNA590	10.0974	0	0	0	0	0	NW_013185873.1	258676	258971	-	1	ciRNA	XM_013197295.1	UBN1
ciRNA591	20.1948	0	0	0	0	0	NW_013185699.1	1071431	1072617	+	1	ciRNA	XM_013181434.1	PLOD2
ciRNA592	20.1948	0	0	0	0	0	NW_013185699.1	2340693	2342822	+	1	ciRNA	XM_013181502.1	GK5
ciRNA593	20.1948	0	0	0	0	0	NW_013185970.1	438550	440878	+	1	ciRNA	XM_013200648.1	LONRF1
ciRNA594	10.0974	0	0	0	0	0	NW_013185856.1	388691	389317	-	1	ciRNA	XM_013196202.1	NINL
ciRNA595	20.1948	0	0	0	0	0	NW_013185682.1	4397455	4398051	+	1	ciRNA	XM_013178250.1	SCAF8
ciRNA596	10.0974	0	0	0	0	0	NW_013185707.1	5381874	5382615	-	1	ciRNA	XM_013182711.1	LTN1
ciRNA597	30.2922	0	0	0	0	0	NW_013185696.1	3628952	3634308	-	1	ciRNA	XM_013180878.1	RBFOX2
ciRNA598	10.0974	0	0	0	0	0	NW_013185696.1	4941691	4942280	-	1	ciRNA	XM_013181059.1	RPL3
ciRNA599	10.0974	0	0	0	0	0	NW_013185967.1	286142	288522	-	1	ciRNA	XM_013200593.1	TTK
ciRNA6	0	0	0	11.6932	0	0	NW_013185872.1	1331896	1332295	+	1	ciRNA	XM_013197232.1	YBX3
ciRNA60	0	0	0	11.6932	0	0	NW_013185816.1	1309487	1310382	+	1	ciRNA	XM_013193983.1	ADAMTSL2
ciRNA600	10.0974	0	0	0	0	0	NW_013185715.1	949464	949641	+	1	ciRNA	XM_013183981.1	SYAP1
ciRNA601	10.0974	0	0	0	0	0	NW_013185694.1	564422	565084	+	1	ciRNA	XM_013180539.1	ITGA1
ciRNA602	10.0974	0	0	0	0	0	NW_013185858.1	945268	946981	+	1	ciRNA	XM_013196382.1	POLQ
ciRNA603	10.0974	0	0	0	0	0	NW_013185839.1	86605	86834	-	1	ciRNA	XM_013195396.1	SETD5
ciRNA604	10.0974	0	0	0	0	0	NW_013185679.1	4288175	4289006	-	1	ciRNA	XM_013177658.1	IMMP1L
ciRNA605	20.1948	0	0	0	0	0	NW_013185733.1	3421170	3421537	+	1	ciRNA	XM_013186749.1	TCP1
ciRNA606	20.1948	0	0	0	0	0	NW_013185673.1	7654140	7654888	+	1	ciRNA	XM_013175681.1	ASCC3
ciRNA607	30.2922	0	0	0	0	0	NW_013185923.1	779146	779319	+	1	ciRNA	XM_013199280.1	CP
ciRNA608	20.1948	0	0	0	0	0	NW_013185823.1	725932	727243	-	1	ciRNA	XM_013194471.1	COL4A1
ciRNA609	10.0974	0	0	0	0	0	NW_013185818.1	933275	933420	-	1	ciRNA	XM_013194149.1	NEIL1
ciRNA61	0	0	0	11.6932	0	0	NW_013185675.1	989194	990193	-	1	ciRNA	XM_013176213.1	NFIA
ciRNA610	10.0974	0	0	0	0	0	NW_013185816.1	430474	431509	-	1	ciRNA	XM_013193910.1	UCK1
ciRNA611	20.1948	0	0	0	0	0	NW_013185931.1	635595	636515	+	1	ciRNA	XM_013199495.1	CHD4
ciRNA612	20.1948	0	0	0	0	0	NW_013185663.1	650882	651954	-	1	ciRNA	XM_013172350.1	LOC106030506
ciRNA613	10.0974	0	0	0	0	0	NW_013185663.1	6265155	6265778	-	1	ciRNA	XM_013172536.1	ZBTB10
ciRNA614	10.0974	0	0	0	0	0	NW_013185887.1	600892	603602	+	1	ciRNA	XM_013197751.1	ATP2C1
ciRNA615	10.0974	0	0	0	0	0	NW_013185755.1	2820072	2821508	-	1	ciRNA	XM_013189515.1	LITAF
ciRNA616	20.1948	0	0	0	0	0	NW_013185902.1	924429	924648	+	1	ciRNA	XM_013198592.1	CAMTA1
ciRNA617	10.0974	0	0	0	0	0	NW_013185803.1	378202	379327	+	1	ciRNA	XM_013193256.1	UACA
ciRNA618	10.0974	0	0	0	0	0	NW_013185756.1	1363741	1386330	-	1	ciRNA	XM_013189541.1	PDLIM5
ciRNA619	10.0974	0	0	0	0	0	NW_013185786.1	2355528	2355973	+	1	ciRNA	XM_013191926.1	BAP1
ciRNA62	10.0974	0	0	35.0797	0	0	NW_013187732.1	450	781	-	1	ciRNA	XM_013170954.1	PDZD11
ciRNA620	10.0974	0	0	0	0	0	NW_013185655.1	3040766	3041033	-	1	ciRNA	XM_013178338.1	FAM53A
ciRNA621	30.2922	10.3662	0	0	0	0	NW_013185936.1	594032	594294	+	1	ciRNA	XM_013199759.1	TUBG1
ciRNA622	20.1948	0	0	0	0	0	NW_013185729.1	4277283	4277825	+	1	ciRNA	XM_013185973.1	N4BP2
ciRNA623	10.0974	0	0	0	0	0	NW_013185685.1	2211079	2211394	-	1	ciRNA	XM_013179082.1	HELZ
ciRNA624	10.0974	0	0	0	0	0	NW_013185685.1	2892749	2893214	+	1	ciRNA	XM_013178923.1	CRLF3
ciRNA625	10.0974	0	0	0	0	0	NW_013185659.1	5414534	5414730	-	1	ciRNA	XM_013201875.1	AKT3
ciRNA626	10.0974	0	0	0	0	0	NW_013185659.1	12098420	12098959	+	1	ciRNA	XM_013171050.1	DAAM2
ciRNA627	10.0974	0	0	0	0	0	NW_013185851.1	835169	835399	+	1	ciRNA	XM_013195877.1	LOC106045415
ciRNA628	10.0974	0	0	0	0	0	NW_013185851.1	1066311	1066935	-	1	ciRNA	XM_013195948.1	GGT7
ciRNA629	20.1948	0	0	0	0	0	NW_013185736.1	4025857	4026580	+	1	ciRNA	XM_013187191.1	DDX6
ciRNA63	0	0	0	23.3864	0	0	NW_013185665.1	10923923	10924701	+	1	ciRNA	XM_013173179.1	KDM7A
ciRNA630	10.0974	0	0	0	0	0	NW_013185734.1	1643728	1644303	+	1	ciRNA	XM_013186856.1	ITFG1
ciRNA631	10.0974	0	0	0	0	0	NW_013185698.1	2928129	2930202	+	1	ciRNA	XM_013181230.1	C2CD2
ciRNA632	10.0974	0	0	0	0	0	NW_013185811.1	460401	460580	+	1	ciRNA	XM_013193623.1	CCDC148
ciRNA633	10.0974	0	0	0	0	0	NW_013185702.1	1135397	1140440	+	1	ciRNA	XM_013182016.1	COBL
ciRNA634	10.0974	0	0	0	0	0	NW_013185683.1	7500177	7501054	+	1	ciRNA	XM_013178486.1	CSNK1A1
ciRNA635	10.0974	0	0	0	0	0	NW_013185730.1	46450	48644	+	1	ciRNA	XM_013186141.1	STAG1
ciRNA636	10.0974	0	0	0	0	0	NW_013185730.1	2517865	2518529	-	1	ciRNA	XM_013186081.1	PLEKHB2
ciRNA637	50.487	0	0	0	0	0	NW_013185723.1	4578588	4580239	-	1	ciRNA	XM_013185236.1	OSTC
ciRNA638	10.0974	0	0	0	0	0	NW_013185706.1	2524198	2527268	+	1	ciRNA	XM_013182534.1	PLXNC1
ciRNA639	10.0974	10.3662	0	0	0	0	NW_013185706.1	4181278	4181858	+	1	ciRNA	XM_013182624.1	SLC25A3
ciRNA64	0	0	0	23.3864	0	0	NW_013185681.1	4848784	4849520	+	1	ciRNA	XM_013178159.1	MRE11A
ciRNA640	10.0974	0	0	0	0	0	NW_013185660.1	1579440	1580959	+	1	ciRNA	XM_013171236.1	SEC22A
ciRNA641	20.1948	0	0	0	0	0	NW_013185660.1	7116024	7117506	+	1	ciRNA	XM_013171497.1	UBR3
ciRNA642	10.0974	20.7324	0	0	0	0	NW_013185742.1	3250850	3251343	+	1	ciRNA	XM_013188090.1	WDR33
ciRNA643	10.0974	0	0	0	0	0	NW_013185664.1	4112148	4121732	+	1	ciRNA	XM_013172603.1	ASAP2
ciRNA644	30.2922	0	0	0	0	0	NW_013185832.1	7152	7423	-	1	ciRNA	XM_013194954.1	SRF
ciRNA645	10.0974	0	0	0	0	0	NW_013185760.1	2548955	2549821	-	1	ciRNA	XM_013190137.1	PRRC2C
ciRNA646	10.0974	0	0	0	0	0	NW_013185666.1	1911583	1912602	+	1	ciRNA	XM_013173273.1	CLIP1
ciRNA647	30.2922	0	0	0	0	0	NW_013185668.1	2211106	2211402	-	1	ciRNA	XM_013174390.1	THBS1
ciRNA648	10.0974	0	0	0	0	0	NW_013185861.1	100545	100811	+	1	ciRNA	XM_013196675.1	TNS1
ciRNA649	10.0974	0	0	0	0	0	NW_013185922.1	113459	114264	+	1	ciRNA	XM_013199244.1	MTHFD2
ciRNA65	0	0	0	11.6932	0	0	NW_013185755.1	3175219	3176331	-	1	ciRNA	XM_013189455.1	MKL2
ciRNA650	30.2922	0	0	0	0	0	NW_013185670.1	7905282	7910816	+	1	ciRNA	XM_013175022.1	MPRIP
ciRNA651	10.0974	0	0	0	0	0	NW_013185948.1	389609	390047	+	1	ciRNA	XM_013200079.1	DAZAP1
ciRNA652	10.0974	0	0	0	0	0	NW_013185676.1	708012	708282	-	1	ciRNA	XM_013176466.1	FHOD1
ciRNA653	10.0974	0	0	0	0	0	NW_013185676.1	2044074	2044476	-	1	ciRNA	XM_013176577.1	ADGRG1
ciRNA654	30.2922	0	0	0	0	0	NW_013185676.1	2278734	2279289	+	1	ciRNA	XM_013176736.1	GPATCH1
ciRNA655	20.1948	0	0	0	0	0	NW_013185676.1	3302537	3304243	+	1	ciRNA	XM_013176617.1	GPI
ciRNA656	10.0974	0	0	0	0	0	NW_013185676.1	3309297	3309666	+	1	ciRNA	XM_013176617.1	GPI
ciRNA657	10.0974	0	0	0	0	0	NW_013185676.1	4609482	4609728	+	1	ciRNA	XM_013176658.1	CDH11
ciRNA658	10.0974	0	0	0	0	0	NW_013185676.1	8415195	8415974	+	1	ciRNA	XM_013176501.1	CMIP
ciRNA659	10.0974	0	0	0	0	0	NW_013185896.1	61023	61200	-	1	ciRNA	XM_013198226.1	KLHDC1
ciRNA66	0	0	0	11.6932	0	0	NW_013185667.1	5707276	5707832	+	1	ciRNA	XM_013173998.1	EPRS
ciRNA660	20.1948	0	0	0	0	0	NW_013185781.1	47322	47563	-	1	ciRNA	XM_013191663.1	LOC106042627
ciRNA661	10.0974	0	0	0	0	0	NW_013185901.1	390385	391316	+	1	ciRNA	XM_013198574.1	LOC106047207
ciRNA662	10.0974	0	0	0	0	0	NW_013185674.1	1973056	1975534	+	1	ciRNA	XR_001205065.1	P4HA2
ciRNA663	60.5844	0	0	0	0	0	NW_013186107.1	36876	52574	+	1	ciRNA	XM_013202301.1	LOC106049871
ciRNA664	20.1948	0	0	0	0	0	NW_013185922.1	361721	370508	+	1	ciRNA	XM_013199222.1	AAK1
ciRNA665	30.2922	0	0	0	0	0	NW_013185718.1	4438239	4490189	+	1	ciRNA	XM_013184661.1	ATXN10
ciRNA666	30.2922	0	0	0	0	0	NW_013185656.1	17399346	17400270	-	1	ciRNA	XM_013188144.1	ROBO2
ciRNA667	30.2922	0	0	0	0	0	NW_013185661.1	6689614	6696970	-	1	ciRNA	XM_013171960.1	TBC1D5
ciRNA668	50.487	0	0	0	0	0	NW_013185748.1	36652	39203	+	1	ciRNA	XM_013188822.1	LOC106040733
ciRNA669	30.2922	0	0	0	0	0	NW_013185676.1	333572	334686	+	1	ciRNA	XM_013176457.1	VAC14
ciRNA67	0	0	0	11.6932	0	0	NW_013185925.1	139829	140057	-	1	ciRNA	XM_013199354.1	HDAC7
ciRNA670	40.3896	0	0	0	0	0	NW_013185902.1	620649	625251	+	1	ciRNA	XM_013198592.1	CAMTA1
ciRNA671	50.487	0	0	0	0	0	NW_013185913.1	424808	428065	-	1	ciRNA	XM_013198903.1	CSNK1G1
ciRNA672	30.2922	0	0	0	0	0	NW_013185654.1	1598187	1645404	+	1	ciRNA	XM_013184082.1	LOC106037870
ciRNA673	20.1948	0	0	0	0	0	NW_013185899.1	778245	778409	-	1	ciRNA	XM_013198433.1	FOXK2
ciRNA674	0	10.3662	0	0	0	0	NW_013185741.1	3519614	3520604	+	1	ciRNA	XM_013187813.1	NCBP1
ciRNA675	0	10.3662	0	0	0	0	NW_013185700.1	2565966	2567360	+	1	ciRNA	XM_013181636.1	LIFR
ciRNA676	0	10.3662	0	0	0	0	NW_013185658.1	1095355	1096579	+	1	ciRNA	XM_013196914.1	TTC26
ciRNA677	0	10.3662	0	0	0	0	NW_013185822.1	809603	809898	-	1	ciRNA	XM_013194384.1	ADGRA2
ciRNA678	0	10.3662	0	0	0	0	NW_013185654.1	873387	873501	-	1	ciRNA	XM_013179720.1	RRP12
ciRNA679	0	10.3662	0	0	0	0	NW_013185654.1	13754492	13754645	-	1	ciRNA	XM_013173753.1	ARID5B
ciRNA68	0	0	0	11.6932	0	0	NW_013185892.1	1078745	1079512	-	1	ciRNA	XM_013198073.1	MYO19
ciRNA680	0	10.3662	0	0	0	0	NW_013185824.1	1474091	1474251	-	1	ciRNA	XM_013194517.1	ZFAND5
ciRNA681	0	10.3662	0	0	0	0	NW_013186161.1	24887	31257	-	1	ciRNA	XM_013170698.1	SPATS2
ciRNA682	0	10.3662	0	0	0	0	NW_013186068.1	66346	66720	+	1	ciRNA	XM_013202035.1	IK
ciRNA683	0	10.3662	0	0	0	0	NW_013185684.1	2120920	2121258	-	1	ciRNA	XM_013178714.1	COL6A3
ciRNA684	0	72.5635	0	0	0	0	NW_013185684.1	2601789	2602482	+	1	ciRNA	XM_013178607.1	FN1
ciRNA685	0	10.3662	0	0	0	0	NW_013185684.1	7151580	7152040	+	1	ciRNA	XM_013178616.1	WDR75
ciRNA686	0	10.3662	0	0	0	0	NW_013185873.1	267289	267754	-	1	ciRNA	XM_013197295.1	UBN1
ciRNA687	0	10.3662	0	0	0	0	NW_013185725.1	3763341	3764362	+	1	ciRNA	XM_013185594.1	VASH1
ciRNA688	0	20.7324	0	0	0	0	NW_013185680.1	6285901	6287258	-	1	ciRNA	XM_013177929.1	IVNS1ABP
ciRNA689	0	10.3662	0	0	0	0	NW_013185749.1	428139	428837	-	1	ciRNA	XM_013188865.1	ZNF512B
ciRNA69	0	0	0	46.7729	0	0	NW_013185892.1	1102319	1102950	+	1	ciRNA	XM_013198079.1	GGNBP2
ciRNA690	0	20.7324	0	0	0	0	NW_013185749.1	428945	429799	-	1	ciRNA	XM_013188865.1	ZNF512B
ciRNA691	0	10.3662	0	0	0	0	NW_013185964.1	69585	70220	+	1	ciRNA	XM_013200469.1	LOC106048526
ciRNA692	0	10.3662	0	0	0	0	NW_013186015.1	136805	141556	+	1	ciRNA	XM_013201399.1	PPP3CC
ciRNA693	0	31.0986	0	0	0	0	NW_013185705.1	5271150	5275322	-	1	ciRNA	XM_013182441.1	RHEB
ciRNA694	0	10.3662	0	0	0	0	NW_013185965.1	458502	458720	+	1	ciRNA	XM_013200535.1	FANCG
ciRNA695	0	10.3662	0	0	0	0	NW_013185747.1	3166151	3166985	+	1	ciRNA	XM_013188561.1	LOC106040588
ciRNA696	0	20.7324	0	0	0	0	NW_013185858.1	633013	633447	-	1	ciRNA	XM_013196356.1	WDR3
ciRNA697	0	10.3662	0	0	0	0	NW_013185733.1	1904750	1905022	-	1	ciRNA	XM_013186760.1	QKI
ciRNA698	0	10.3662	0	0	0	0	NW_013185837.1	1621684	1622158	-	1	ciRNA	XM_013195278.1	FBN3
ciRNA699	0	10.3662	0	0	0	0	NW_013185923.1	592846	594789	-	1	ciRNA	XM_013199277.1	RNF13
ciRNA7	0	0	0	11.6932	0	0	NW_013185678.1	448501	449353	+	1	ciRNA	XM_013177236.1	CEP152
ciRNA70	0	0	0	11.6932	0	0	NW_013185803.1	1767607	1770368	-	1	ciRNA	XM_013193190.1	MAP2K1
ciRNA700	0	20.7324	0	0	0	0	NW_013185731.1	1074044	1074833	-	1	ciRNA	XM_013186456.1	RAB3GAP1
ciRNA701	0	10.3662	0	0	0	0	NW_013185677.1	2164787	2164936	+	1	ciRNA	XM_013176899.1	RHBDF1
ciRNA702	0	20.7324	0	0	0	0	NW_013185739.1	3783984	3784830	-	1	ciRNA	XM_013187539.1	CLK1
ciRNA703	0	10.3662	0	0	0	0	NW_013185663.1	954637	956936	-	1	ciRNA	XM_013172529.1	FAM92A1
ciRNA704	0	10.3662	0	0	0	0	NW_013185893.1	746839	746999	-	1	ciRNA	XM_013198099.1	NEB
ciRNA705	0	20.7324	0	0	0	0	NW_013185665.1	7858239	7865791	-	1	ciRNA	XM_013173033.1	IPO8
ciRNA706	0	10.3662	0	0	0	0	NW_013185665.1	7970203	7971143	-	1	ciRNA	XM_013173039.1	FAM60A
ciRNA707	0	10.3662	0	0	0	0	NW_013185929.1	742668	743430	-	1	ciRNA	XR_001213972.1	ELAC2
ciRNA708	0	20.7324	0	0	0	0	NW_013185667.1	4865540	4866651	+	1	ciRNA	XM_013173980.1	TAF1A
ciRNA709	0	10.3662	0	0	0	0	NW_013185786.1	2391541	2391806	-	1	ciRNA	XM_013191959.1	DNAH1
ciRNA71	0	0	0	11.6932	0	0	NW_013185990.1	114913	115067	-	1	ciRNA	XM_013201026.1	KANSL3
ciRNA710	0	10.3662	0	0	0	0	NW_013185655.1	4861770	4861880	-	1	ciRNA	XM_013178879.1	MFSD10
ciRNA711	0	10.3662	0	0	0	0	NW_013185655.1	8606742	8607100	-	1	ciRNA	XM_013176807.1	MSX1
ciRNA712	0	10.3662	0	0	0	0	NW_013185657.1	573347	574245	-	1	ciRNA	XM_013189264.1	AHCY
ciRNA713	0	20.7324	0	0	0	0	NW_013185657.1	10572881	10581359	-	1	ciRNA	XM_013192997.1	AMBRA1
ciRNA714	0	10.3662	0	0	0	0	NW_013185750.1	598283	600467	-	1	ciRNA	XM_013189014.1	PARVA
ciRNA715	0	10.3662	0	0	0	0	NW_013185750.1	1489102	1489230	-	1	ciRNA	XM_013189015.1	CTR9
ciRNA716	0	20.7324	0	0	0	0	NW_013185936.1	525669	526339	+	1	ciRNA	XM_013199772.1	ATP6V0A1
ciRNA717	0	10.3662	0	0	0	0	NW_013186100.1	78829	79062	-	1	ciRNA	XM_013202259.1	POGZ
ciRNA718	0	10.3662	0	0	0	0	NW_013185685.1	2548678	2548861	+	1	ciRNA	XM_013179195.1	DDX5
ciRNA719	0	10.3662	0	0	0	0	NW_013185685.1	3293953	3294425	-	1	ciRNA	XM_013178839.1	SCPEP1
ciRNA72	0	0	0	11.6932	0	0	NW_013185786.1	2514351	2516003	+	1	ciRNA	XM_013191927.1	WDR82
ciRNA720	0	10.3662	0	0	0	0	NW_013185685.1	5077996	5078305	+	1	ciRNA	XM_013179205.1	ANKRD40
ciRNA721	0	10.3662	0	0	0	0	NW_013185659.1	6600798	6601314	+	1	ciRNA	XM_013202161.1	SCCPDH
ciRNA722	0	10.3662	0	0	0	0	NW_013185659.1	6957207	6957971	+	1	ciRNA	XM_013199987.1	CEBPZ
ciRNA723	0	10.3662	0	0	0	0	NW_013185659.1	10513266	10513547	-	1	ciRNA	XM_013171028.1	AARS2
ciRNA724	0	20.7324	0	0	0	0	NW_013185659.1	13550995	13553929	+	1	ciRNA	XM_013171066.1	FOSL2
ciRNA725	0	41.4648	0	0	0	0	NW_013185851.1	1648517	1649712	-	1	ciRNA	XM_013195894.1	ITCH
ciRNA726	0	10.3662	0	0	0	0	NW_013185857.1	930079	933582	-	1	ciRNA	XM_013196276.1	TCF3
ciRNA727	0	31.0986	0	0	0	0	NW_013185689.1	3402549	3403091	+	1	ciRNA	XR_001206603.1	FAT1
ciRNA728	0	20.7324	0	0	0	0	NW_013185855.1	453294	455500	-	1	ciRNA	XM_013196081.1	LOC106045518
ciRNA729	0	10.3662	0	0	0	0	NW_013185710.1	1552049	1553671	+	1	ciRNA	XM_013183212.1	PIK3C3
ciRNA73	0	0	0	11.6932	0	0	NW_013185655.1	17588566	17590394	-	1	ciRNA	XM_013181494.1	PAPOLA
ciRNA730	0	10.3662	0	0	0	0	NW_013185868.1	621985	623698	+	1	ciRNA	XM_013197055.1	FRMD4A
ciRNA731	0	20.7324	0	0	0	0	NW_013185712.1	4260208	4262356	+	1	ciRNA	XM_013183490.1	ASNS
ciRNA732	0	20.7324	0	0	0	0	NW_013185712.1	5193244	5195579	-	1	ciRNA	XM_013183431.1	LOC106037503
ciRNA733	0	20.7324	0	0	0	0	NW_013185972.1	458706	460013	+	1	ciRNA	XM_013200726.1	BLM
ciRNA734	0	31.0986	0	0	0	0	NW_013185714.1	2113189	2114450	+	1	ciRNA	XM_013183771.1	IDS
ciRNA735	0	10.3662	0	0	0	0	NW_013185716.1	136344	136777	-	1	ciRNA	XM_013184049.1	TMEM57
ciRNA736	0	20.7324	0	0	0	0	NW_013186057.1	39707	40463	+	1	ciRNA	XM_013201917.1	LOC106049553
ciRNA737	0	20.7324	0	0	0	0	NW_013186057.1	62960	63981	-	1	ciRNA	XM_013201916.1	CELF5
ciRNA738	0	10.3662	0	0	0	0	NW_013185736.1	1937456	1938127	+	1	ciRNA	XR_001209468.1	BCO2
ciRNA739	0	10.3662	0	0	0	0	NW_013185978.1	378225	379021	-	1	ciRNA	XM_013200867.1	RAD54L2
ciRNA74	0	10.3662	0	11.6932	0	11.7196	NW_013185655.1	18106121	18107051	+	1	ciRNA	XM_013181677.1	SYNE3
ciRNA740	0	10.3662	0	0	0	0	NW_013185695.1	671739	676887	-	1	ciRNA	XM_013180702.1	TMEM131
ciRNA741	0	20.7324	0	0	0	0	NW_013185683.1	118403	118650	-	1	ciRNA	XM_013178575.1	ARAP3
ciRNA742	0	20.7324	0	0	0	0	NW_013185683.1	808590	810101	-	1	ciRNA	XM_013178435.1	CTNNA1
ciRNA743	0	10.3662	0	0	0	0	NW_013185730.1	444635	447226	+	1	ciRNA	XM_013186158.1	VPS8
ciRNA744	0	20.7324	0	0	0	0	NW_013185730.1	1506364	1506521	-	1	ciRNA	XM_013186255.1	SENP2
ciRNA745	0	10.3662	0	0	0	0	NW_013185730.1	2998119	2999370	-	1	ciRNA	XM_013186131.1	PARL
ciRNA746	0	20.7324	0	0	0	0	NW_013185723.1	285146	285400	-	1	ciRNA	XM_013185386.1	RPL7L1
ciRNA747	0	20.7324	0	0	0	0	NW_013185723.1	4127849	4128915	-	1	ciRNA	XM_013185347.1	SEC24B
ciRNA748	0	20.7324	0	0	0	0	NW_013185774.1	1367252	1368261	-	1	ciRNA	XM_013191028.1	BUB1
ciRNA749	0	31.0986	0	0	0	0	NW_013185692.1	36753	36950	+	1	ciRNA	XM_013180214.1	QARS
ciRNA75	0	0	0	11.6932	0	0	NW_013185657.1	10249713	10250966	-	1	ciRNA	XM_013188913.1	PEX16
ciRNA750	0	10.3662	0	0	0	0	NW_013185704.1	5470389	5470996	-	1	ciRNA	XM_013182288.1	LOC106036744
ciRNA751	0	10.3662	0	0	0	0	NW_013185662.1	660680	661695	+	1	ciRNA	XM_013172137.1	COL12A1
ciRNA752	0	10.3662	0	0	0	0	NW_013185662.1	697814	700108	+	1	ciRNA	XM_013172137.1	COL12A1
ciRNA753	0	10.3662	0	0	0	0	NW_013186572.1	514	1034	+	1	ciRNA	XM_013170900.1	LOC106029616
ciRNA754	0	10.3662	0	0	0	0	NW_013185740.1	1538193	1539955	+	1	ciRNA	XM_013187709.1	PPARG
ciRNA755	0	10.3662	0	0	0	0	NW_013185766.1	2642663	2644173	+	1	ciRNA	XM_013190568.1	ANKRD17
ciRNA756	0	20.7324	0	0	0	0	NW_013185938.1	90552	91847	+	1	ciRNA	XM_013199824.1	DDIAS
ciRNA757	0	10.3662	22.1264	0	0	0	NW_013185666.1	1597431	1600826	+	1	ciRNA	XM_013173257.1	ATXN2
ciRNA758	0	10.3662	0	0	0	0	NW_013185666.1	1597431	1597620	+	1	ciRNA	XM_013173257.1	ATXN2
ciRNA759	0	10.3662	0	0	0	0	NW_013185666.1	2105989	2107325	-	1	ciRNA	XM_013173785.1	SETD1B
ciRNA76	0	0	0	11.6932	0	0	NW_013185750.1	1455346	1456031	+	1	ciRNA	XM_013189131.1	EIF4G2
ciRNA760	0	10.3662	0	0	0	0	NW_013185666.1	2515873	2516081	+	1	ciRNA	XM_013173787.1	LOC106031415
ciRNA761	0	10.3662	0	0	0	0	NW_013185666.1	2516330	2517006	+	1	ciRNA	XM_013173787.1	LOC106031415
ciRNA762	0	10.3662	0	0	0	0	NW_013185666.1	5936121	5936431	+	1	ciRNA	XM_013173448.1	LOC106031212
ciRNA763	0	10.3662	0	0	0	0	NW_013185880.1	1356561	1357271	+	1	ciRNA	XM_013197518.1	LOC106046469
ciRNA764	0	10.3662	0	0	0	0	NW_013185668.1	4834277	4835277	+	1	ciRNA	XM_013174265.1	DPH6
ciRNA765	0	10.3662	0	0	0	0	NW_013185836.1	1840870	1841342	-	1	ciRNA	XM_013195164.1	LMAN1
ciRNA766	0	10.3662	0	0	0	0	NW_013185670.1	1770564	1771134	+	1	ciRNA	XM_013174705.1	SEC62
ciRNA767	0	10.3662	0	0	0	0	NW_013185670.1	1987294	1988941	-	1	ciRNA	XM_013174721.1	TNIK
ciRNA768	0	20.7324	0	0	0	0	NW_013185670.1	2540548	2541399	+	1	ciRNA	XM_013174740.1	ECT2
ciRNA769	0	10.3662	0	0	0	0	NW_013185670.1	4943832	4944573	+	1	ciRNA	XM_013174811.1	FXR1
ciRNA77	0	0	0	11.6932	0	0	NW_013185936.1	594032	594293	+	1	ciRNA	XM_013199759.1	TUBG1
ciRNA770	0	10.3662	0	0	0	0	NW_013185670.1	7097352	7097651	+	1	ciRNA	XM_013174880.1	AP5Z1
ciRNA771	0	10.3662	0	0	0	0	NW_013185670.1	7380228	7381206	-	1	ciRNA	XM_013174888.1	RNF216
ciRNA772	0	10.3662	0	0	0	0	NW_013185830.1	1856952	1863092	+	1	ciRNA	XM_013194834.1	PUM2
ciRNA773	0	10.3662	0	0	0	0	NW_013185944.1	64429	68467	+	1	ciRNA	XM_013199992.1	LOC106048157
ciRNA774	0	10.3662	0	0	0	0	NW_013185789.1	1702452	1703135	-	1	ciRNA	XM_013192219.1	RPS6KA6
ciRNA775	0	20.7324	0	0	0	0	NW_013185674.1	6253309	6253450	-	1	ciRNA	XM_013175732.1	ANXA6
ciRNA776	0	20.7324	0	0	0	0	NW_013186088.1	115836	116022	+	1	ciRNA	XM_013202189.1	DCHS1
ciRNA777	0	31.0986	0	0	0	0	NW_013185714.1	858338	860242	+	1	ciRNA	XM_013183669.1	IL1RAPL2
ciRNA778	0	41.4648	0	0	0	0	NW_013185721.1	1723010	1758160	-	1	ciRNA	XM_013185015.1	NSMCE2
ciRNA779	0	31.0986	0	0	0	0	NW_013185683.1	2672428	2689234	+	1	ciRNA	XM_013178496.1	SLIT3
ciRNA78	0	0	0	23.3864	0	0	NW_013185936.1	594032	594299	+	1	ciRNA	XM_013199759.1	TUBG1
ciRNA780	0	41.4648	33.1896	0	0	0	NW_013185668.1	728257	730433	+	1	ciRNA	XM_013174143.1	ACTN1
ciRNA781	0	41.4648	22.1264	0	0	0	NW_013185860.1	193191	199833	+	1	ciRNA	XR_001212976.1	LOC106045870
ciRNA782	0	41.4648	0	0	0	0	NW_013185732.1	2035185	2046968	-	1	ciRNA	XM_013186673.1	PTBP2
ciRNA783	0	41.4648	0	0	0	0	NW_013185662.1	699744	699886	-	1	ciRNA	XM_013172137.1	COL12A1
ciRNA784	0	51.8311	0	0	0	0	NW_013185970.1	76955	82259	+	1	ciRNA	XM_013200626.1	DLC1
ciRNA785	0	0	22.1264	0	0	0	NW_013185793.1	2064941	2065306	+	1	ciRNA	XM_013192524.1	VPS16
ciRNA786	0	0	22.1264	0	0	0	NW_013185793.1	2276073	2276254	-	1	ciRNA	XM_013192530.1	DQX1
ciRNA787	0	0	33.1896	0	0	0	NW_013185785.1	1504315	1506106	+	1	ciRNA	XM_013191863.1	CREBRF
ciRNA788	0	0	11.0632	0	0	0	NW_013185963.1	61566	61861	-	1	ciRNA	XM_013200426.1	LASP1
ciRNA789	0	0	22.1264	0	0	0	NW_013185963.1	445699	447534	+	1	ciRNA	XM_013200424.1	LOC106048489
ciRNA79	0	0	0	11.6932	0	0	NW_013185802.1	150651	152896	-	1	ciRNA	XM_013193103.1	JAK1
ciRNA790	0	0	11.0632	0	0	0	NW_013185867.1	1506339	1506921	+	1	ciRNA	XM_013197042.1	LOC106046179
ciRNA791	0	0	11.0632	0	0	0	NW_013185658.1	7928181	7930436	-	1	ciRNA	XM_013195888.1	HELB
ciRNA792	0	0	11.0632	0	0	0	NW_013185658.1	12670520	12670897	+	1	ciRNA	XM_013199171.1	TWF1
ciRNA793	0	0	11.0632	0	0	0	NW_013185977.1	210884	212184	-	1	ciRNA	XM_013200832.1	SCRIB
ciRNA794	0	0	11.0632	0	0	0	NW_013185654.1	14820634	14821259	-	1	ciRNA	XM_013174139.1	PHYHIPL
ciRNA795	0	0	11.0632	0	0	0	NW_013185656.1	4842249	4842725	+	1	ciRNA	XR_001208577.1	TBC1D23
ciRNA796	0	0	33.1896	0	0	0	NW_013185656.1	8552752	8555975	+	1	ciRNA	XM_013186277.1	PHLDB2
ciRNA797	0	0	11.0632	0	0	0	NW_013185684.1	7151580	7151843	+	1	ciRNA	XM_013178616.1	WDR75
ciRNA798	0	0	11.0632	0	0	0	NW_013185970.1	441002	441558	+	1	ciRNA	XM_013200648.1	LONRF1
ciRNA799	0	0	11.0632	0	0	0	NW_013185682.1	4637384	4637930	+	1	ciRNA	XM_013178244.1	TIAM2
ciRNA8	0	0	0	11.6932	0	0	NW_013185678.1	7346551	7352499	+	1	ciRNA	XM_013177472.1	TPM1
ciRNA80	0	0	0	23.3864	0	0	NW_013185685.1	1654166	1654396	-	1	ciRNA	XM_013178833.1	AXIN2
ciRNA800	0	0	11.0632	0	0	0	NW_013185749.1	327307	327539	+	1	ciRNA	XM_013188921.1	TPD52L2
ciRNA801	0	0	11.0632	0	0	0	NW_013185696.1	4532779	4534106	+	1	ciRNA	XM_013180973.1	MICALL1
ciRNA802	0	0	22.1264	0	0	0	NW_013185965.1	455864	456818	+	1	ciRNA	XM_013200535.1	FANCG
ciRNA803	0	0	11.0632	0	0	0	NW_013185715.1	4436958	4438121	+	1	ciRNA	XM_013183853.1	PDK3
ciRNA804	0	0	22.1264	0	0	0	NW_013185833.1	848365	848671	-	1	ciRNA	XM_013194983.1	MUC4
ciRNA805	0	0	11.0632	0	0	0	NW_013185722.1	4123418	4123660	+	1	ciRNA	XM_013185082.1	THOC2
ciRNA806	0	0	22.1264	0	0	0	NW_013185864.1	339404	339813	-	1	ciRNA	XM_013196748.1	CDC27
ciRNA807	0	0	11.0632	0	0	0	NW_013185839.1	1665465	1665888	-	1	ciRNA	XM_013195347.1	LOC106045044
ciRNA808	0	0	11.0632	0	0	0	NW_013185673.1	3427175	3427611	-	1	ciRNA	XM_013175608.1	LOC106032597
ciRNA809	0	0	11.0632	0	0	0	NW_013185889.1	10702	12522	+	1	ciRNA	XM_013197865.1	NDEL1
ciRNA81	0	0	0	23.3864	0	0	NW_013185685.1	2495238	2495369	+	1	ciRNA	XM_013178875.1	SMURF2
ciRNA810	0	0	11.0632	0	0	0	NW_013185829.1	622887	623376	-	1	ciRNA	XM_013194722.1	GNB1
ciRNA811	0	0	22.1264	0	0	0	NW_013185677.1	1812801	1812960	+	1	ciRNA	XM_013176800.1	CLCN7
ciRNA812	0	0	11.0632	0	0	0	NW_013185818.1	368433	369538	-	1	ciRNA	XM_013194069.1	TSPAN3
ciRNA813	0	0	22.1264	0	0	0	NW_013185675.1	8196086	8197469	-	1	ciRNA	XM_013176429.1	RPS8
ciRNA814	0	0	11.0632	0	0	0	NW_013185939.1	508525	508839	-	1	ciRNA	XM_013199844.1	LIMCH1
ciRNA815	0	0	11.0632	0	0	0	NW_013185902.1	342511	343986	-	1	ciRNA	XM_013198579.1	NPHP4
ciRNA816	0	0	22.1264	0	0	0	NW_013185892.1	241885	242223	+	1	ciRNA	XM_013198053.1	MED13
ciRNA817	0	0	11.0632	0	0	0	NW_013185900.1	300836	301448	+	1	ciRNA	XM_013198474.1	DNMT3B
ciRNA818	0	0	33.1896	0	0	0	NW_013185900.1	975364	975982	-	1	ciRNA	XM_013198537.1	ELMO2
ciRNA819	0	0	11.0632	0	0	0	NW_013185655.1	8913113	8913972	+	1	ciRNA	XM_013179934.1	LYAR
ciRNA82	0	0	0	11.6932	0	0	NW_013185685.1	5056847	5057374	-	1	ciRNA	XM_013179102.1	LUC7L3
ciRNA820	0	0	22.1264	0	0	0	NW_013185657.1	7528300	7528641	+	1	ciRNA	XM_013191509.1	RBM25
ciRNA821	0	0	44.2528	0	0	0	NW_013186277.1	10029	10221	+	1	ciRNA	XR_001203270.1	LOC106029557
ciRNA822	0	0	11.0632	0	0	0	NW_013185802.1	2341189	2341301	+	1	ciRNA	XM_013193108.1	MSH4
ciRNA823	0	0	11.0632	0	0	0	NW_013185685.1	2486833	2491217	+	1	ciRNA	XM_013178875.1	SMURF2
ciRNA824	0	0	33.1896	0	0	0	NW_013186118.1	73459	73911	-	1	ciRNA	XM_013202363.1	LOC106049935
ciRNA825	0	0	11.0632	0	0	0	NW_013185659.1	8551642	8553886	-	1	ciRNA	XM_013170657.1	HEATR5B
ciRNA826	0	0	22.1264	0	0	0	NW_013186022.1	101738	102294	-	1	ciRNA	XM_013201495.1	PIP5K1A
ciRNA827	0	0	22.1264	0	0	0	NW_013185857.1	1362931	1363959	-	1	ciRNA	XM_013196291.1	AP3D1
ciRNA828	0	0	11.0632	0	0	0	NW_013185788.1	172956	173462	+	1	ciRNA	XM_013192097.1	COL4A3BP
ciRNA829	0	0	22.1264	0	0	0	NW_013185689.1	1681184	1682114	+	1	ciRNA	XM_013179908.1	MICU3
ciRNA83	0	0	0	11.6932	0	0	NW_013185659.1	2013541	2014236	+	1	ciRNA	XM_013200919.1	TBCE
ciRNA830	0	0	22.1264	0	0	0	NW_013185689.1	2116758	2117868	+	1	ciRNA	XM_013179879.1	PCM1
ciRNA831	0	0	11.0632	0	0	0	NW_013185708.1	2446971	2448103	+	1	ciRNA	XM_013182856.1	TNC
ciRNA832	0	0	22.1264	0	0	0	NW_013185708.1	2470842	2471170	+	1	ciRNA	XM_013182856.1	TNC
ciRNA833	0	0	22.1264	0	0	0	NW_013185743.1	282703	282862	+	1	ciRNA	XM_013188196.1	MTMR6
ciRNA834	0	0	11.0632	0	0	0	NW_013185716.1	1027287	1027698	+	1	ciRNA	XM_013184355.1	YARS
ciRNA835	0	0	11.0632	0	0	0	NW_013185716.1	4449085	4449215	+	1	ciRNA	XM_013184102.1	LOC106037920
ciRNA836	0	0	11.0632	0	0	0	NW_013185865.1	869378	870200	+	1	ciRNA	XM_013196877.1	USP31
ciRNA837	0	0	11.0632	0	0	0	NW_013186029.1	21463	21605	-	1	ciRNA	XM_013201602.1	GPN1
ciRNA838	0	0	11.0632	0	0	0	NW_013185698.1	1116823	1121673	+	1	ciRNA	XM_013181226.1	KDM6A
ciRNA839	0	0	11.0632	0	0	0	NW_013185748.1	1856670	1857166	+	1	ciRNA	XM_013188701.1	CRB2
ciRNA84	0	0	0	11.6932	0	0	NW_013185659.1	12098420	12098957	+	1	ciRNA	XM_013171050.1	DAAM2
ciRNA840	0	0	11.0632	0	0	0	NW_013185692.1	2183872	2185315	-	1	ciRNA	XM_013180378.1	THOC7
ciRNA841	0	0	11.0632	0	0	0	NW_013185660.1	3133847	3134108	-	1	ciRNA	XM_013171129.1	DNPEP
ciRNA842	0	0	11.0632	0	0	0	NW_013185662.1	660680	661694	+	1	ciRNA	XM_013172137.1	COL12A1
ciRNA843	0	0	11.0632	0	0	0	NW_013185662.1	662634	664239	+	1	ciRNA	XM_013172137.1	COL12A1
ciRNA844	0	0	11.0632	0	0	0	NW_013185662.1	667492	668004	+	1	ciRNA	XM_013172137.1	COL12A1
ciRNA845	0	0	11.0632	0	0	0	NW_013185832.1	28910	29101	-	1	ciRNA	XM_013194899.1	PTK7
ciRNA846	0	0	44.2528	0	0	0	NW_013185760.1	2880881	2881661	-	1	ciRNA	XM_013190119.1	LOC106041583
ciRNA847	0	0	22.1264	0	0	0	NW_013185666.1	2328005	2328221	+	1	ciRNA	XM_013173312.1	KDM2B
ciRNA848	0	0	11.0632	0	0	0	NW_013185666.1	3221140	3223480	-	1	ciRNA	XM_013173797.1	NCOR2
ciRNA849	0	0	11.0632	0	0	0	NW_013185666.1	5636457	5637210	+	1	ciRNA	XM_013173438.1	SFSWAP
ciRNA85	0	0	0	11.6932	0	0	NW_013185851.1	727674	727780	+	1	ciRNA	XM_013195880.1	RALGAPB
ciRNA850	0	0	11.0632	0	0	0	NW_013185762.1	1430332	1431324	+	1	ciRNA	XM_013190267.1	NOL7
ciRNA851	0	0	22.1264	0	0	0	NW_013185668.1	2206830	2207993	-	1	ciRNA	XM_013174390.1	THBS1
ciRNA852	0	0	11.0632	0	0	0	NW_013185922.1	90853	91019	+	1	ciRNA	XM_013199235.1	TET3
ciRNA853	0	0	22.1264	0	0	0	NW_013185670.1	7224621	7225011	-	1	ciRNA	XM_013175017.1	TNRC18
ciRNA854	0	0	11.0632	0	0	0	NW_013185691.1	3641780	3642228	-	1	ciRNA	XM_013180064.1	MDN1
ciRNA855	0	0	11.0632	0	0	0	NW_013185674.1	1663872	1664507	+	1	ciRNA	XM_013175816.1	SEPT8
ciRNA856	0	0	11.0632	0	0	0	NW_013185674.1	5594240	5595166	+	1	ciRNA	XM_013175724.1	LOC106032673
ciRNA857	0	0	33.1896	0	0	0	NW_013185829.1	644087	655075	-	1	ciRNA	XM_013194723.1	GNB1
ciRNA858	0	0	44.2528	0	0	0	NW_013185785.1	2574796	2579160	-	1	ciRNA	XM_013191855.1	PDLIM7
ciRNA859	0	0	33.1896	0	0	0	NW_013185684.1	7021388	7021572	-	1	ciRNA	XM_013178641.1	COL5A2
ciRNA86	0	0	0	11.6932	0	0	NW_013185851.1	825309	826231	+	1	ciRNA	XM_013195877.1	LOC106045415
ciRNA860	0	0	22.1264	0	0	0	NW_013185735.1	3470184	3497945	-	1	ciRNA	XM_013187064.1	CALCR
ciRNA861	0	0	55.316	0	0	0	NW_013185675.1	3282946	3285350	+	1	ciRNA	XM_013176358.1	DIO1
ciRNA862	0	0	33.1896	0	0	0	NW_013185779.1	2314699	2317415	+	1	ciRNA	XR_001211153.1	LOC106042497
ciRNA863	0	0	33.1896	0	0	0	NW_013185990.1	118962	121122	-	1	ciRNA	XM_013201026.1	KANSL3
ciRNA864	0	0	33.1896	0	0	0	NW_013185864.1	737916	744078	-	1	ciRNA	XM_013196774.1	TANC2
ciRNA865	0	0	33.1896	0	0	0	NW_013185722.1	588847	594677	-	1	ciRNA	XR_001208696.1	KIAA2022
ciRNA87	0	0	0	35.0797	0	0	NW_013185851.1	1066309	1066935	-	1	ciRNA	XM_013195948.1	GGT7
ciRNA88	0	0	0	11.6932	0	0	NW_013185788.1	179299	180398	+	1	ciRNA	XM_013192097.1	COL4A3BP
ciRNA89	0	0	0	11.6932	0	0	NW_013185788.1	1288784	1289941	-	1	ciRNA	XM_013192093.1	TNPO1
ciRNA9	0	0	0	35.0797	0	0	NW_013185654.1	314604	314895	-	1	ciRNA	XM_013180729.1	POLL
ciRNA90	0	0	0	35.0797	0	0	NW_013185689.1	1671986	1672355	+	1	ciRNA	XM_013179908.1	MICU3
ciRNA91	0	0	0	23.3864	0	0	NW_013185855.1	817967	818371	-	1	ciRNA	XM_013196087.1	AP1B1
ciRNA92	0	0	0	11.6932	0	0	NW_013185710.1	4890534	4891051	+	1	ciRNA	XM_013183181.1	LIPG
ciRNA93	0	0	0	11.6932	0	0	NW_013185868.1	914518	914694	-	1	ciRNA	XM_013197056.1	CAMK1D
ciRNA94	0	0	0	11.6932	0	0	NW_013185714.1	1762972	1766149	-	1	ciRNA	XM_013183755.1	MTMR1
ciRNA95	0	0	0	11.6932	0	0	NW_013185743.1	3687807	3688651	+	1	ciRNA	XM_013188160.1	KDELC2
ciRNA96	0	0	0	11.6932	0	0	NW_013185716.1	1009526	1009692	+	1	ciRNA	XR_001208411.1	FNDC5
ciRNA97	0	0	0	11.6932	0	0	NW_013185724.1	2517666	2518446	+	1	ciRNA	XM_013185480.1	PFKFB3
ciRNA98	0	0	0	23.3864	0	0	NW_013185865.1	869378	870201	+	1	ciRNA	XM_013196877.1	USP31
ciRNA99	0	0	0	11.6932	0	0	NW_013185978.1	17964	19473	+	1	ciRNA	XM_013200849.1	RNF123
circRNA1	0	0	22.1264	11.6932	0	0	NW_013185752.1	1834206	1843982	-	5	circRNA	XM_013189207.1	GTDC1
circRNA10	0	10.3662	77.4425	11.6932	10.8447	23.4393	NW_013185911.1	567521	589026	-	3	circRNA	XM_013198869.1	GALNT1
circRNA100	0	0	0	11.6932	0	0	NW_013185656.1	8851096	8858056	+	3	circRNA	XM_013186659.1	LOC106039441
circRNA1000	0	0	0	11.6932	0	0	NW_013186002.1	62755	63791	-	3	circRNA	XM_013201232.1	TXNIP
circRNA1001	0	0	0	11.6932	0	0	NW_013185944.1	242391	281264	+	7	circRNA	XM_013199991.1	LOC106048154
circRNA1002	0	0	0	11.6932	0	0	NW_013185948.1	131445	138712	-	3	circRNA	XM_013200084.1	SBNO2
circRNA1003	60.5844	31.0986	11.0632	23.3864	65.0681	0	NW_013185676.1	3174492	3179495	-	5	circRNA	XM_013176597.1	LOC106033227
circRNA1004	0	0	0	11.6932	0	11.7196	NW_013185676.1	3256686	3262943	-	2	circRNA	XM_013176612.1	KIAA0355
circRNA1005	0	0	11.0632	23.3864	0	0	NW_013186035.1	52803	59961	-	10	circRNA	XM_013201660.1	CSNK2A1
circRNA1006	40.3896	0	0	11.6932	0	0	NW_013185761.1	2703549	2708796	-	8	circRNA	XM_013190217.1	MAP4K4
circRNA1007	0	0	0	11.6932	0	0	NW_013185789.1	868453	871537	-	6	circRNA	XM_013192249.1	LOC106042987
circRNA1008	0	41.4648	0	11.6932	0	0	NW_013185789.1	1273673	1276391	-	2	circRNA	XM_013192247.1	BRWD3
circRNA1009	20.1948	41.4648	22.1264	35.0797	21.6894	46.8785	NW_013185886.1	1124906	1141844	+	11	circRNA	XM_013197694.1	AP1G1
circRNA101	20.1948	0	0	23.3864	0	0	NW_013185656.1	8862143	8863237	+	2	circRNA	XM_013186659.1	LOC106039441
circRNA1010	0	0	0	11.6932	0	0	NW_013185886.1	1250439	1255719	+	4	circRNA	XM_013197714.1	ADAT1
circRNA1011	0	0	11.0632	11.6932	21.6894	58.5982	NW_013185691.1	993614	1007329	-	5	circRNA	XM_013180164.1	UBE3D
circRNA1012	0	0	0	23.3864	0	0	NW_013185691.1	3219366	3243578	-	3	circRNA	XM_013180125.1	RNGTT
circRNA1013	0	0	0	11.6932	0	0	NW_013185691.1	3243443	3288595	-	8	circRNA	XM_013180125.1	RNGTT
circRNA1014	40.3896	0	11.0632	11.6932	0	0	NW_013185691.1	3274383	3288595	-	5	circRNA	XM_013180125.1	RNGTT
circRNA1015	30.2922	41.4648	11.0632	23.3864	54.2234	46.8785	NW_013185691.1	3278475	3288595	-	4	circRNA	XM_013180125.1	RNGTT
circRNA1016	0	0	0	11.6932	0	0	NW_013185691.1	3810450	3847817	-	2	circRNA	XM_013180094.1	BACH2
circRNA1017	0	10.3662	0	11.6932	0	35.1589	NW_013185691.1	4072332	4077610	-	3	circRNA	XM_013180130.1	MAP3K7
circRNA1018	0	0	0	11.6932	10.8447	0	NW_013185691.1	5414093	5415452	-	2	circRNA	XM_013180197.1	EPHA7
circRNA1019	0	10.3662	0	93.5458	0	82.0374	NW_013185783.1	793295	797424	+	2	circRNA	XM_013191762.1	TRPS1
circRNA102	0	0	0	23.3864	0	0	NW_013185656.1	9687502	9710282	-	11	circRNA	XM_013186737.1	PROS1
circRNA1020	0	10.3662	0	23.3864	21.6894	0	NW_013185783.1	809072	818610	+	2	circRNA	XM_013191762.1	TRPS1
circRNA1021	20.1948	0	22.1264	23.3864	10.8447	11.7196	NW_013185919.1	31954	32723	+	1	circRNA	XM_013199149.1	CEP85L
circRNA1022	20.1948	0	0	11.6932	0	0	NW_013185919.1	31954	67722	+	2	circRNA	XM_013199149.1	CEP85L
circRNA1023	0	0	0	11.6932	0	0	NW_013185894.1	405893	406683	+	3	circRNA	XM_013198202.1	SMARCD2
circRNA1024	0	0	0	23.3864	0	23.4393	NW_013185894.1	784493	790032	-	2	circRNA	XM_013198156.1	MYO1D
circRNA1025	0	0	0	11.6932	0	0	NW_013185894.1	784493	831964	-	8	circRNA	XM_013198156.1	MYO1D
circRNA1026	0	0	0	23.3864	0	0	NW_013185674.1	110871	114191	-	4	circRNA	XM_013175760.1	KDM3B
circRNA1027	0	0	0	23.3864	0	0	NW_013185674.1	951912	953058	-	1	circRNA	XM_013175794.1	KCTD16
circRNA1028	0	0	0	23.3864	0	0	NW_013185674.1	1162636	1181167	+	5	circRNA	XM_013175796.1	NR3C1
circRNA1029	0	0	22.1264	11.6932	0	0	NW_013185674.1	1262663	1274043	-	5	circRNA	XM_013175714.1	ARHGAP26
circRNA103	0	0	0	11.6932	0	0	NW_013185656.1	11636934	11638892	-	2	circRNA	XM_013187056.1	MPZL1
circRNA1030	0	10.3662	22.1264	81.8525	65.0681	46.8785	NW_013185674.1	3081950	3109667	+	4	circRNA	XM_013175850.1	JADE2
circRNA1031	0	0	11.0632	23.3864	54.2234	58.5982	NW_013185674.1	4701573	4708866	-	6	circRNA	XM_013175885.1	FAM13B
circRNA1032	0	0	0	11.6932	0	0	NW_013185674.1	5750050	5753512	-	5	circRNA	XM_013175956.1	TBC1D9B
circRNA1033	0	0	0	11.6932	0	0	NW_013185674.1	8609343	8617360	-	2	circRNA	XM_013176068.1	EBF1
circRNA1034	0	0	11.0632	11.6932	10.8447	0	NW_013185674.1	8848218	8869816	-	4	circRNA	XM_013176072.1	RNF145
circRNA1035	0	10.3662	0	23.3864	43.3787	0	NW_013186088.1	79659	81467	+	1	circRNA	XM_013202189.1	DCHS1
circRNA1036	0	20.7324	0	11.6932	0	0	NW_013185787.1	1639976	1658326	-	4	circRNA	XM_013192052.1	GLI3
circRNA1037	70.6818	10.3662	22.1264	23.3864	21.6894	105.477	NW_013185787.1	1639976	1643201	-	3	circRNA	XM_013192052.1	GLI3
circRNA1038	0	0	0	23.3864	0	35.1589	NW_013185787.1	2209889	2257838	+	3	circRNA	XM_013192068.1	HECW1
circRNA1039	0	0	0	35.0797	21.6894	0	NW_013185748.1	1410772	1449871	-	9	circRNA	XR_001210048.1	TTLL11
circRNA104	0	0	0	35.0797	0	11.7196	NW_013185656.1	15346495	15351614	+	4	circRNA	XM_013187945.1	GBE1
circRNA1040	50.487	41.4648	33.1896	23.3864	21.6894	46.8785	NW_013186052.1	191178	191441	+	2	circRNA	XM_013201862.1	PRELID1
circRNA1041	0	41.4648	0	46.7729	0	23.4393	NW_013185748.1	1973201	1983495	-	4	circRNA	XM_013188689.1	DENND1A
circRNA1042	0	0	0	46.7729	32.534	0	NW_013185748.1	1980019	2008585	-	5	circRNA	XM_013188689.1	DENND1A
circRNA1043	0	0	0	23.3864	0	0	NW_013185752.1	3369245	3382082	+	2	circRNA	XM_013189236.1	ACVR2A
circRNA1044	0	0	0	70.1593	32.534	0	NW_013185682.1	1693260	1720040	+	3	circRNA	XM_013178293.1	UST
circRNA1045	0	31.0986	0	58.4661	0	58.5982	NW_013185965.1	76577	84842	-	7	circRNA	XM_013200521.1	LOC106048544
circRNA1046	0	0	0	46.7729	43.3787	0	NW_013185742.1	3752928	3758249	-	3	circRNA	XM_013188059.1	GIGYF2
circRNA1047	0	31.0986	0	35.0797	54.2234	0	NW_013185741.1	1829314	1843683	-	4	circRNA	XM_013187942.1	LOC106040219
circRNA1048	90.8766	155.493	66.3792	187.092	216.894	375.028	NW_013185760.1	2248425	2255065	-	7	circRNA	XM_013190086.1	SUCO
circRNA1049	0	0	0	23.3864	0	11.7196	NW_013185680.1	104874	123646	-	2	circRNA	XM_013177826.1	ST3GAL3
circRNA105	0	0	0	11.6932	0	0	NW_013185656.1	18348600	18356448	+	7	circRNA	XM_013188239.1	LOC106040396
circRNA1050	0	0	0	35.0797	0	0	NW_013185668.1	4320692	4328138	-	4	circRNA	XM_013174262.1	LOC106031714
circRNA1051	20.1948	20.7324	33.1896	46.7729	75.9127	70.3178	NW_013186011.1	264738	272165	-	4	circRNA	XM_013201334.1	CDC42
circRNA1052	0	0	0	23.3864	0	0	NW_013185777.1	870552	872552	+	2	circRNA	XM_013191264.1	RAB6A
circRNA1053	0	0	0	58.4661	0	0	NW_013185888.1	408339	411393	+	2	circRNA	XM_013197801.1	INPP4B
circRNA1054	0	0	0	35.0797	0	0	NW_013185882.1	301892	322917	-	9	circRNA	XM_013197556.1	SLC7A5
circRNA1055	0	0	0	23.3864	0	35.1589	NW_013185810.1	832509	838701	+	3	circRNA	XM_013193592.1	EXOC2
circRNA1056	0	0	44.2528	46.7729	21.6894	11.7196	NW_013185662.1	8681469	8688218	-	5	circRNA	XM_013172216.1	LOC106030393
circRNA1057	0	41.4648	0	35.0797	32.534	0	NW_013185673.1	2510386	2518910	+	4	circRNA	XM_013175544.1	REV3L
circRNA1058	40.3896	145.127	66.3792	23.3864	65.0681	58.5982	NW_013185853.1	27878	40254	+	6	circRNA	XM_013195977.1	ETNK1
circRNA1059	0	82.9297	77.4425	81.8525	151.825	105.477	NW_013185839.1	1747019	1748367	-	1	circRNA	XM_013195347.1	LOC106045044
circRNA106	0	0	0	23.3864	0	0	NW_013185656.1	18356302	18367490	+	10	circRNA	XM_013188239.1	LOC106040396
circRNA1060	0	0	0	35.0797	0	0	NW_013185667.1	461668	490094	+	2	circRNA	XM_013173857.1	THADA
circRNA1061	0	10.3662	0	23.3864	75.9127	23.4393	NW_013186013.1	216848	244688	+	4	circRNA	XM_013201356.1	SMG6
circRNA1062	70.6818	0	33.1896	35.0797	32.534	0	NW_013185798.1	595613	609360	+	10	circRNA	XM_013192827.1	CEMIP
circRNA1063	20.1948	20.7324	0	128.625	75.9127	93.7571	NW_013185857.1	1426569	1436979	+	5	circRNA	XM_013196254.1	DOT1L
circRNA1064	313.019	321.353	309.77	830.219	889.263	1183.68	NW_013185857.1	1426569	1439608	+	6	circRNA	XM_013196254.1	DOT1L
circRNA1065	20.1948	0	33.1896	46.7729	65.0681	82.0374	NW_013185857.1	1477245	1477740	+	1	circRNA	XM_013196254.1	DOT1L
circRNA1066	0	0	44.2528	23.3864	0	0	NW_013185971.1	399996	400719	-	2	circRNA	XM_013200661.1	HSPG2
circRNA1067	0	0	22.1264	35.0797	21.6894	0	NW_013186107.1	37246	45346	+	7	circRNA	XM_013202301.1	LOC106049871
circRNA1068	0	31.0986	33.1896	23.3864	43.3787	35.1589	NW_013185748.1	3043514	3071005	+	7	circRNA	XM_013188795.1	MVB12B
circRNA1069	0	0	0	23.3864	32.534	23.4393	NW_013185748.1	3043547	3071005	+	7	circRNA	XM_013188795.1	MVB12B
circRNA107	0	0	0	11.6932	0	0	NW_013185824.1	607652	608948	+	2	circRNA	XM_013194502.1	MAMDC2
circRNA1070	0	0	33.1896	58.4661	32.534	93.7571	NW_013185713.1	1821228	1825421	-	3	circRNA	XM_013183512.1	TMEM241
circRNA1071	0	0	0	35.0797	0	0	NW_013185713.1	1834971	1837679	-	3	circRNA	XM_013183512.1	TMEM241
circRNA1072	0	0	0	58.4661	0	0	NW_013185682.1	947003	972987	+	13	circRNA	XM_013178198.1	STXBP5
circRNA1073	0	0	0	23.3864	0	0	NW_013185660.1	6600008	6625348	+	3	circRNA	XM_013171147.1	CERS6
circRNA1074	0	0	0	23.3864	10.8447	0	NW_013185660.1	6650155	6664343	+	4	circRNA	XM_013171147.1	CERS6
circRNA1075	30.2922	51.8311	33.1896	46.7729	65.0681	0	NW_013185857.1	1274970	1275464	+	1	circRNA	XM_013196252.1	CSNK1G2
circRNA1076	30.2922	51.8311	0	35.0797	86.7574	35.1589	NW_013185812.1	1546220	1555748	+	3	circRNA	XM_013193681.1	NDFIP2
circRNA1077	0	0	0	23.3864	0	0	NW_013185685.1	1441551	1441985	-	2	circRNA	XM_013178832.1	ARSG
circRNA1078	0	0	0	35.0797	21.6894	0	NW_013185779.1	2131049	2165957	+	7	circRNA	XM_013191378.1	RALGPS2
circRNA1079	0	0	0	23.3864	0	0	NW_013185717.1	2438153	2445595	+	10	circRNA	XM_013184401.1	TRAM2
circRNA108	0	0	0	35.0797	10.8447	70.3178	NW_013185809.1	516747	532653	+	5	circRNA	XM_013193553.1	ZDHHC21
circRNA1080	464.48	549.409	331.896	374.183	791.661	503.944	NW_013185890.1	803175	808308	-	6	circRNA	XM_013197938.1	PGS1
circRNA1081	0	0	0	23.3864	0	0	NW_013185876.1	580228	595345	-	3	circRNA	XM_013197381.1	KDM4C
circRNA1082	0	0	0	23.3864	0	0	NW_013185696.1	728429	746849	-	12	circRNA	XM_013180908.1	NT5DC3
circRNA1083	0	0	0	35.0797	43.3787	0	NW_013185683.1	3086241	3095089	+	3	circRNA	XM_013178499.1	SLIT3
circRNA1084	20.1948	0	44.2528	23.3864	0	0	NW_013185864.1	299909	301295	-	1	circRNA	XM_013196780.1	KANSL1
circRNA1085	0	0	0	58.4661	0	0	NW_013185655.1	19942991	19955657	+	3	circRNA	XM_013182102.1	PPP4R3A
circRNA1086	20.1948	0	0	35.0797	21.6894	35.1589	NW_013185659.1	9170757	9195101	+	7	circRNA	XM_013170857.1	TTC27
circRNA1087	0	0	0	35.0797	43.3787	46.8785	NW_013185674.1	57364	60819	-	5	circRNA	XM_013175754.1	REEP2
circRNA1088	0	0	0	70.1593	151.825	0	NW_013185923.1	592741	606853	-	5	circRNA	XM_013199277.1	RNF13
circRNA1089	0	0	0	35.0797	0	0	NW_013185923.1	599884	606853	-	3	circRNA	XM_013199277.1	RNF13
circRNA109	0	0	0	11.6932	0	0	NW_013185921.1	597788	621258	-	7	circRNA	XM_013199204.1	POT1
circRNA1090	0	0	0	23.3864	10.8447	0	NW_013185895.1	129314	145884	-	8	circRNA	XM_013198208.1	KMT2C
circRNA1091	0	0	0	23.3864	43.3787	0	NW_013185656.1	3712888	3723671	-	5	circRNA	XM_013182805.1	ATP1B1
circRNA1092	30.2922	0	55.316	35.0797	32.534	46.8785	NW_013185658.1	9405812	9424050	-	8	circRNA	XM_013198753.1	MON2
circRNA1093	90.8766	0	55.316	93.5458	75.9127	46.8785	NW_013185751.1	374307	380159	+	2	circRNA	XM_013189170.1	ELF2
circRNA1094	0	0	0	35.0797	0	0	NW_013185656.1	3635148	3671528	+	9	circRNA	XM_013184587.1	NME7
circRNA1095	0	0	0	35.0797	0	0	NW_013185664.1	12370289	12378307	-	6	circRNA	XM_013172796.1	PPAT
circRNA1096	0	0	33.1896	58.4661	65.0681	0	NW_013185743.1	1912453	1912980	+	1	circRNA	XM_013188191.1	LATS2
circRNA1097	0	0	0	35.0797	0	0	NW_013185679.1	1717151	1761681	+	6	circRNA	XM_013177801.1	GAS2
circRNA1098	0	0	0	23.3864	0	0	NW_013185677.1	2062005	2065863	+	2	circRNA	XM_013176894.1	NPRL3
circRNA1099	0	0	0	23.3864	0	0	NW_013185660.1	7549945	7565556	-	10	circRNA	XM_013171502.1	TLK1
circRNA11	0	0	0	11.6932	0	0	NW_013185926.1	260780	265232	-	6	circRNA	XM_013199394.1	TRPC4AP
circRNA110	0	0	0	23.3864	0	0	NW_013185844.1	68984	77950	-	12	circRNA	XM_013195580.1	SEC23IP
circRNA1100	0	0	0	35.0797	0	0	NW_013185743.1	700080	703609	-	2	circRNA	XM_013188220.1	TNFRSF19
circRNA1101	0	0	0	23.3864	0	23.4393	NW_013185671.1	9081697	9088475	+	6	circRNA	XM_013175276.1	PALLD
circRNA1102	20.1948	31.0986	44.2528	140.319	0	164.075	NW_013185710.1	3849324	3859747	-	8	circRNA	XR_001207942.1	PIAS2
circRNA1103	0	0	0	58.4661	97.6021	105.477	NW_013185666.1	1868033	1870571	+	5	circRNA	XM_013173279.1	ZCCHC8
circRNA1104	0	0	0	58.4661	21.6894	0	NW_013185713.1	1747218	1768977	+	6	circRNA	XM_013183538.1	CABLES1
circRNA1105	0	0	0	58.4661	0	0	NW_013186101.1	73489	74235	-	4	circRNA	XM_013202270.1	LOC106049842
circRNA1106	0	0	0	35.0797	0	0	NW_013185694.1	5211966	5224847	-	3	circRNA	XM_013180570.1	ADAMTS6
circRNA1107	0	0	0	58.4661	0	0	NW_013185802.1	888256	889088	-	1	circRNA	XM_013193152.1	DEPDC1
circRNA1108	20.1948	0	0	58.4661	119.291	46.8785	NW_013185765.1	938621	940199	-	2	circRNA	XM_013190417.1	RPSA
circRNA1109	20.1948	0	0	23.3864	0	0	NW_013185716.1	4930781	4931931	-	3	circRNA	XM_013184342.1	SEC61A1
circRNA111	20.1948	0	33.1896	11.6932	10.8447	0	NW_013185844.1	1380423	1386623	+	2	circRNA	XM_013195590.1	PDZD8
circRNA1110	0	0	0	23.3864	0	0	NW_013185851.1	501423	505800	+	3	circRNA	XM_013195855.1	PHF20
circRNA1111	0	0	0	23.3864	0	0	NW_013185654.1	720411	751101	+	1	intergenic	intergenic_circRNA	intergenic_circRNA
circRNA1112	121.169	124.395	44.2528	81.8525	227.738	70.3178	NW_013185655.1	1322561	1347535	-	1	intergenic	intergenic_circRNA	intergenic_circRNA
circRNA1113	222.143	373.184	265.517	467.729	531.389	246.112	NW_013185655.1	1322561	1349326	-	1	intergenic	intergenic_circRNA	intergenic_circRNA
circRNA1114	0	0	0	35.0797	0	0	NW_013185657.1	9436449	9451949	-	1	intergenic	intergenic_circRNA	intergenic_circRNA
circRNA1115	0	0	0	23.3864	119.291	58.5982	NW_013185657.1	11641285	11717145	+	1	intergenic	intergenic_circRNA	intergenic_circRNA
circRNA1116	0	0	0	3835.38	0	0	NW_013185659.1	10410439	10412228	+	1	intergenic	intergenic_circRNA	intergenic_circRNA
circRNA1117	0	0	0	35.0797	0	0	NW_013185668.1	1557	3368	+	1	intergenic	intergenic_circRNA	intergenic_circRNA
circRNA1118	0	0	0	70.1593	0	0	NW_013185669.1	4506165	4506582	-	1	intergenic	intergenic_circRNA	intergenic_circRNA
circRNA1119	0	0	0	35.0797	0	0	NW_013185671.1	3239687	3275962	-	1	intergenic	intergenic_circRNA	intergenic_circRNA
circRNA112	0	0	0	23.3864	0	0	NW_013185773.1	874612	926770	-	29	circRNA	XM_013190999.1	RTTN
circRNA1120	0	0	0	35.0797	0	0	NW_013185672.1	330966	398793	-	1	intergenic	intergenic_circRNA	intergenic_circRNA
circRNA1121	50.487	41.4648	22.1264	46.7729	151.825	93.7571	NW_013185675.1	7621515	7625530	-	1	intergenic	intergenic_circRNA	intergenic_circRNA
circRNA1122	0	0	0	23.3864	32.534	0	NW_013185677.1	1246293	1261675	+	1	intergenic	intergenic_circRNA	intergenic_circRNA
circRNA1123	0	20.7324	0	23.3864	0	0	NW_013185679.1	71587	74958	+	1	intergenic	intergenic_circRNA	intergenic_circRNA
circRNA1124	0	0	0	23.3864	0	0	NW_013185681.1	5284391	5316041	+	1	intergenic	intergenic_circRNA	intergenic_circRNA
circRNA1125	0	0	33.1896	23.3864	0	0	NW_013185685.1	3286386	3286525	+	1	intergenic	intergenic_circRNA	intergenic_circRNA
circRNA1126	0	0	0	23.3864	0	0	NW_013185692.1	2195371	2233059	+	1	intergenic	intergenic_circRNA	intergenic_circRNA
circRNA1127	0	207.324	287.643	163.705	173.515	210.953	NW_013185696.1	5870734	5910902	+	1	intergenic	intergenic_circRNA	intergenic_circRNA
circRNA1128	0	0	0	35.0797	0	35.1589	NW_013185698.1	548599	555703	+	1	intergenic	intergenic_circRNA	intergenic_circRNA
circRNA1129	0	0	0	23.3864	0	0	NW_013185698.1	548599	566096	+	1	intergenic	intergenic_circRNA	intergenic_circRNA
circRNA113	0	0	0	23.3864	0	0	NW_013185709.1	2851089	2873190	+	7	circRNA	XM_013182993.1	BRF1
circRNA1130	20.1948	0	0	35.0797	0	23.4393	NW_013185699.1	2684375	2693370	+	1	intergenic	intergenic_circRNA	intergenic_circRNA
circRNA1131	0	1275.04	1250.14	1064.08	1095.31	1699.35	NW_013185700.1	277951	294188	-	1	intergenic	intergenic_circRNA	intergenic_circRNA
circRNA1132	0	0	0	23.3864	0	0	NW_013185705.1	969554	975323	+	1	intergenic	intergenic_circRNA	intergenic_circRNA
circRNA1133	0	0	0	23.3864	0	35.1589	NW_013185723.1	2355273	2373436	+	1	intergenic	intergenic_circRNA	intergenic_circRNA
circRNA1134	0	0	0	35.0797	0	0	NW_013185736.1	377423	403936	+	1	intergenic	intergenic_circRNA	intergenic_circRNA
circRNA1135	0	0	0	46.7729	54.2234	0	NW_013185736.1	4038722	4053357	+	1	intergenic	intergenic_circRNA	intergenic_circRNA
circRNA1136	0	0	0	23.3864	0	0	NW_013185739.1	3473412	3484869	+	1	intergenic	intergenic_circRNA	intergenic_circRNA
circRNA1137	0	0	0	46.7729	0	0	NW_013185742.1	2144427	2164624	+	1	intergenic	intergenic_circRNA	intergenic_circRNA
circRNA1138	0	0	33.1896	35.0797	119.291	23.4393	NW_013185748.1	2711796	2722635	-	1	intergenic	intergenic_circRNA	intergenic_circRNA
circRNA1139	0	0	0	35.0797	0	0	NW_013185750.1	416785	490647	-	1	intergenic	intergenic_circRNA	intergenic_circRNA
circRNA114	20.1948	0	0	11.6932	10.8447	0	NW_013185709.1	2859009	2873190	+	6	circRNA	XM_013182993.1	BRF1
circRNA1140	0	0	0	58.4661	0	0	NW_013185762.1	2813215	2853061	-	1	intergenic	intergenic_circRNA	intergenic_circRNA
circRNA1141	0	0	0	70.1593	21.6894	0	NW_013185771.1	2534096	2534532	+	1	intergenic	intergenic_circRNA	intergenic_circRNA
circRNA1142	0	0	0	35.0797	0	23.4393	NW_013185785.1	5160	9943	+	1	intergenic	intergenic_circRNA	intergenic_circRNA
circRNA1143	0	0	22.1264	23.3864	0	0	NW_013185785.1	5160	21541	+	1	intergenic	intergenic_circRNA	intergenic_circRNA
circRNA1144	0	0	0	35.0797	0	0	NW_013185785.1	718093	757940	+	1	intergenic	intergenic_circRNA	intergenic_circRNA
circRNA1145	0	0	0	35.0797	0	35.1589	NW_013185786.1	140085	237232	+	1	intergenic	intergenic_circRNA	intergenic_circRNA
circRNA1146	0	0	0	23.3864	0	0	NW_013185808.1	1895130	1896363	+	1	intergenic	intergenic_circRNA	intergenic_circRNA
circRNA1147	7047.98	8624.69	7899.13	5086.55	0	7629.48	NW_013185810.1	1165442	1178888	-	1	intergenic	intergenic_circRNA	intergenic_circRNA
circRNA1148	212.045	145.127	210.201	315.717	0	351.589	NW_013185859.1	499456	508252	-	1	intergenic	intergenic_circRNA	intergenic_circRNA
circRNA1149	40.3896	62.1973	0	46.7729	86.7574	0	NW_013185863.1	164995	166379	-	1	intergenic	intergenic_circRNA	intergenic_circRNA
circRNA115	10.0974	0	33.1896	46.7729	43.3787	46.8785	NW_013185709.1	3922490	3925263	-	2	circRNA	XM_013183045.1	CEP170B
circRNA1150	0	0	0	35.0797	0	0	NW_013185863.1	164995	192434	-	1	intergenic	intergenic_circRNA	intergenic_circRNA
circRNA1151	0	0	0	70.1593	32.534	0	NW_013185864.1	82493	83194	-	1	intergenic	intergenic_circRNA	intergenic_circRNA
circRNA1152	0	0	22.1264	58.4661	271.117	164.075	NW_013185873.1	79636	80298	-	1	intergenic	intergenic_circRNA	intergenic_circRNA
circRNA1153	0	155.493	165.948	35.0797	0	0	NW_013185900.1	447301	455602	-	1	intergenic	intergenic_circRNA	intergenic_circRNA
circRNA1154	0	0	33.1896	46.7729	0	23.4393	NW_013185901.1	438209	524268	+	1	intergenic	intergenic_circRNA	intergenic_circRNA
circRNA1155	0	0	0	245.558	0	128.916	NW_013185901.1	439166	525249	+	1	intergenic	intergenic_circRNA	intergenic_circRNA
circRNA1156	0	0	0	23.3864	0	0	NW_013185901.1	439664	479183	-	1	intergenic	intergenic_circRNA	intergenic_circRNA
circRNA1157	0	0	0	23.3864	0	0	NW_013185901.1	478954	658550	+	1	intergenic	intergenic_circRNA	intergenic_circRNA
circRNA1158	0	0	0	58.4661	0	105.477	NW_013185901.1	481758	584688	+	1	intergenic	intergenic_circRNA	intergenic_circRNA
circRNA1159	0	0	0	58.4661	0	70.3178	NW_013185901.1	481758	661947	+	1	intergenic	intergenic_circRNA	intergenic_circRNA
circRNA116	0	0	0	11.6932	0	0	NW_013186060.1	66588	73770	-	3	circRNA	XM_013201957.1	VDR
circRNA1160	0	0	0	116.932	86.7574	0	NW_013185901.1	483393	664929	+	1	intergenic	intergenic_circRNA	intergenic_circRNA
circRNA1161	0	0	0	35.0797	0	0	NW_013185901.1	486342	668177	+	1	intergenic	intergenic_circRNA	intergenic_circRNA
circRNA1162	0	51.8311	0	140.319	0	0	NW_013185901.1	525146	663105	+	1	intergenic	intergenic_circRNA	intergenic_circRNA
circRNA1163	0	0	0	46.7729	75.9127	117.196	NW_013185901.1	525146	698204	+	1	intergenic	intergenic_circRNA	intergenic_circRNA
circRNA1164	0	248.789	110.632	222.171	119.291	164.075	NW_013185901.1	708179	797642	+	1	intergenic	intergenic_circRNA	intergenic_circRNA
circRNA1165	0	0	0	58.4661	0	0	NW_013185901.1	765005	795784	+	1	intergenic	intergenic_circRNA	intergenic_circRNA
circRNA1166	0	0	0	23.3864	0	0	NW_013185934.1	248272	252118	-	1	intergenic	intergenic_circRNA	intergenic_circRNA
circRNA1167	100.974	82.9297	0	35.0797	32.534	35.1589	NW_013185936.1	102078	111354	-	1	intergenic	intergenic_circRNA	intergenic_circRNA
circRNA1168	0	0	0	23.3864	0	0	NW_013185957.1	144499	150708	+	1	intergenic	intergenic_circRNA	intergenic_circRNA
circRNA1169	30.2922	72.5635	44.2528	93.5458	97.6021	70.3178	NW_013186069.1	108588	108956	+	1	intergenic	intergenic_circRNA	intergenic_circRNA
circRNA117	0	0	22.1264	11.6932	10.8447	0	NW_013186060.1	187085	187849	+	3	circRNA	XM_013201956.1	MARS
circRNA1170	201.948	0	199.138	292.33	227.738	0	NW_013186107.1	56985	65130	+	1	intergenic	intergenic_circRNA	intergenic_circRNA
circRNA1171	0	0	785.488	1169.32	2201.47	0	NW_013186119.1	85966	86117	+	1	intergenic	intergenic_circRNA	intergenic_circRNA
circRNA1172	333.214	0	0	409.263	965.176	1113.37	NW_013186119.1	85972	86131	+	1	intergenic	intergenic_circRNA	intergenic_circRNA
circRNA1173	60.5844	72.5635	88.5057	105.239	130.136	199.234	NW_013185757.1	3130179	3131343	+	1	circRNA	XM_013189599.1	PPP1R15B
circRNA1174	0	0	0	23.3864	0	35.1589	NW_013185663.1	9423658	9432834	+	4	circRNA	XM_013172457.1	UBE2W
circRNA1175	0	0	0	35.0797	0	0	NW_013185957.1	66734	80482	+	7	circRNA	XM_013200270.1	HERPUD2
circRNA1176	0	41.4648	33.1896	23.3864	54.2234	0	NW_013185904.1	45993	57212	-	12	circRNA	XM_013198771.1	TCTN3
circRNA1177	0	0	0	23.3864	0	70.3178	NW_013185879.1	690553	692456	+	3	circRNA	XM_013197475.1	LAMP1
circRNA1178	0	0	0	23.3864	0	0	NW_013186087.1	91855	95973	+	3	circRNA	XM_013202187.1	MAN1A2
circRNA1179	0	0	0	35.0797	0	0	NW_013185865.1	860663	873901	+	15	circRNA	XM_013196877.1	USP31
circRNA118	0	0	0	35.0797	0	0	NW_013185846.1	1428666	1442914	+	4	circRNA	XM_013195674.1	FTO
circRNA1180	0	0	0	23.3864	0	0	NW_013185659.1	4092839	4093291	-	1	circRNA	XM_013201240.1	GREM2
circRNA1181	0	0	44.2528	23.3864	65.0681	0	NW_013185658.1	3374137	3394577	-	4	circRNA	XM_013197624.1	NAV3
circRNA1182	0	0	0	23.3864	0	0	NW_013185735.1	4013840	4018235	+	10	circRNA	XM_013187030.1	COL1A2
circRNA1183	0	0	0	292.33	0	0	NW_013185735.1	4017438	4017581	-	1	circRNA	XM_013187030.1	COL1A2
circRNA1184	0	0	22.1264	70.1593	206.049	0	NW_013185700.1	3174244	3181500	-	6	circRNA	XM_013181635.1	NIPBL
circRNA1185	0	20.7324	0	81.8525	108.447	46.8785	NW_013185871.1	1453498	1457991	+	6	circRNA	XM_013197150.1	LOC106046248
circRNA1186	20.1948	41.4648	22.1264	58.4661	54.2234	35.1589	NW_013185654.1	11955063	11958052	-	3	circRNA	XM_013173264.1	SIRT1
circRNA1187	0	93.2959	66.3792	81.8525	75.9127	70.3178	NW_013185906.1	158037	158293	+	1	circRNA	XM_013198808.1	ADGRL3
circRNA1188	0	0	0	70.1593	54.2234	0	NW_013185860.1	462833	472513	-	2	circRNA	XM_013196645.1	FOXP4
circRNA1189	0	0	0	23.3864	0	23.4393	NW_013185710.1	4203998	4233330	-	6	circRNA	XM_013183186.1	SMAD2
circRNA119	0	0	0	11.6932	0	0	NW_013185846.1	1442771	1460622	+	4	circRNA	XM_013195674.1	FTO
circRNA1190	0	0	0	23.3864	0	0	NW_013185816.1	284420	285005	-	2	circRNA	XM_013193909.1	NUP214
circRNA1191	0	0	0	23.3864	0	0	NW_013185706.1	242856	250580	-	4	circRNA	XM_013182658.1	KITLG
circRNA1192	0	0	0	23.3864	0	0	NW_013185930.1	174798	278522	+	6	circRNA	XR_001213977.1	LOC106047813
circRNA1193	0	0	0	35.0797	0	0	NW_013185719.1	4207374	4217793	-	5	circRNA	XM_013184767.1	ZDHHC3
circRNA1194	90.8766	103.662	44.2528	187.092	238.583	140.636	NW_013185748.1	783701	789721	+	4	circRNA	XM_013188678.1	NACC2
circRNA1195	0	0	0	23.3864	21.6894	82.0374	NW_013185684.1	6911193	6927328	+	2	circRNA	XM_013178763.1	COL3A1
circRNA1196	0	0	0	70.1593	0	58.5982	NW_013185684.1	6948726	6949802	+	2	circRNA	XM_013178763.1	COL3A1
circRNA1197	20.1948	0	0	70.1593	0	0	NW_013185899.1	342391	343693	-	2	circRNA	XM_013198421.1	METRNL
circRNA1198	0	0	0	35.0797	0	0	NW_013185789.1	1763861	1777880	-	6	circRNA	XM_013192213.1	HDX
circRNA1199	0	0	0	23.3864	0	0	NW_013185789.1	1794203	1799306	-	3	circRNA	XM_013192216.1	HDX
circRNA12	0	0	0	23.3864	0	0	NW_013185793.1	946047	1031950	+	14	circRNA	XM_013192539.1	EXOC6B
circRNA120	0	0	0	11.6932	0	0	NW_013185983.1	381831	390592	+	5	circRNA	XM_013200935.1	ELL2
circRNA1200	30.2922	20.7324	0	116.932	0	23.4393	NW_013185675.1	2609558	2615928	+	3	circRNA	XM_013176267.1	PPAP2B
circRNA1201	0	165.859	154.885	58.4661	54.2234	46.8785	NW_013186024.1	101479	113826	+	2	circRNA	XM_013201525.1	CCDC58
circRNA1202	60.5844	51.8311	0	128.625	151.825	70.3178	NW_013185712.1	3965453	3985641	-	4	circRNA	XM_013183450.1	GLCCI1
circRNA1203	50.487	0	0	46.7729	140.981	0	NW_013185670.1	7375916	7390241	-	12	circRNA	XM_013174888.1	RNF216
circRNA1204	0	62.1973	44.2528	93.5458	0	0	NW_013185885.1	786309	789376	-	4	circRNA	XM_013197645.1	SCMH1
circRNA1205	40.3896	93.2959	66.3792	70.1593	108.447	82.0374	NW_013185743.1	2027044	2048896	+	14	circRNA	XM_013188179.1	XPO4
circRNA1206	0	0	33.1896	70.1593	0	0	NW_013186022.1	40216	41160	+	1	circRNA	XM_013201491.1	PI4KB
circRNA1207	0	0	0	35.0797	0	0	NW_013185690.1	1099740	1104198	-	3	circRNA	XM_013179974.1	STK3
circRNA1208	50.487	0	0	81.8525	0	23.4393	NW_013185904.1	226335	302285	-	6	circRNA	XM_013198767.1	INPP5A
circRNA1209	40.3896	20.7324	44.2528	128.625	195.204	105.477	NW_013185979.1	44537	56701	+	9	circRNA	XM_013200900.1	SPOP
circRNA121	0	0	0	23.3864	0	0	NW_013185770.1	29058	32864	+	4	circRNA	XM_013190836.1	LOC106042085
circRNA1210	0	0	0	46.7729	0	11.7196	NW_013185787.1	794762	804504	+	4	circRNA	XM_013192040.1	CDK13
circRNA1211	50.487	72.5635	33.1896	93.5458	162.67	0	NW_013185657.1	10649441	10692713	-	12	circRNA	XM_013192997.1	AMBRA1
circRNA1212	0	0	0	46.7729	0	0	NW_013185695.1	4970657	4979939	-	4	circRNA	XM_013180752.1	PRKX
circRNA1213	0	0	0	35.0797	0	0	NW_013185867.1	779899	831113	+	14	circRNA	XM_013196983.1	ANKS1A
circRNA1214	0	0	0	35.0797	0	0	NW_013185867.1	845296	853632	+	10	circRNA	XM_013196983.1	ANKS1A
circRNA1215	0	0	0	46.7729	0	0	NW_013185659.1	9347209	9438089	+	7	circRNA	XM_013170895.1	LTBP1
circRNA1216	10.0974	10.3662	22.1264	70.1593	43.3787	0	NW_013185804.1	2222413	2223302	-	2	circRNA	XM_013193302.1	TTC37
circRNA1217	0	51.8311	0	46.7729	32.534	35.1589	NW_013185736.1	371588	379938	+	3	circRNA	XM_013187069.1	LOC106039708
circRNA1218	20.1948	51.8311	0	35.0797	21.6894	35.1589	NW_013185886.1	804967	841770	+	3	circRNA	XM_013197681.1	ZFHX3
circRNA1219	0	0	0	46.7729	0	0	NW_013185659.1	13550740	13556428	+	3	circRNA	XM_013171066.1	FOSL2
circRNA122	40.3896	20.7324	0	187.092	119.291	70.3178	NW_013185848.1	234707	239606	-	3	circRNA	XM_013195756.1	MANBA
circRNA1220	50.487	0	44.2528	35.0797	65.0681	128.916	NW_013185673.1	8415068	8432584	+	7	circRNA	XM_013175687.1	USP45
circRNA1221	0	0	0	35.0797	0	35.1589	NW_013185833.1	715047	720339	-	5	circRNA	XM_013194981.1	LRCH3
circRNA1222	40.3896	0	0	35.0797	43.3787	35.1589	NW_013185717.1	5141815	5144908	-	2	circRNA	XM_013184528.1	TNFRSF21
circRNA1223	50.487	114.028	55.316	23.3864	43.3787	35.1589	NW_013185745.1	3002128	3008203	+	8	circRNA	XM_013188370.1	ALG12
circRNA1224	0	0	44.2528	46.7729	32.534	0	NW_013185675.1	3282946	3285036	+	3	circRNA	XM_013176358.1	DIO1
circRNA1225	0	0	0	23.3864	0	0	NW_013185656.1	481554	488474	-	4	circRNA	XM_013183442.1	VANGL1
circRNA1226	0	0	0	93.5458	0	0	NW_013185661.1	12758851	12769802	-	3	circRNA	XM_013172073.1	PLXDC2
circRNA1227	0	0	0	23.3864	0	0	NW_013185734.1	712299	722276	+	2	circRNA	XM_013186884.1	ZNF423
circRNA1228	0	0	0	46.7729	54.2234	0	NW_013185715.1	1800532	1801289	+	2	circRNA	XM_013183928.1	CDKL5
circRNA1229	70.6818	31.0986	22.1264	70.1593	32.534	105.477	NW_013185665.1	11580900	11581998	-	1	circRNA	XM_013173132.1	HIPK2
circRNA123	0	0	0	11.6932	0	0	NW_013185848.1	1257075	1273735	-	2	circRNA	XM_013195769.1	TBCK
circRNA1230	0	51.8311	0	23.3864	0	58.5982	NW_013185847.1	918165	954906	-	7	circRNA	XM_013195696.1	CCNY
circRNA1231	40.3896	0	22.1264	46.7729	0	0	NW_013185670.1	6081687	6085042	+	3	circRNA	XM_013174864.1	SENP5
circRNA1232	0	0	0	23.3864	0	0	NW_013185679.1	5122774	5123335	+	1	circRNA	XM_013177686.1	HIPK3
circRNA1233	0	0	0	35.0797	0	0	NW_013185748.1	1697155	1701179	+	3	circRNA	XM_013188706.1	RABGAP1
circRNA1234	0	0	22.1264	58.4661	32.534	58.5982	NW_013185843.1	1431737	1438238	+	3	circRNA	XM_013195543.1	UBAP1
circRNA1235	0	0	0	58.4661	0	0	NW_013185765.1	1270886	1283586	-	6	circRNA	XM_013190404.1	UBP1
circRNA1237	0	0	0	23.3864	0	0	NW_013185857.1	723312	732041	-	13	circRNA	XM_013196311.1	FZR1
circRNA1238	0	0	0	70.1593	0	0	NW_013185840.1	1216228	1237622	-	3	circRNA	XM_013195415.1	AUH
circRNA1239	50.487	51.8311	77.4425	58.4661	65.0681	70.3178	NW_013185662.1	5996353	5996620	-	1	circRNA	XM_013172223.1	PHF3
circRNA124	0	10.3662	0	11.6932	0	0	NW_013185686.1	1523517	1532024	-	4	circRNA	XM_013179272.1	RREB1
circRNA1240	0	0	0	35.0797	0	0	NW_013185856.1	1294035	1297022	+	2	circRNA	XM_013196151.1	EHBP1
circRNA1241	20.1948	62.1973	55.316	58.4661	227.738	128.916	NW_013185840.1	1432465	1443263	-	3	circRNA	XM_013195445.1	ROR2
circRNA1242	0	20.7324	77.4425	35.0797	0	0	NW_013185858.1	1306380	1306857	-	1	circRNA	XM_013196430.1	GTF2E1
circRNA1243	0	0	0	23.3864	0	0	NW_013185685.1	5861501	5866700	+	8	circRNA	XM_013178989.1	KIAA0195
circRNA1244	0	0	0	23.3864	0	0	NW_013185654.1	1520359	1550446	+	5	circRNA	XM_013184082.1	LOC106037870
circRNA1245	50.487	82.9297	0	105.239	130.136	0	NW_013185679.1	164977	165123	-	1	circRNA	XM_013177583.1	FTH1
circRNA1246	0	20.7324	0	46.7729	75.9127	70.3178	NW_013185749.1	246125	252214	-	2	circRNA	XM_013188889.1	ZBTB46
circRNA1247	0	0	0	58.4661	43.3787	23.4393	NW_013185661.1	2582478	2603733	-	10	circRNA	XM_013171836.1	FAM126A
circRNA1248	0	0	0	35.0797	0	0	NW_013185715.1	4533820	4593741	+	11	circRNA	XM_013183879.1	POLA1
circRNA1249	0	62.1973	55.316	46.7729	65.0681	82.0374	NW_013185779.1	1553281	1568182	-	5	circRNA	XM_013191373.1	RFWD2
circRNA125	0	10.3662	0	11.6932	43.3787	23.4393	NW_013185686.1	2197873	2218490	-	3	circRNA	XM_013179303.1	FARS2
circRNA1250	0	0	0	23.3864	0	0	NW_013185836.1	780209	881708	-	5	circRNA	XM_013195083.1	TCF4
circRNA1251	0	0	0	35.0797	0	0	NW_013185715.1	3028	12463	+	6	circRNA	XM_013183969.1	MOSPD2
circRNA1252	0	0	55.316	93.5458	65.0681	58.5982	NW_013185811.1	1961264	1981802	-	14	circRNA	XM_013193637.1	CHEK2
circRNA1253	0	20.7324	44.2528	46.7729	32.534	58.5982	NW_013185762.1	2508354	2520022	-	3	circRNA	XM_013190276.1	ATXN1
circRNA1254	0	0	0	140.319	75.9127	58.5982	NW_013185730.1	2171757	2193284	+	12	circRNA	XM_013186262.1	SEPT2
circRNA1255	0	0	0	23.3864	0	0	NW_013185884.1	762382	770238	-	3	circRNA	XR_001213290.1	LOC106046551
circRNA1256	0	51.8311	0	93.5458	54.2234	11.7196	NW_013185671.1	6053915	6056583	+	2	circRNA	XM_013175229.1	LOC106032301
circRNA1257	0	0	0	23.3864	0	0	NW_013185743.1	3050334	3051099	-	1	circRNA	XM_013188216.1	ZC3H12C
circRNA1258	0	0	0	128.625	151.825	246.112	NW_013185698.1	1935782	1951620	-	6	circRNA	XM_013181227.1	PDXK
circRNA1259	0	31.0986	0	35.0797	21.6894	35.1589	NW_013185683.1	1657161	1668668	-	4	circRNA	XM_013178495.1	RANBP17
circRNA126	10.0974	51.8311	77.4425	11.6932	65.0681	35.1589	NW_013185686.1	2197873	2204811	-	2	circRNA	XM_013179303.1	FARS2
circRNA1260	0	0	0	23.3864	0	0	NW_013185664.1	10795366	10804072	+	4	circRNA	XM_013172745.1	DCUN1D4
circRNA1261	131.266	0	110.632	70.1593	97.6021	58.5982	NW_013185655.1	4608225	4620936	+	6	circRNA	XM_013178686.1	FAM193A
circRNA1262	0	0	0	23.3864	0	11.7196	NW_013185772.1	208450	219580	+	4	circRNA	XM_013190958.1	ZC3H3
circRNA1263	0	0	0	35.0797	0	0	NW_013185819.1	196187	205532	+	6	circRNA	XM_013194188.1	TMEM181
circRNA1264	30.2922	31.0986	0	105.239	43.3787	0	NW_013185819.1	210380	215062	+	6	circRNA	XM_013194188.1	TMEM181
circRNA1265	0	0	0	23.3864	0	0	NW_013185704.1	227677	230286	+	2	circRNA	XR_001207620.1	LOC106036742
circRNA1266	0	0	0	35.0797	0	0	NW_013185910.1	985171	985350	-	1	circRNA	XM_013198865.1	LOX
circRNA1267	50.487	0	0	35.0797	0	0	NW_013185722.1	1168000	1168162	+	1	circRNA	XM_013185220.1	PGK1
circRNA1268	20.1948	0	33.1896	58.4661	86.7574	82.0374	NW_013185725.1	3456744	3462111	+	2	circRNA	XM_013185642.1	GPATCH2L
circRNA1269	0	0	0	70.1593	0	0	NW_013185654.1	13543961	13547365	+	4	circRNA	XR_001204234.1	LOC106031310
circRNA127	0	0	0	11.6932	0	0	NW_013185686.1	2433648	2437241	-	3	circRNA	XM_013179286.1	CDYL
circRNA1270	0	0	0	23.3864	0	0	NW_013185743.1	232740	258834	-	14	circRNA	XM_013188152.1	NUPL1
circRNA1271	0	0	0	23.3864	0	0	NW_013185747.1	1387366	1423720	-	6	circRNA	XM_013188531.1	ARHGAP32
circRNA1272	0	0	0	35.0797	0	0	NW_013185663.1	10803181	10865394	+	2	circRNA	XM_013172483.1	NCOA2
circRNA1273	0	0	0	23.3864	0	0	NW_013185813.1	583281	587968	+	2	circRNA	XM_013193738.1	MOB1B
circRNA1274	0	0	0	58.4661	21.6894	58.5982	NW_013185721.1	1994926	1997725	+	2	circRNA	XM_013184987.1	MTSS1
circRNA1275	0	0	0	35.0797	0	0	NW_013185660.1	789889	795593	-	6	circRNA	XM_013171203.1	CLASP1
circRNA1276	70.6818	72.5635	33.1896	210.478	108.447	175.795	NW_013185660.1	819436	819909	-	1	circRNA	XM_013171203.1	CLASP1
circRNA1277	50.487	0	0	58.4661	151.825	128.916	NW_013185654.1	572778	576283	-	3	circRNA	XM_013174497.1	LOC106031650
circRNA1278	0	0	0	35.0797	0	0	NW_013185755.1	2813826	2813992	-	1	circRNA	XM_013189514.1	LITAF
circRNA1279	50.487	0	55.316	58.4661	0	152.355	NW_013185654.1	2516644	2535960	-	3	circRNA	XM_013187815.1	CPEB3
circRNA128	0	0	0	23.3864	0	0	NW_013185719.1	2373714	2452564	+	7	circRNA	XM_013184773.1	ATP9B
circRNA1280	0	0	0	35.0797	54.2234	35.1589	NW_013186088.1	26885	35246	-	6	circRNA	XM_013202188.1	LCMT2
circRNA1281	0	0	0	23.3864	0	0	NW_013185859.1	894404	900294	-	3	circRNA	XM_013196489.1	PIGL
circRNA1282	0	0	0	23.3864	32.534	46.8785	NW_013185819.1	1239231	1243379	-	3	circRNA	XM_013194207.1	VTA1
circRNA1283	0	0	0	23.3864	0	0	NW_013185768.1	2160774	2220821	+	8	circRNA	XM_013190740.1	TBC1D22A
circRNA1284	0	0	0	23.3864	0	23.4393	NW_013185706.1	619072	660880	-	9	circRNA	XM_013182622.1	POC1B
circRNA1285	0	103.662	0	70.1593	65.0681	58.5982	NW_013185706.1	645625	660880	-	8	circRNA	XM_013182622.1	POC1B
circRNA1286	0	0	0	23.3864	0	0	NW_013185654.1	23434872	23443741	+	6	circRNA	XM_013176438.1	CAMK2G
circRNA1287	0	0	0	23.3864	0	0	NW_013185739.1	3832235	3861139	-	11	circRNA	XM_013187602.1	FAM126B
circRNA1288	0	31.0986	0	70.1593	0	128.916	NW_013185719.1	2373715	2407576	+	3	circRNA	XM_013184774.1	ATP9B
circRNA1289	80.7792	51.8311	110.632	175.398	216.894	257.832	NW_013185719.1	2373715	2418728	+	5	circRNA	XM_013184774.1	ATP9B
circRNA129	0	0	0	11.6932	0	0	NW_013185719.1	2746279	2781306	+	10	circRNA	XM_013184816.1	CTDP1
circRNA1290	0	10.3662	0	35.0797	0	11.7196	NW_013185660.1	14910733	14915477	-	4	circRNA	XM_013171734.1	PCNT
circRNA1291	100.974	0	44.2528	70.1593	97.6021	128.916	NW_013185957.1	344340	379966	+	17	circRNA	XM_013200268.1	DPY19L1
circRNA1292	70.6818	0	0	23.3864	21.6894	35.1589	NW_013185674.1	2199928	2202084	+	3	circRNA	XM_013175833.1	RAPGEF6
circRNA1293	40.3896	0	66.3792	116.932	227.738	35.1589	NW_013185674.1	2199928	2213725	+	4	circRNA	XM_013175833.1	RAPGEF6
circRNA1294	0	0	0	23.3864	0	0	NW_013185704.1	145294	178830	+	14	circRNA	XM_013182307.1	NR2C2
circRNA1295	0	20.7324	0	46.7729	86.7574	46.8785	NW_013185836.1	604984	613648	+	5	circRNA	XM_013195151.1	RAB27B
circRNA1296	0	0	0	35.0797	0	0	NW_013185670.1	8476329	8495137	+	7	circRNA	XM_013174946.1	EPN2
circRNA1297	0	0	0	35.0797	0	0	NW_013185723.1	2498502	2544222	+	14	circRNA	XM_013185269.1	CAMK2D
circRNA1298	0	0	0	23.3864	0	0	NW_013185723.1	2523285	2544222	+	4	circRNA	XM_013185269.1	CAMK2D
circRNA1299	0	0	0	46.7729	0	0	NW_013185952.1	325961	328310	+	2	circRNA	XM_013200208.1	LRFN5
circRNA13	0	0	0	23.3864	0	0	NW_013185793.1	1609324	1611802	-	5	circRNA	XR_001211557.1	LOC106043219
circRNA130	0	0	11.0632	23.3864	0	0	NW_013185719.1	2772082	2781306	+	3	circRNA	XM_013184816.1	CTDP1
circRNA1300	0	0	0	35.0797	0	0	NW_013186046.1	185521	187301	+	2	circRNA	XM_013201799.1	HSF1
circRNA1301	0	0	0	46.7729	0	0	NW_013185998.1	35845	37585	-	4	circRNA	XM_013201128.1	RASA1
circRNA1302	50.487	72.5635	0	81.8525	151.825	164.075	NW_013185998.1	35845	41347	-	5	circRNA	XM_013201128.1	RASA1
circRNA1303	0	0	0	35.0797	65.0681	0	NW_013185695.1	2701009	2701803	-	3	circRNA	XM_013180657.1	SLC9A7
circRNA1304	0	0	0	23.3864	0	0	NW_013185931.1	463044	463307	-	2	circRNA	XM_013199571.1	PTMS
circRNA1305	0	0	0	23.3864	0	0	NW_013185890.1	111158	112072	-	3	circRNA	XM_013197890.1	BAIAP2
circRNA1306	0	0	0	23.3864	0	0	NW_013185836.1	1729194	1740658	+	3	circRNA	XM_013195145.1	ZNF532
circRNA1307	0	0	0	0	32.534	0	NW_013185799.1	787648	789457	-	2	circRNA	XM_013192855.1	ITSN1
circRNA1308	0	0	0	0	10.8447	0	NW_013185799.1	1346642	1360935	+	6	circRNA	XM_013192894.1	SYNJ1
circRNA1309	0	0	0	0	10.8447	0	NW_013185799.1	1467436	1498787	+	26	circRNA	XM_013192852.1	URB1
circRNA131	0	0	0	11.6932	10.8447	0	NW_013185719.1	2949821	2953982	-	2	circRNA	XM_013184752.1	PQLC1
circRNA1310	0	0	0	0	32.534	0	NW_013185888.1	408338	411393	+	2	circRNA	XM_013197801.1	INPP4B
circRNA1311	0	0	0	0	10.8447	0	NW_013185752.1	516620	526748	-	5	circRNA	XM_013189192.1	LRP1B
circRNA1312	0	0	0	0	10.8447	0	NW_013185752.1	1863112	1997573	-	9	circRNA	XM_013189228.1	GTDC1
circRNA1313	0	0	0	0	10.8447	0	NW_013185752.1	1913417	1916720	-	2	circRNA	XM_013189207.1	GTDC1
circRNA1314	0	0	0	0	10.8447	0	NW_013185752.1	1949685	1997573	-	6	circRNA	XM_013189228.1	GTDC1
circRNA1315	10.0974	0	0	0	10.8447	0	NW_013185752.1	1949685	1983014	-	4	circRNA	XM_013189228.1	GTDC1
circRNA1316	0	0	0	0	10.8447	0	NW_013185752.1	2053298	2069263	-	5	circRNA	XM_013189202.1	ZEB2
circRNA1317	0	0	0	0	10.8447	0	NW_013185913.1	183254	195657	+	5	circRNA	XM_013198921.1	MYO9A
circRNA1318	10.0974	0	0	0	10.8447	0	NW_013185913.1	524054	524279	+	1	circRNA	XM_013198917.1	ZNF609
circRNA1319	0	0	0	0	10.8447	0	NW_013185911.1	81679	113400	+	6	circRNA	XM_013198878.1	FHOD3
circRNA132	0	0	0	11.6932	0	0	NW_013185719.1	3176000	3176892	-	2	circRNA	XM_013184791.1	TGFBR1
circRNA1320	0	0	0	0	21.6894	0	NW_013185793.1	121591	125537	+	5	circRNA	XM_013192502.1	ATRN
circRNA1321	0	0	11.0632	0	10.8447	0	NW_013185793.1	1674171	1677522	-	4	circRNA	XM_013192514.1	DYSF
circRNA1322	0	0	0	0	10.8447	0	NW_013185793.1	2077182	2078466	+	3	circRNA	XM_013192525.1	IDH3B
circRNA1323	0	0	0	0	21.6894	46.8785	NW_013185785.1	9672	21541	+	3	circRNA	XM_013191811.1	UBE2D2
circRNA1324	20.1948	0	11.0632	0	10.8447	0	NW_013185785.1	745617	757940	+	8	circRNA	XM_013191835.1	LOC106042760
circRNA1325	0	0	0	0	10.8447	0	NW_013185785.1	783804	784536	+	2	circRNA	XM_013191835.1	LOC106042760
circRNA1326	10.0974	20.7324	0	0	32.534	0	NW_013185890.1	186479	189919	-	3	circRNA	XM_013197940.1	RPTOR
circRNA1327	0	0	0	0	10.8447	0	NW_013185890.1	186479	209522	-	11	circRNA	XM_013197940.1	RPTOR
circRNA1328	0	0	0	0	10.8447	0	NW_013185890.1	215107	223873	-	4	circRNA	XM_013197940.1	RPTOR
circRNA1329	0	20.7324	0	0	10.8447	0	NW_013185795.1	1726736	1727520	+	1	circRNA	XM_013192645.1	ST3GAL1
circRNA133	0	0	0	11.6932	0	0	NW_013185719.1	3520247	3553903	-	3	circRNA	XM_013184777.1	TRAK1
circRNA1330	0	0	0	0	10.8447	0	NW_013185795.1	1996310	2011540	+	6	circRNA	XM_013192624.1	KMT2E
circRNA1331	0	0	0	0	10.8447	0	NW_013185797.1	642586	645637	-	4	circRNA	XM_013192698.1	CNOT10
circRNA1332	0	0	0	0	10.8447	0	NW_013185797.1	926118	999636	+	8	circRNA	XM_013192713.1	OSBPL10
circRNA1333	30.2922	0	0	0	21.6894	0	NW_013185797.1	957600	967291	+	2	circRNA	XM_013192713.1	OSBPL10
circRNA1334	0	31.0986	11.0632	0	32.534	11.7196	NW_013185797.1	1030064	1037750	-	4	circRNA	XM_013192718.1	STT3B
circRNA1335	0	0	0	0	21.6894	0	NW_013185797.1	1649894	1652698	-	2	circRNA	XM_013192706.1	RBMS3
circRNA1336	0	10.3662	0	0	10.8447	0	NW_013185741.1	539314	554095	+	4	circRNA	XM_013187867.1	PAX7
circRNA1337	0	0	0	0	21.6894	0	NW_013185741.1	799007	818204	-	4	circRNA	XM_013187852.1	CAPZB
circRNA1338	30.2922	41.4648	99.5689	0	54.2234	58.5982	NW_013185741.1	1017063	1018178	-	2	circRNA	XM_013187827.1	EPHB2
circRNA1339	0	0	0	0	21.6894	0	NW_013185741.1	2118498	2131424	-	14	circRNA	XM_013187870.1	VPS13D
circRNA134	0	0	0	46.7729	0	58.5982	NW_013185719.1	3569861	3570153	-	1	circRNA	XM_013184777.1	TRAK1
circRNA1340	0	0	0	0	32.534	0	NW_013185741.1	2210307	2212735	-	5	circRNA	XM_013187927.1	MIIP
circRNA1341	0	0	0	0	10.8447	0	NW_013185741.1	3514284	3540257	+	19	circRNA	XM_013187813.1	NCBP1
circRNA1342	0	0	0	0	10.8447	0	NW_013185700.1	812231	814951	+	5	circRNA	XM_013181637.1	HMGCS1
circRNA1343	0	0	0	0	21.6894	0	NW_013185700.1	1264954	1303786	+	10	circRNA	XM_013181601.1	OXCT1
circRNA1344	0	0	33.1896	0	32.534	0	NW_013185700.1	5168157	5168559	+	1	circRNA	XM_013181648.1	PDZD2
circRNA1345	0	0	0	0	10.8447	23.4393	NW_013185987.1	249969	257688	+	3	circRNA	XM_013200974.1	PPP6R2
circRNA1346	0	0	0	0	10.8447	0	NW_013185658.1	1596043	1602687	-	8	circRNA	XM_013195629.1	SREBF2
circRNA1347	0	0	0	0	10.8447	0	NW_013185658.1	8555126	8568804	-	7	circRNA	XM_013195943.1	TBC1D30
circRNA1348	0	0	0	0	21.6894	0	NW_013185658.1	12040264	12057125	-	10	circRNA	XM_013199048.1	ANO6
circRNA1349	0	0	0	0	10.8447	0	NW_013185658.1	13835730	13849747	-	5	circRNA	XM_013199402.1	CNTN1
circRNA135	0	0	0	11.6932	0	0	NW_013185719.1	3875924	3877317	-	4	circRNA	XM_013184750.1	CTNNB1
circRNA1350	0	0	0	0	10.8447	0	NW_013185658.1	13845735	13860228	-	5	circRNA	XM_013199402.1	CNTN1
circRNA1351	0	0	0	0	10.8447	0	NW_013185977.1	43645	52049	+	5	circRNA	XM_013200843.1	MAPK15
circRNA1352	0	0	0	0	10.8447	0	NW_013185999.1	311699	312131	+	2	circRNA	XM_013201146.1	LRP1
circRNA1353	0	0	0	0	10.8447	0	NW_013185771.1	116755	138608	-	15	circRNA	XM_013190915.1	USP9X
circRNA1354	0	0	0	0	10.8447	0	NW_013185771.1	138483	143272	-	5	circRNA	XM_013190915.1	USP9X
circRNA1355	0	10.3662	0	0	10.8447	0	NW_013185771.1	162216	182043	-	12	circRNA	XM_013190915.1	USP9X
circRNA1356	0	0	11.0632	0	21.6894	23.4393	NW_013185771.1	169197	182043	-	9	circRNA	XM_013190915.1	USP9X
circRNA1357	0	0	0	0	21.6894	0	NW_013185771.1	887030	893773	-	3	circRNA	XM_013190918.1	TSPAN7
circRNA1358	0	0	0	0	10.8447	0	NW_013185771.1	891281	898611	-	4	circRNA	XM_013190918.1	TSPAN7
circRNA1359	0	0	0	0	10.8447	0	NW_013185678.1	496766	506762	+	4	circRNA	XM_013177523.1	FBN1
circRNA136	30.2922	72.5635	22.1264	163.705	21.6894	23.4393	NW_013185684.1	286937	287186	+	2	circRNA	XM_013178697.1	HDAC4
circRNA1360	0	0	0	0	97.6021	117.196	NW_013185678.1	3585391	3601681	-	12	circRNA	XM_013177351.1	ZNF280D
circRNA1361	10.0974	20.7324	22.1264	0	10.8447	23.4393	NW_013185678.1	3607152	3611687	-	4	circRNA	XM_013177351.1	ZNF280D
circRNA1362	0	20.7324	44.2528	0	21.6894	0	NW_013185678.1	3783907	3797943	+	8	circRNA	XM_013177363.1	TCF12
circRNA1363	0	0	0	0	10.8447	0	NW_013185678.1	4289484	4291199	-	2	circRNA	XM_013177243.1	ADAM10
circRNA1364	0	0	0	0	21.6894	0	NW_013185678.1	4289484	4303976	-	3	circRNA	XM_013177243.1	ADAM10
circRNA1365	0	0	0	0	21.6894	0	NW_013185678.1	6997863	6999762	-	3	circRNA	XM_013177460.1	VPS13C
circRNA1366	0	0	0	0	21.6894	0	NW_013185678.1	7185920	7204756	+	15	circRNA	XM_013177463.1	TLN2
circRNA1367	0	0	0	0	10.8447	0	NW_013185678.1	7567465	7574336	-	8	circRNA	XM_013177488.1	HERC1
circRNA1368	0	0	0	0	21.6894	35.1589	NW_013185654.1	539649	576283	-	4	circRNA	XM_013174497.1	LOC106031650
circRNA1369	0	0	0	0	10.8447	0	NW_013185654.1	1212510	1213876	-	4	circRNA	XM_013183207.1	DNMBP
circRNA137	20.1948	0	0	23.3864	0	23.4393	NW_013185684.1	934276	940215	-	2	circRNA	XM_013178757.1	SH3BP4
circRNA1370	0	0	0	0	10.8447	0	NW_013185654.1	1524264	1575233	+	9	circRNA	XM_013184082.1	LOC106037870
circRNA1371	0	0	0	0	10.8447	0	NW_013185654.1	1550233	1570417	+	5	circRNA	XM_013184082.1	LOC106037870
circRNA1372	0	0	0	0	32.534	0	NW_013185654.1	2440038	2447670	+	9	circRNA	XM_013187926.1	BTAF1
circRNA1373	0	31.0986	0	0	21.6894	0	NW_013185654.1	2516643	2535960	-	3	circRNA	XM_013187815.1	CPEB3
circRNA1374	10.0974	31.0986	0	0	10.8447	11.7196	NW_013185654.1	2599529	2604530	+	2	circRNA	XM_013198450.1	MARCH5
circRNA1375	0	0	0	0	10.8447	11.7196	NW_013185654.1	2599529	2608440	+	4	circRNA	XM_013198450.1	MARCH5
circRNA1376	0	0	0	0	10.8447	0	NW_013185654.1	2635998	2654062	-	10	circRNA	XM_013187228.1	IDE
circRNA1377	0	0	0	0	10.8447	11.7196	NW_013185654.1	2809049	2839609	+	17	circRNA	XM_013189296.1	EXOC6
circRNA1378	0	0	0	0	10.8447	0	NW_013185654.1	4011626	4012927	-	4	circRNA	XM_013171418.1	KIF20B
circRNA1379	10.0974	0	0	0	10.8447	35.1589	NW_013185654.1	6913077	6933131	+	8	circRNA	XM_013171291.1	TM9SF3
circRNA138	0	0	0	11.6932	0	0	NW_013185684.1	1501533	1587361	+	6	circRNA	XM_013178631.1	AGAP1
circRNA1380	0	0	0	0	10.8447	0	NW_013185654.1	7204020	7217571	-	8	circRNA	XM_013171558.1	SORBS1
circRNA1381	0	0	0	0	10.8447	0	NW_013185654.1	7214085	7219027	-	3	circRNA	XM_013171558.1	SORBS1
circRNA1382	0	0	0	0	21.6894	23.4393	NW_013185654.1	7468990	7471674	+	3	circRNA	XM_013171677.1	CHUK
circRNA1383	0	0	0	0	10.8447	0	NW_013185654.1	7824167	7826772	-	2	circRNA	XM_013172791.1	PTEN
circRNA1384	0	0	0	0	10.8447	0	NW_013185654.1	7826631	7839433	-	4	circRNA	XM_013172791.1	PTEN
circRNA1385	0	0	0	0	21.6894	0	NW_013185654.1	10396462	10414019	-	7	circRNA	XM_013172404.1	OIT3
circRNA1386	0	0	0	0	43.3787	11.7196	NW_013185654.1	10776312	10783772	+	5	circRNA	XM_013172580.1	SGPL1
circRNA1387	10.0974	0	0	0	10.8447	11.7196	NW_013185654.1	11651025	11673604	-	7	circRNA	XM_013173043.1	TET1
circRNA1388	0	0	0	0	10.8447	0	NW_013185654.1	11899923	11917807	+	13	circRNA	XM_013173198.1	HERC4
circRNA1389	0	0	0	0	10.8447	0	NW_013185654.1	12023459	12103789	+	4	circRNA	XM_013173287.1	CTNNA3
circRNA139	0	0	0	11.6932	0	0	NW_013185684.1	1512500	1517624	+	2	circRNA	XM_013178631.1	AGAP1
circRNA1390	20.1948	10.3662	0	0	32.534	46.8785	NW_013185654.1	12095719	12103789	+	2	circRNA	XM_013173287.1	CTNNA3
circRNA1391	0	0	0	0	10.8447	0	NW_013185654.1	12359954	12463835	+	6	circRNA	XM_013173287.1	CTNNA3
circRNA1392	0	0	0	0	10.8447	0	NW_013185654.1	13388354	13392058	+	5	circRNA	XM_013173578.1	JMJD1C
circRNA1393	0	0	0	0	21.6894	0	NW_013185654.1	16696284	16723344	+	5	circRNA	XM_013174536.1	LDB3
circRNA1394	0	0	0	0	10.8447	0	NW_013185654.1	17406014	17411526	-	5	circRNA	XM_013175075.1	GHITM
circRNA1395	0	0	0	0	10.8447	11.7196	NW_013185654.1	21874084	21894733	-	3	circRNA	XM_013176181.1	LOC106032959
circRNA1396	0	0	0	0	32.534	0	NW_013185654.1	22944052	23079276	-	4	circRNA	XM_013176385.1	ADK
circRNA1397	0	0	0	0	21.6894	0	NW_013185654.1	23434871	23443741	+	6	circRNA	XM_013176428.1	CAMK2G
circRNA1398	0	0	0	0	10.8447	0	NW_013185654.1	23649549	23663792	-	8	circRNA	XM_013176502.1	ZSWIM8
circRNA1399	0	0	0	0	10.8447	0	NW_013185654.1	23939207	23943105	+	2	circRNA	XM_013176570.1	USP54
circRNA14	0	0	0	11.6932	0	0	NW_013185785.1	1458331	1462480	+	3	circRNA	XM_013191839.1	ERGIC1
circRNA140	0	0	0	11.6932	0	0	NW_013185684.1	2610157	2611229	+	2	circRNA	XM_013178607.1	FN1
circRNA1400	0	0	0	0	32.534	0	NW_013185656.1	233317	240053	-	8	circRNA	XM_013183403.1	ATP1A1
circRNA1401	0	0	0	0	32.534	0	NW_013185656.1	3049968	3056604	-	4	circRNA	XM_013184156.1	GRAMD1C
circRNA1402	0	0	0	0	10.8447	0	NW_013185656.1	3216131	3255126	-	10	circRNA	XM_013184338.1	BOC
circRNA1403	0	31.0986	0	0	21.6894	46.8785	NW_013185656.1	3635147	3693741	+	10	circRNA	XM_013184586.1	NME7
circRNA1404	0	20.7324	0	0	21.6894	35.1589	NW_013185656.1	3635147	3671528	+	9	circRNA	XM_013184586.1	NME7
circRNA1405	0	0	0	0	21.6894	0	NW_013185656.1	3644613	3653943	+	4	circRNA	XM_013184586.1	NME7
circRNA1406	0	0	0	0	10.8447	0	NW_013185656.1	3644613	3671528	+	7	circRNA	XM_013184586.1	NME7
circRNA1407	0	0	0	0	21.6894	0	NW_013185656.1	7340675	7359165	+	5	circRNA	XM_013185897.1	BBX
circRNA1408	0	0	0	0	10.8447	0	NW_013185656.1	8556011	8579155	+	5	circRNA	XM_013186277.1	PHLDB2
circRNA1409	0	0	0	0	10.8447	0	NW_013185656.1	8612405	8614595	+	3	circRNA	XM_013186302.1	ABHD10
circRNA141	0	0	22.1264	11.6932	0	0	NW_013185684.1	4492409	4499185	+	3	circRNA	XM_013178674.1	KANSL1L
circRNA1410	20.1948	0	0	0	32.534	0	NW_013185656.1	9303578	9304238	+	2	circRNA	XM_013186697.1	EPHA3
circRNA1411	0	0	0	0	10.8447	0	NW_013185656.1	12655532	12663996	+	6	circRNA	XM_013187617.1	GPR89B
circRNA1412	0	0	0	0	10.8447	0	NW_013185656.1	17203295	17229630	-	6	circRNA	XM_013188109.1	ROBO2
circRNA1413	0	0	0	0	21.6894	0	NW_013185824.1	138614	188111	+	11	circRNA	XM_013194506.1	LOC106044472
circRNA1414	10.0974	0	0	0	10.8447	0	NW_013185824.1	383401	390146	-	3	circRNA	XM_013194503.1	APBA1
circRNA1415	0	0	0	0	10.8447	0	NW_013185809.1	249966	251297	-	2	circRNA	XM_013193565.1	SNAPC3
circRNA1416	0	0	0	0	10.8447	0	NW_013186103.1	69585	98055	-	26	circRNA	XM_013202281.1	TNXB
circRNA1417	0	0	0	0	43.3787	0	NW_013185709.1	1418611	1419757	+	2	circRNA	XM_013182973.1	PRKCH
circRNA1418	0	10.3662	0	0	10.8447	35.1589	NW_013185709.1	1491939	1493255	+	3	circRNA	XM_013183015.1	HIF1A
circRNA1419	0	0	0	0	10.8447	0	NW_013185709.1	2704652	2706563	+	1	circRNA	XM_013183058.1	ZBTB1
circRNA142	0	0	0	35.0797	21.6894	0	NW_013185684.1	4492409	4504158	+	4	circRNA	XM_013178674.1	KANSL1L
circRNA1420	0	0	0	0	10.8447	35.1589	NW_013185709.1	2870480	2873190	+	4	circRNA	XM_013182993.1	BRF1
circRNA1421	0	0	0	0	21.6894	23.4393	NW_013185709.1	5047019	5047519	-	1	circRNA	XM_013183078.1	KIF26A
circRNA1422	0	0	0	0	21.6894	0	NW_013185709.1	5307027	5311761	+	5	circRNA	XM_013183002.1	PPP1R13B
circRNA1423	10.0974	0	0	0	21.6894	0	NW_013185981.1	297221	305169	+	3	circRNA	XM_013200926.1	TAF5L
circRNA1424	0	0	0	0	21.6894	0	NW_013185981.1	352743	360547	+	9	circRNA	XM_013200923.1	NUP133
circRNA1425	0	0	0	0	21.6894	0	NW_013186368.1	2401	3233	-	2	circRNA	XM_013170875.1	LOC106029584
circRNA1426	0	0	0	0	10.8447	0	NW_013186060.1	66588	87602	-	4	circRNA	XM_013201957.1	VDR
circRNA1427	20.1948	0	11.0632	0	10.8447	58.5982	NW_013185846.1	1140182	1149771	+	3	circRNA	XM_013195649.1	CHD9
circRNA1428	10.0974	0	0	0	21.6894	0	NW_013185770.1	21337	32864	+	6	circRNA	XM_013190836.1	LOC106042085
circRNA1429	0	0	0	0	10.8447	0	NW_013185770.1	1180565	1192734	+	3	circRNA	XM_013190879.1	HOMER1
circRNA143	20.1948	0	0	11.6932	32.534	23.4393	NW_013185684.1	6279387	6285532	-	5	circRNA	XM_013178785.1	CALCRL
circRNA1430	0	0	0	0	10.8447	0	NW_013185770.1	1853882	1884450	+	4	circRNA	XM_013190864.1	AP3B1
circRNA1431	0	0	0	0	21.6894	0	NW_013185686.1	1085546	1093385	+	2	circRNA	XM_013179267.1	EEF1E1
circRNA1432	0	10.3662	0	0	10.8447	11.7196	NW_013185686.1	1486282	1491005	-	2	circRNA	XM_013179272.1	RREB1
circRNA1433	0	0	0	0	32.534	0	NW_013185686.1	1523517	1525162	-	2	circRNA	XM_013179272.1	RREB1
circRNA1434	0	0	0	0	10.8447	11.7196	NW_013185686.1	2109381	2218490	-	5	circRNA	XM_013179303.1	FARS2
circRNA1435	20.1948	0	22.1264	0	21.6894	0	NW_013185686.1	2109381	2204811	-	4	circRNA	XM_013179303.1	FARS2
circRNA1436	0	0	0	0	86.7574	0	NW_013185686.1	2109381	2270280	-	6	circRNA	XM_013179303.1	FARS2
circRNA1437	0	0	0	0	10.8447	0	NW_013185686.1	2129522	2270280	-	5	circRNA	XM_013179303.1	FARS2
circRNA1438	10.0974	0	11.0632	0	10.8447	0	NW_013185686.1	2197873	2270280	-	4	circRNA	XM_013179303.1	FARS2
circRNA1439	0	0	0	0	10.8447	0	NW_013185719.1	2346643	2354818	+	3	circRNA	XM_013184773.1	ATP9B
circRNA144	0	0	0	23.3864	0	0	NW_013185725.1	911696	931069	-	11	circRNA	XM_013185533.1	RALGAPA1
circRNA1440	0	0	0	0	10.8447	0	NW_013185719.1	2346643	2418728	+	9	circRNA	XM_013184773.1	ATP9B
circRNA1441	0	0	0	0	21.6894	0	NW_013185719.1	2354710	2480229	+	16	circRNA	XM_013184773.1	ATP9B
circRNA1442	0	0	0	0	21.6894	0	NW_013185719.1	2461324	2480229	+	7	circRNA	XM_013184773.1	ATP9B
circRNA1443	0	0	0	0	10.8447	0	NW_013185719.1	2567147	2584289	+	3	circRNA	XR_001208542.1	NFATC1
circRNA1444	0	0	0	0	21.6894	0	NW_013185719.1	2746279	2774742	+	9	circRNA	XM_013184816.1	CTDP1
circRNA1445	0	0	0	0	10.8447	0	NW_013185684.1	454417	463890	+	3	circRNA	XM_013178697.1	HDAC4
circRNA1446	0	0	0	0	10.8447	0	NW_013185684.1	1440028	1501660	+	7	circRNA	XM_013178631.1	AGAP1
circRNA1447	0	0	0	0	10.8447	0	NW_013185684.1	2120752	2121337	-	2	circRNA	XM_013178714.1	COL6A3
circRNA1448	0	10.3662	0	0	43.3787	82.0374	NW_013185684.1	4499064	4504158	+	2	circRNA	XM_013178674.1	KANSL1L
circRNA1449	0	0	0	0	10.8447	0	NW_013185725.1	173258	173654	-	1	circRNA	XM_013185660.1	LRP5
circRNA145	0	0	0	11.6932	0	0	NW_013185725.1	922765	933061	-	9	circRNA	XM_013185533.1	RALGAPA1
circRNA1450	0	0	0	0	32.534	0	NW_013185725.1	911696	931388	-	12	circRNA	XM_013185533.1	RALGAPA1
circRNA1451	0	10.3662	0	0	10.8447	0	NW_013185725.1	922765	931388	-	8	circRNA	XM_013185533.1	RALGAPA1
circRNA1452	0	0	0	0	32.534	0	NW_013185725.1	922765	943605	-	13	circRNA	XM_013185533.1	RALGAPA1
circRNA1453	0	0	0	0	10.8447	0	NW_013185725.1	3173420	3177549	+	5	circRNA	XR_001208848.1	FLVCR2
circRNA1454	0	10.3662	11.0632	0	10.8447	0	NW_013185725.1	3762137	3763340	+	2	circRNA	XM_013185594.1	VASH1
circRNA1455	0	0	0	0	10.8447	0	NW_013185725.1	3969246	3970492	+	2	circRNA	XM_013185613.1	CIPC
circRNA1456	0	0	0	0	21.6894	0	NW_013185725.1	4498541	4499813	+	1	circRNA	XM_013185599.1	LOC106038824
circRNA1457	20.1948	0	0	0	10.8447	0	NW_013185775.1	1469352	1495536	-	5	circRNA	XM_013191167.1	PIBF1
circRNA1458	0	0	0	0	10.8447	0	NW_013185688.1	2630998	2668781	-	17	circRNA	XM_013179535.1	LRCH1
circRNA1459	0	0	0	0	43.3787	0	NW_013185688.1	3127450	3131244	-	5	circRNA	XM_013179546.1	COG3
circRNA146	0	0	22.1264	11.6932	10.8447	11.7196	NW_013185725.1	2465072	2465757	-	1	circRNA	XM_013185535.1	FBXO33
circRNA1460	0	0	0	0	21.6894	0	NW_013185688.1	4526419	4546484	-	7	circRNA	XM_013179581.1	AKAP11
circRNA1461	0	0	0	0	10.8447	0	NW_013185688.1	4597966	4602950	-	4	circRNA	XM_013179589.1	DGKH
circRNA1462	0	0	0	0	21.6894	0	NW_013185688.1	5056594	5059778	-	2	circRNA	XM_013179636.1	NAA16
circRNA1463	0	0	0	0	10.8447	0	NW_013185699.1	1042078	1070171	+	12	circRNA	XM_013181434.1	PLOD2
circRNA1464	0	0	0	0	10.8447	0	NW_013185699.1	1903132	1943583	+	5	circRNA	XM_013181465.1	SLC9A9
circRNA1465	20.1948	0	0	0	21.6894	0	NW_013185699.1	4532709	4541424	+	2	circRNA	XM_013181526.1	CUL3
circRNA1466	0	0	0	0	10.8447	0	NW_013185699.1	4561626	4563328	+	3	circRNA	XM_013181526.1	CUL3
circRNA1467	0	0	0	0	10.8447	0	NW_013185699.1	4922371	4949935	-	13	circRNA	XR_001207191.1	ACSL3
circRNA1468	0	20.7324	0	0	10.8447	0	NW_013185699.1	4943320	4953670	-	3	circRNA	XM_013181554.1	ACSL3
circRNA1469	0	0	0	0	10.8447	0	NW_013185850.1	752077	754674	-	4	circRNA	XM_013195806.1	NAA35
circRNA147	0	0	0	11.6932	10.8447	0	NW_013185725.1	2876350	2884929	+	5	circRNA	XM_013185575.1	YLPM1
circRNA1470	0	0	0	0	32.534	0	NW_013185850.1	1515835	1520897	+	3	circRNA	XM_013195794.1	UBQLN1
circRNA1471	0	0	0	0	10.8447	0	NW_013185727.1	716800	748228	-	3	circRNA	XM_013185782.1	ATE1
circRNA1472	0	0	0	0	10.8447	0	NW_013185727.1	2420721	2426508	+	9	circRNA	XM_013185789.1	EDRF1
circRNA1473	0	0	0	0	10.8447	0	NW_013185727.1	2537064	2537961	-	2	circRNA	XM_013185841.1	ADAM12
circRNA1474	0	0	0	0	21.6894	0	NW_013185727.1	2912703	2928470	+	7	circRNA	XM_013185793.1	DOCK1
circRNA1475	0	0	0	0	10.8447	0	NW_013185727.1	2918644	2939297	+	7	circRNA	XM_013185793.1	DOCK1
circRNA1476	0	0	0	0	10.8447	11.7196	NW_013185727.1	2918644	2950202	+	9	circRNA	XM_013185793.1	DOCK1
circRNA1477	0	0	0	0	10.8447	0	NW_013185727.1	3115042	3123748	+	4	circRNA	XM_013185793.1	DOCK1
circRNA1478	0	0	0	0	10.8447	0	NW_013185727.1	3411305	3415010	+	2	circRNA	XM_013185790.1	MKI67
circRNA1479	0	0	0	0	43.3787	0	NW_013185727.1	4317765	4326305	-	5	circRNA	XM_013185853.1	EBF3
circRNA148	0	0	0	11.6932	0	0	NW_013185725.1	3225033	3260413	+	16	circRNA	XM_013185618.1	TTLL5
circRNA1480	0	0	0	0	10.8447	0	NW_013185727.1	4344958	4354951	-	4	circRNA	XM_013185853.1	EBF3
circRNA1481	0	0	0	0	10.8447	0	NW_013185703.1	3979079	3979247	+	1	circRNA	XM_013182181.1	XPO1
circRNA1482	0	0	0	0	10.8447	0	NW_013185856.1	74044	85624	-	3	circRNA	XM_013196173.1	MRPS5
circRNA1483	0	0	0	0	10.8447	0	NW_013185856.1	939334	939794	+	2	circRNA	XM_013196223.1	CRLS1
circRNA1484	0	0	0	0	10.8447	0	NW_013185856.1	1250823	1315495	+	8	circRNA	XM_013196151.1	EHBP1
circRNA1485	0	0	0	0	21.6894	35.1589	NW_013185856.1	1294035	1315495	+	4	circRNA	XM_013196151.1	EHBP1
circRNA1486	0	10.3662	11.0632	0	43.3787	11.7196	NW_013185682.1	2072059	2079014	+	4	circRNA	XM_013178310.1	PCMT1
circRNA1487	0	0	0	0	32.534	0	NW_013185682.1	2500806	2562412	+	21	circRNA	XM_013178204.1	MTHFD1L
circRNA1488	0	0	0	0	10.8447	0	NW_013185682.1	2507164	2562412	+	18	circRNA	XM_013178204.1	MTHFD1L
circRNA1489	0	0	0	0	10.8447	0	NW_013185682.1	4368893	4379247	+	7	circRNA	XM_013178250.1	SCAF8
circRNA149	0	0	0	11.6932	0	0	NW_013185725.1	3227200	3297227	+	17	circRNA	XM_013185618.1	TTLL5
circRNA1490	0	0	0	0	10.8447	0	NW_013185682.1	4589904	4591301	+	2	circRNA	XM_013178244.1	TIAM2
circRNA1491	0	0	0	0	10.8447	0	NW_013185682.1	5265958	5458999	+	4	circRNA	XM_013178214.1	ARID1B
circRNA1492	0	0	0	0	10.8447	0	NW_013185682.1	5475221	5516820	+	4	circRNA	XM_013178214.1	ARID1B
circRNA1493	0	62.1973	0	0	21.6894	0	NW_013185682.1	5490821	5497742	+	2	circRNA	XM_013178214.1	ARID1B
circRNA1494	0	0	0	0	10.8447	0	NW_013185682.1	5715214	5755318	+	7	circRNA	XM_013178290.1	ZDHHC14
circRNA1495	0	0	0	0	10.8447	0	NW_013185682.1	6064535	6083976	-	12	circRNA	XM_013178296.1	PTPN4
circRNA1496	20.1948	20.7324	33.1896	0	10.8447	35.1589	NW_013185682.1	6137656	6139581	-	2	circRNA	XM_013178299.1	PTPN4
circRNA1497	0	0	0	0	10.8447	0	NW_013185682.1	6253650	6263612	-	2	circRNA	XM_013178283.1	MRAS
circRNA1498	0	0	0	0	10.8447	0	NW_013185701.1	972537	1113796	-	16	circRNA	XM_013181875.1	AGBL1
circRNA1499	0	0	0	0	10.8447	0	NW_013185701.1	1012612	1061423	-	4	circRNA	XM_013181875.1	AGBL1
circRNA15	0	0	0	35.0797	0	11.7196	NW_013185890.1	202642	208086	-	5	circRNA	XM_013197940.1	RPTOR
circRNA150	0	0	0	11.6932	0	0	NW_013185725.1	3243114	3260413	+	6	circRNA	XM_013185618.1	TTLL5
circRNA1500	0	0	0	0	32.534	0	NW_013185701.1	1061243	1113796	-	12	circRNA	XM_013181875.1	AGBL1
circRNA1501	0	0	0	0	10.8447	0	NW_013185701.1	2409761	2414067	+	4	circRNA	XM_013181931.1	MCTP2
circRNA1502	0	0	0	0	10.8447	0	NW_013185701.1	4589468	4633752	+	8	circRNA	XM_013181869.1	MEF2A
circRNA1503	0	0	0	0	32.534	0	NW_013185701.1	4758552	4778137	-	3	circRNA	XM_013181868.1	ADAMTS17
circRNA1504	0	0	0	0	10.8447	0	NW_013185701.1	4758552	4835882	-	8	circRNA	XM_013181868.1	ADAMTS17
circRNA1505	0	0	0	0	32.534	0	NW_013185800.1	2252407	2255372	-	2	circRNA	XM_013192948.1	ZHX3
circRNA1506	0	0	0	0	10.8447	0	NW_013185680.1	21916	67626	-	5	circRNA	XM_013177826.1	ST3GAL3
circRNA1507	0	0	0	0	43.3787	35.1589	NW_013185680.1	104874	134304	-	3	circRNA	XM_013177826.1	ST3GAL3
circRNA1508	0	0	0	0	10.8447	0	NW_013185680.1	713056	714925	+	6	circRNA	XM_013177961.1	ELOVL1
circRNA1509	0	0	0	0	10.8447	11.7196	NW_013185680.1	3057402	3059356	+	3	circRNA	XM_013177895.1	ADGRL2
circRNA151	0	10.3662	0	23.3864	0	0	NW_013185688.1	1612004	1621714	+	8	circRNA	XM_013179596.1	RCBTB1
circRNA1510	0	0	0	0	21.6894	0	NW_013185680.1	3753771	3790114	-	14	circRNA	XM_013177966.1	TTLL7
circRNA1511	0	0	0	0	10.8447	0	NW_013185680.1	6129686	6133817	-	4	circRNA	XM_013177842.1	FAM129A
circRNA1512	0	0	0	0	21.6894	0	NW_013185680.1	6506343	6512071	+	6	circRNA	XM_013177843.1	HMCN1
circRNA1513	0	0	0	0	21.6894	0	NW_013185680.1	6568126	6579113	+	18	circRNA	XM_013177843.1	HMCN1
circRNA1514	0	20.7324	0	0	54.2234	0	NW_013185721.1	749424	775524	-	2	circRNA	XR_001208645.1	LOC106038467
circRNA1515	0	0	0	0	10.8447	0	NW_013185721.1	1863253	1872282	+	12	circRNA	XM_013185014.1	KIAA0196
circRNA1516	0	10.3662	0	0	10.8447	0	NW_013185721.1	2083203	2087998	+	4	circRNA	XM_013184987.1	MTSS1
circRNA1517	0	0	0	0	10.8447	0	NW_013185721.1	2195355	2202613	+	5	circRNA	XM_013185037.1	TMEM65
circRNA1518	0	0	0	0	10.8447	0	NW_013185779.1	1032372	1048977	-	8	circRNA	XM_013191476.1	RC3H1
circRNA1519	60.5844	0	0	0	43.3787	23.4393	NW_013185779.1	1142773	1239522	+	6	circRNA	XM_013191370.1	RABGAP1L
circRNA152	0	0	0	23.3864	0	11.7196	NW_013185688.1	1670197	1676204	-	5	circRNA	XM_013179674.1	SETDB2
circRNA1520	0	0	0	0	10.8447	0	NW_013185779.1	1519421	1527674	-	3	circRNA	XM_013191373.1	RFWD2
circRNA1521	0	0	0	0	10.8447	0	NW_013185779.1	1519421	1536583	-	4	circRNA	XM_013191373.1	RFWD2
circRNA1522	0	0	0	0	10.8447	0	NW_013185779.1	1536440	1561184	-	4	circRNA	XM_013191373.1	RFWD2
circRNA1523	0	0	0	0	10.8447	0	NW_013185779.1	2376774	2377367	+	2	circRNA	XM_013191453.1	SOAT1
circRNA1524	0	0	0	0	10.8447	0	NW_013185779.1	2539328	2542568	+	4	circRNA	XM_013191381.1	CEP350
circRNA1525	10.0974	10.3662	0	0	10.8447	11.7196	NW_013185840.1	1693180	1693502	-	1	circRNA	XM_013195430.1	CDC42SE2
circRNA1526	0	0	0	0	10.8447	0	NW_013185854.1	306147	371793	-	4	circRNA	XM_013196009.1	BBS9
circRNA1527	0	0	0	0	32.534	0	NW_013185854.1	371698	388526	-	5	circRNA	XM_013196009.1	BBS9
circRNA1528	10.0974	0	0	0	10.8447	0	NW_013185711.1	53679	54248	+	2	circRNA	XM_013183306.1	PCDH11X
circRNA1529	0	0	0	0	10.8447	0	NW_013185711.1	1158113	1169996	+	4	circRNA	XM_013183296.1	DIAPH2
circRNA153	0	0	0	11.6932	0	11.7196	NW_013185688.1	2630998	2673432	-	18	circRNA	XM_013179535.1	LRCH1
circRNA1530	0	0	0	0	10.8447	0	NW_013185711.1	1178297	1232413	+	12	circRNA	XM_013183296.1	DIAPH2
circRNA1531	0	0	0	0	10.8447	0	NW_013185711.1	1910199	1913661	-	2	circRNA	XM_013183241.1	PCDH19
circRNA1532	0	0	0	0	10.8447	0	NW_013185711.1	2802203	2809547	-	7	circRNA	XM_013183246.1	LOC106037374
circRNA1533	0	0	0	0	10.8447	0	NW_013185711.1	3041518	3055908	+	11	circRNA	XM_013183284.1	MAP7D3
circRNA1534	0	0	0	0	10.8447	0	NW_013185711.1	3473747	3474441	+	1	circRNA	XM_013183401.1	GPC3
circRNA1535	0	0	0	0	10.8447	0	NW_013185711.1	4118530	4152700	-	28	circRNA	XM_013183307.1	DOCK11
circRNA1536	0	0	0	0	10.8447	0	NW_013185711.1	4574365	4578473	-	7	circRNA	XM_013183327.1	PLS3
circRNA1537	0	0	0	0	10.8447	0	NW_013185711.1	4754367	4762239	+	7	circRNA	XM_013183349.1	IL13RA2
circRNA1538	0	0	0	0	10.8447	0	NW_013185707.1	2129885	2224595	+	14	circRNA	XM_013182719.1	NCAM2
circRNA1539	0	0	0	0	10.8447	0	NW_013185707.1	3937268	3937489	-	1	circRNA	XM_013182715.1	APP
circRNA154	0	0	0	46.7729	0	0	NW_013185688.1	2962149	2963897	+	3	circRNA	XM_013179590.1	ZC3H13
circRNA1540	0	0	0	0	10.8447	23.4393	NW_013185696.1	2744128	2782124	-	4	circRNA	XM_013180903.1	LARGE
circRNA1541	60.5844	0	22.1264	0	10.8447	0	NW_013185696.1	3621231	3634441	-	3	circRNA	XM_013180878.1	RBFOX2
circRNA1542	0	0	11.0632	0	10.8447	0	NW_013185696.1	3846442	3846794	-	1	circRNA	XM_013180862.1	MYH9
circRNA1543	0	0	0	0	21.6894	0	NW_013185964.1	7973	11957	+	7	circRNA	XM_013200457.1	KIAA0907
circRNA1544	0	0	0	0	10.8447	0	NW_013185964.1	198321	198735	+	2	circRNA	XM_013200489.1	GBA
circRNA1545	0	0	0	0	10.8447	0	NW_013185964.1	198861	199252	+	2	circRNA	XM_013200489.1	GBA
circRNA1546	0	0	22.1264	0	10.8447	11.7196	NW_013185705.1	4417398	4428641	+	4	circRNA	XM_013182481.1	LOC106036851
circRNA1547	0	0	0	0	10.8447	0	NW_013185705.1	4441028	4515429	+	11	circRNA	XM_013182481.1	LOC106036851
circRNA1548	0	0	0	0	10.8447	0	NW_013185705.1	5151414	5154417	-	4	circRNA	XM_013182468.1	XYLB
circRNA1549	20.1948	10.3662	0	0	43.3787	0	NW_013185713.1	1158319	1169167	+	7	circRNA	XM_013183524.1	GREB1L
circRNA155	0	0	11.0632	11.6932	32.534	0	NW_013185688.1	5034492	5071235	-	8	circRNA	XM_013179636.1	NAA16
circRNA1550	0	0	0	0	10.8447	0	NW_013185713.1	1233033	1235476	-	3	circRNA	XM_013183519.1	ESCO1
circRNA1551	0	0	0	0	43.3787	58.5982	NW_013185713.1	1288442	1318776	+	11	circRNA	XM_013183542.1	MIB1
circRNA1552	0	0	0	0	10.8447	0	NW_013185713.1	1756705	1768977	+	4	circRNA	XM_013183541.1	CABLES1
circRNA1553	0	0	0	0	10.8447	0	NW_013185713.1	2124491	2126998	+	4	circRNA	XM_013183600.1	TTC39C
circRNA1554	50.487	0	44.2528	0	65.0681	23.4393	NW_013185765.1	1270885	1283586	-	6	circRNA	XM_013190404.1	UBP1
circRNA1555	0	0	0	0	10.8447	0	NW_013185765.1	1329301	1346683	-	10	circRNA	XM_013190392.1	CLASP2
circRNA1556	10.0974	0	0	0	10.8447	35.1589	NW_013185765.1	1415241	1439334	-	6	circRNA	XM_013190386.1	CLASP2
circRNA1557	0	0	0	0	10.8447	0	NW_013185757.1	240420	242474	+	4	circRNA	XM_013189711.1	CSDE1
circRNA1558	0	0	0	0	10.8447	0	NW_013185757.1	317086	327454	+	7	circRNA	XM_013189715.1	TRIM33
circRNA1559	50.487	0	55.316	0	21.6894	0	NW_013185757.1	1759258	1761553	+	2	circRNA	XM_013189662.1	PLXNA2
circRNA156	0	0	0	11.6932	0	11.7196	NW_013185699.1	1042078	1055579	+	7	circRNA	XM_013181434.1	PLOD2
circRNA1560	0	0	0	0	10.8447	0	NW_013185715.1	1481335	1492465	+	6	circRNA	XM_013183982.1	BEND2
circRNA1561	0	0	0	0	32.534	0	NW_013185715.1	3383540	3392112	+	4	circRNA	XM_013183965.1	MBTPS2
circRNA1562	0	0	0	0	10.8447	0	NW_013186007.1	299995	300272	+	1	circRNA	XM_013201259.1	PPAP2C
circRNA1563	0	0	0	0	10.8447	0	NW_013185833.1	715047	731851	-	13	circRNA	XM_013194981.1	LRCH3
circRNA1564	0	0	0	0	10.8447	0	NW_013185833.1	720291	738132	-	12	circRNA	XM_013194981.1	LRCH3
circRNA1565	0	0	44.2528	0	10.8447	0	NW_013185804.1	2223174	2229630	-	7	circRNA	XM_013193302.1	TTC37
circRNA1566	0	0	0	0	10.8447	0	NW_013185945.1	43512	48914	-	5	circRNA	XM_013200006.1	WDFY3
circRNA1567	0	0	0	0	10.8447	0	NW_013185945.1	79421	83525	-	4	circRNA	XM_013200006.1	WDFY3
circRNA1568	0	0	0	0	10.8447	0	NW_013185945.1	97909	112234	-	7	circRNA	XM_013200006.1	WDFY3
circRNA1569	0	0	0	0	10.8447	0	NW_013185945.1	100937	112234	-	6	circRNA	XM_013200006.1	WDFY3
circRNA157	30.2922	10.3662	0	11.6932	43.3787	0	NW_013185699.1	1067363	1070171	+	3	circRNA	XM_013181434.1	PLOD2
circRNA1570	0	0	0	0	10.8447	0	NW_013185722.1	719404	721697	-	4	circRNA	XM_013185214.1	ABCB7
circRNA1571	20.1948	0	11.0632	0	10.8447	0	NW_013185722.1	1472538	1472878	+	1	circRNA	XM_013185149.1	DCX
circRNA1572	0	0	0	0	10.8447	0	NW_013185722.1	1772267	1795870	+	4	circRNA	XM_013185090.1	CHRDL1
circRNA1573	0	0	0	0	21.6894	0	NW_013185722.1	2525273	2537530	-	11	circRNA	XM_013185120.1	LOC106038551
circRNA1574	0	0	0	0	32.534	0	NW_013185722.1	3965035	4000531	-	32	circRNA	XM_013185173.1	STAG2
circRNA1575	0	0	0	0	10.8447	0	NW_013185722.1	4866030	4869508	+	4	circRNA	XM_013185102.1	LAMP2
circRNA1576	0	0	0	0	10.8447	0	NW_013186001.1	179225	181473	-	2	circRNA	XM_013201192.1	MTMR3
circRNA1577	0	0	0	0	10.8447	0	NW_013185864.1	40537	49365	-	5	circRNA	XM_013196746.1	LOC106045950
circRNA1578	0	0	0	0	10.8447	0	NW_013185947.1	346678	367485	+	2	circRNA	XM_013200050.1	BNC2
circRNA1579	0	0	0	0	10.8447	0	NW_013185947.1	367250	367485	+	1	circRNA	XM_013200050.1	BNC2
circRNA158	0	0	0	11.6932	0	0	NW_013185699.1	1901132	1907363	+	3	circRNA	XM_013181465.1	SLC9A9
circRNA1580	0	20.7324	0	0	10.8447	11.7196	NW_013185947.1	445629	447554	+	2	circRNA	XM_013200050.1	BNC2
circRNA1581	0	0	0	0	21.6894	0	NW_013185747.1	346178	346366	-	1	circRNA	XM_013188613.1	STT3A
circRNA1582	0	0	0	0	10.8447	0	NW_013185747.1	1764114	1777834	-	10	circRNA	XM_013188543.1	APLP2
circRNA1583	0	0	0	0	10.8447	0	NW_013185747.1	1837808	1842613	+	5	circRNA	XM_013188597.1	PRDM10
circRNA1584	0	0	0	0	10.8447	0	NW_013186013.1	196254	216909	+	7	circRNA	XM_013201356.1	SMG6
circRNA1585	0	10.3662	0	0	10.8447	0	NW_013186013.1	196254	201670	+	6	circRNA	XM_013201356.1	SMG6
circRNA1586	0	0	0	0	21.6894	0	NW_013186013.1	243888	287353	+	5	circRNA	XM_013201356.1	SMG6
circRNA1587	0	0	0	0	10.8447	35.1589	NW_013185753.1	1628848	1637666	-	5	circRNA	XM_013189270.1	AUTS2
circRNA1588	0	0	0	0	10.8447	0	NW_013185737.1	327972	410105	-	6	circRNA	XM_013187353.1	DLG2
circRNA1589	0	0	0	0	10.8447	0	NW_013185737.1	3183315	3188370	+	2	circRNA	XM_013187322.1	TENM4
circRNA159	40.3896	41.4648	11.0632	46.7729	75.9127	23.4393	NW_013185699.1	2534582	2546578	-	5	circRNA	XM_013181440.1	RASA2
circRNA1590	0	0	0	0	10.8447	0	NW_013185737.1	3370843	3380290	+	3	circRNA	XM_013187322.1	TENM4
circRNA1591	0	0	0	0	10.8447	0	NW_013185769.1	2404227	2414498	+	3	circRNA	XM_013190814.1	ST7
circRNA1592	0	0	0	0	32.534	0	NW_013185769.1	2668909	2705844	-	4	circRNA	XM_013190811.1	CTTNBP2
circRNA1593	0	0	0	0	10.8447	0	NW_013185769.1	2676133	2705844	-	3	circRNA	XM_013190811.1	CTTNBP2
circRNA1594	0	0	0	0	10.8447	0	NW_013185825.1	1029994	1037709	+	8	circRNA	XM_013194547.1	GCFC2
circRNA1595	0	0	0	0	32.534	0	NW_013185694.1	1091063	1100895	-	3	circRNA	XM_013180553.1	ARL15
circRNA1596	0	0	0	0	10.8447	0	NW_013185694.1	1091063	1168648	-	5	circRNA	XM_013180552.1	ARL15
circRNA1597	0	0	0	0	10.8447	0	NW_013185694.1	1835104	1839672	-	5	circRNA	XM_013180516.1	IL6ST
circRNA1598	0	0	0	0	10.8447	0	NW_013185694.1	3569089	3577512	-	6	circRNA	XM_013180583.1	ERCC8
circRNA1599	0	0	0	0	10.8447	0	NW_013185694.1	3785755	3822766	+	10	circRNA	XM_013180547.1	ZSWIM6
circRNA16	0	0	0	23.3864	0	0	NW_013185890.1	232276	290765	-	9	circRNA	XM_013197940.1	RPTOR
circRNA160	10.0974	0	22.1264	11.6932	0	46.8785	NW_013185699.1	2540092	2546578	-	4	circRNA	XM_013181440.1	RASA2
circRNA1600	0	0	0	0	21.6894	0	NW_013185694.1	4209370	4220807	+	5	circRNA	XM_013180511.1	IPO11
circRNA1601	0	0	0	0	10.8447	0	NW_013185694.1	5191298	5212111	-	3	circRNA	XM_013180565.1	ADAMTS6
circRNA1602	0	0	0	0	10.8447	0	NW_013185694.1	5878232	5894066	+	2	circRNA	XM_013180517.1	MAST4
circRNA1603	0	0	0	0	10.8447	0	NW_013185694.1	6040899	6052135	+	4	circRNA	XM_013180517.1	MAST4
circRNA1604	10.0974	0	0	0	10.8447	0	NW_013185777.1	494507	502150	-	7	circRNA	XM_013191273.1	PGM2L1
circRNA1605	0	0	0	0	10.8447	0	NW_013185777.1	1288792	1295301	+	5	circRNA	XM_013191265.1	FCHSD2
circRNA1606	0	0	0	0	10.8447	0	NW_013185858.1	1020458	1070965	-	11	circRNA	XM_013196376.1	STXBP5L
circRNA1607	0	0	0	0	10.8447	0	NW_013185839.1	1712564	1718912	-	5	circRNA	XM_013195347.1	LOC106045044
circRNA1608	0	10.3662	0	0	10.8447	0	NW_013185810.1	832508	838701	+	3	circRNA	XM_013193591.1	EXOC2
circRNA1609	0	0	11.0632	0	21.6894	23.4393	NW_013185810.1	903214	912683	+	6	circRNA	XM_013193591.1	EXOC2
circRNA161	0	0	0	23.3864	0	0	NW_013185699.1	3405604	3423258	-	4	circRNA	XM_013181523.1	MFF
circRNA1610	0	0	0	0	21.6894	0	NW_013185810.1	1514110	1519509	+	4	circRNA	XM_013193582.1	PRPF4B
circRNA1611	0	0	0	0	21.6894	0	NW_013185810.1	1690739	1750260	-	12	circRNA	XM_013193584.1	TRIO
circRNA1612	0	0	0	0	10.8447	0	NW_013185810.1	1706239	1707505	-	2	circRNA	XM_013193584.1	TRIO
circRNA1613	0	0	0	0	21.6894	0	NW_013185810.1	1735414	1739126	-	2	circRNA	XM_013193584.1	TRIO
circRNA1614	0	0	0	0	10.8447	0	NW_013185971.1	408847	409221	-	2	circRNA	XM_013200661.1	HSPG2
circRNA1615	0	0	0	0	43.3787	0	NW_013185735.1	20093	53606	+	6	circRNA	XM_013186989.1	RSU1
circRNA1616	0	0	0	0	10.8447	0	NW_013185735.1	2835063	2861394	+	3	circRNA	XM_013187016.1	ANKIB1
circRNA1617	0	0	11.0632	0	21.6894	0	NW_013185679.1	885119	916867	+	7	circRNA	XM_013177759.1	PRMT3
circRNA1618	0	0	0	0	10.8447	0	NW_013185679.1	4322926	4367861	+	7	circRNA	XM_013177600.1	ELP4
circRNA1619	0	0	0	0	10.8447	0	NW_013185679.1	4831505	4832250	+	2	circRNA	XM_013177682.1	EIF3M
circRNA162	0	0	0	11.6932	0	0	NW_013185699.1	4428867	4429208	+	2	circRNA	XM_013181481.1	DOCK10
circRNA1620	0	0	0	0	10.8447	0	NW_013185733.1	905293	927971	+	6	circRNA	XM_013186770.1	PDE10A
circRNA1621	0	0	0	0	10.8447	0	NW_013185733.1	1503394	1517802	-	4	circRNA	XR_001209326.1	LOC106039529
circRNA1622	0	0	0	0	10.8447	0	NW_013185733.1	3050162	3079269	-	19	circRNA	XM_013186777.1	MAP3K4
circRNA1623	10.0974	10.3662	0	0	65.0681	0	NW_013185733.1	3333256	3347206	-	18	circRNA	XM_013186774.1	IGF2R
circRNA1624	0	0	0	0	10.8447	0	NW_013185673.1	2363638	2376300	+	4	circRNA	XM_013175567.1	FYN
circRNA1625	0	0	0	0	21.6894	0	NW_013185673.1	2542936	2547136	+	1	circRNA	XM_013175544.1	REV3L
circRNA1626	0	0	0	0	10.8447	0	NW_013185673.1	3266133	3288440	-	14	circRNA	XM_013175596.1	FIG4
circRNA1627	0	0	0	0	21.6894	0	NW_013185673.1	3911700	3931612	-	6	circRNA	XM_013175637.1	LACE1
circRNA1628	0	0	0	0	10.8447	0	NW_013185673.1	4388173	4413168	+	2	circRNA	XM_013175646.1	PDSS2
circRNA1629	0	0	22.1264	0	10.8447	0	NW_013185673.1	4388173	4427974	+	3	circRNA	XM_013175646.1	PDSS2
circRNA163	30.2922	0	0	81.8525	54.2234	11.7196	NW_013185699.1	4943320	4949935	-	2	circRNA	XM_013181554.1	ACSL3
circRNA1630	0	0	0	0	21.6894	0	NW_013185673.1	4770656	4809668	+	4	circRNA	XM_013175658.1	ATG5
circRNA1631	10.0974	0	0	0	10.8447	23.4393	NW_013185673.1	5392058	5395692	+	4	circRNA	XM_013175668.1	LOC106032622
circRNA1632	0	0	0	0	10.8447	23.4393	NW_013185673.1	5413432	5430185	+	6	circRNA	XM_013175668.1	LOC106032622
circRNA1633	0	0	0	0	10.8447	0	NW_013185673.1	5614104	5619477	+	5	circRNA	XM_013175670.1	HACE1
circRNA1634	0	20.7324	0	0	43.3787	0	NW_013185837.1	195534	196085	-	1	circRNA	XM_013195217.1	INSR
circRNA1635	0	0	0	0	21.6894	0	NW_013185837.1	1005518	1013357	-	4	circRNA	XM_013195224.1	KDM4B
circRNA1636	0	0	0	0	10.8447	0	NW_013185837.1	1145266	1146097	+	3	circRNA	XM_013195227.1	DPP9
circRNA1637	0	0	0	0	21.6894	0	NW_013185837.1	1520013	1522272	+	3	circRNA	XM_013195238.1	HNRNPM
circRNA1638	0	0	0	0	10.8447	0	NW_013185837.1	1687017	1697704	-	4	circRNA	XM_013195276.1	FBN3
circRNA1639	0	0	0	0	32.534	0	NW_013185889.1	6462	16141	+	7	circRNA	XM_013197865.1	NDEL1
circRNA164	0	0	0	46.7729	0	0	NW_013185699.1	5443100	5449526	+	5	circRNA	XM_013181525.1	EPHA4
circRNA1640	0	0	0	0	10.8447	0	NW_013185953.1	37607	38740	+	2	circRNA	XM_013200244.1	ZNF652
circRNA1641	0	0	0	0	10.8447	0	NW_013185923.1	17846	18103	-	1	circRNA	XM_013199271.1	MBNL1
circRNA1642	0	0	0	0	10.8447	0	NW_013185923.1	311832	318059	-	5	circRNA	XM_013199259.1	MED12L
circRNA1643	0	0	0	0	54.2234	0	NW_013185923.1	311832	314538	-	3	circRNA	XM_013199259.1	MED12L
circRNA1644	0	0	0	0	10.8447	23.4393	NW_013185923.1	317928	342050	-	10	circRNA	XM_013199259.1	MED12L
circRNA1645	0	10.3662	0	0	10.8447	0	NW_013185923.1	338383	342050	-	3	circRNA	XM_013199259.1	MED12L
circRNA1646	0	10.3662	0	0	10.8447	0	NW_013185829.1	345622	355694	+	9	circRNA	XM_013194808.1	ATAD3A
circRNA1647	0	0	0	0	10.8447	0	NW_013185829.1	502727	507208	+	4	circRNA	XM_013194754.1	MIB2
circRNA1648	0	0	0	0	10.8447	23.4393	NW_013185731.1	1332207	1352562	-	4	circRNA	XM_013186399.1	MGAT5
circRNA1649	0	0	0	0	10.8447	0	NW_013185671.1	878595	883358	-	2	circRNA	XM_013175104.1	SLC10A7
circRNA165	30.2922	20.7324	22.1264	46.7729	0	23.4393	NW_013185970.1	81095	82259	+	1	circRNA	XM_013200624.1	DLC1
circRNA1650	0	0	0	0	10.8447	23.4393	NW_013185671.1	2255368	2386555	-	16	circRNA	XM_013175107.1	LRBA
circRNA1651	0	0	0	0	10.8447	0	NW_013185671.1	2280608	2386555	-	13	circRNA	XM_013175107.1	LRBA
circRNA1652	0	0	0	0	21.6894	0	NW_013185671.1	2361330	2386555	-	6	circRNA	XM_013175107.1	LRBA
circRNA1653	0	10.3662	0	0	32.534	0	NW_013185671.1	2379494	2386555	-	4	circRNA	XM_013175107.1	LRBA
circRNA1654	0	0	0	0	10.8447	0	NW_013185671.1	5078687	5096601	-	2	circRNA	XM_013175316.1	PDGFC
circRNA1655	0	0	0	0	10.8447	0	NW_013185671.1	5817340	5822581	+	5	circRNA	XM_013175215.1	ETFDH
circRNA1656	0	0	0	0	54.2234	0	NW_013185671.1	6113319	6136753	+	14	circRNA	XM_013175228.1	LOC106032300
circRNA1657	0	0	33.1896	0	54.2234	35.1589	NW_013185671.1	9097413	9099349	+	2	circRNA	XM_013175275.1	PALLD
circRNA1658	0	0	0	0	21.6894	11.7196	NW_013185671.1	9427370	9443710	+	10	circRNA	XM_013175295.1	CLCN3
circRNA1659	0	0	0	0	21.6894	0	NW_013185671.1	9436342	9436887	+	1	circRNA	XM_013175295.1	CLCN3
circRNA166	0	0	0	35.0797	21.6894	0	NW_013186046.1	34741	37035	+	4	circRNA	XM_013201797.1	MROH1
circRNA1660	0	0	0	0	21.6894	0	NW_013185831.1	1745784	1761727	-	6	circRNA	XM_013194876.1	AFTPH
circRNA1661	0	0	0	0	32.534	0	NW_013185767.1	1554627	1555522	-	2	circRNA	XM_013190697.1	CAMSAP2
circRNA1662	0	20.7324	11.0632	0	21.6894	46.8785	NW_013185767.1	2448772	2462590	-	4	circRNA	XM_013190687.1	NEK7
circRNA1663	0	0	0	0	21.6894	0	NW_013185767.1	2666650	2696286	+	5	circRNA	XM_013190661.1	DENND1B
circRNA1664	0	0	0	0	10.8447	0	NW_013185767.1	2666650	2705645	+	6	circRNA	XM_013190661.1	DENND1B
circRNA1665	0	0	0	0	21.6894	0	NW_013185677.1	1415938	1422202	+	3	circRNA	XM_013176791.1	ADCY9
circRNA1666	0	0	0	0	21.6894	0	NW_013185677.1	1497343	1507057	+	3	circRNA	XM_013176857.1	CREBBP
circRNA1667	0	20.7324	33.1896	0	10.8447	70.3178	NW_013185677.1	1514404	1516550	+	4	circRNA	XM_013176857.1	CREBBP
circRNA1668	0	0	0	0	21.6894	0	NW_013185677.1	2109449	2113691	-	3	circRNA	XM_013176898.1	MPG
circRNA1669	0	0	22.1264	0	10.8447	0	NW_013185677.1	4319440	4323608	-	2	circRNA	XM_013176961.1	SMG1
circRNA167	0	0	11.0632	11.6932	21.6894	11.7196	NW_013186046.1	161196	163251	+	2	circRNA	XM_013201799.1	HSF1
circRNA1670	0	0	0	0	21.6894	0	NW_013185677.1	5674253	5687096	+	6	circRNA	XM_013177068.1	LMTK2
circRNA1671	0	0	0	0	10.8447	0	NW_013185677.1	6037503	6049517	+	6	circRNA	XM_013177093.1	TRRAP
circRNA1672	0	0	0	0	21.6894	0	NW_013185677.1	6988965	6999725	+	7	circRNA	XM_013177105.1	SUN1
circRNA1673	0	0	0	0	21.6894	0	NW_013185677.1	7062165	7073709	-	2	circRNA	XM_013177116.1	ADAP1
circRNA1674	0	0	0	0	21.6894	0	NW_013185677.1	8272958	8275398	-	4	circRNA	XM_013177163.1	TTYH3
circRNA1675	0	0	0	0	43.3787	0	NW_013185677.1	8283093	8288287	-	5	circRNA	XM_013177163.1	TTYH3
circRNA1676	0	0	0	0	10.8447	11.7196	NW_013185739.1	93462	102721	+	5	circRNA	XM_013187439.1	GLS
circRNA1677	0	0	0	0	43.3787	0	NW_013185739.1	434152	443381	+	2	circRNA	XR_001209612.1	LOC106039990
circRNA1678	0	0	0	0	32.534	0	NW_013185739.1	1963838	1972016	-	7	circRNA	XM_013187515.1	DNAH7
circRNA1679	0	0	0	0	21.6894	0	NW_013185739.1	2370846	2388270	-	11	circRNA	XM_013187465.1	ANKRD44
circRNA168	0	0	0	11.6932	0	0	NW_013185728.1	1725763	1734367	-	10	circRNA	XM_013185861.1	NSMAF
circRNA1680	0	0	0	0	21.6894	0	NW_013185739.1	2400101	2410919	-	6	circRNA	XM_013187465.1	ANKRD44
circRNA1681	0	0	0	0	21.6894	0	NW_013185739.1	3588642	3595680	+	6	circRNA	XM_013187499.1	SPATS2L
circRNA1682	0	0	0	0	10.8447	0	NW_013185739.1	3782981	3783549	-	2	circRNA	XM_013187539.1	CLK1
circRNA1683	0	0	0	0	10.8447	0	NW_013185739.1	3843301	3850899	-	6	circRNA	XM_013187600.1	FAM126B
circRNA1684	0	0	0	0	10.8447	0	NW_013185669.1	2020604	2053737	-	13	circRNA	XM_013174438.1	TMTC4
circRNA1685	0	0	0	0	10.8447	0	NW_013185669.1	3711137	3715755	-	7	circRNA	XM_013174467.1	SLF2
circRNA1686	0	0	0	0	10.8447	0	NW_013185669.1	5129385	5145448	+	2	circRNA	XM_013174527.1	SORCS3
circRNA1687	0	0	0	0	10.8447	0	NW_013185823.1	40128	154460	+	17	circRNA	XM_013194493.1	MYO16
circRNA1688	0	0	11.0632	0	10.8447	0	NW_013185823.1	40128	252079	+	30	circRNA	XM_013194493.1	MYO16
circRNA1689	0	0	0	0	10.8447	0	NW_013185823.1	53731	81242	+	4	circRNA	XM_013194493.1	MYO16
circRNA169	0	0	0	23.3864	21.6894	0	NW_013185850.1	1515835	1526428	+	9	circRNA	XM_013195794.1	UBQLN1
circRNA1690	0	0	0	0	10.8447	0	NW_013185823.1	1017989	1057300	+	8	circRNA	XM_013194486.1	CARKD
circRNA1691	0	0	0	0	43.3787	35.1589	NW_013185823.1	1267661	1280484	+	4	circRNA	XM_013194483.1	ARHGEF7
circRNA1692	0	20.7324	0	0	43.3787	11.7196	NW_013185818.1	7072	10734	+	3	circRNA	XM_013194132.1	LOC106044222
circRNA1693	0	0	0	0	10.8447	0	NW_013185818.1	132605	136045	-	2	circRNA	XM_013194116.1	SCAPER
circRNA1694	0	0	0	0	21.6894	0	NW_013185818.1	132605	267531	-	29	circRNA	XM_013194116.1	SCAPER
circRNA1695	0	0	0	0	10.8447	0	NW_013185818.1	502080	502312	-	1	circRNA	XM_013194121.1	PEAK1
circRNA1696	0	10.3662	22.1264	0	32.534	23.4393	NW_013185818.1	1139509	1148743	-	3	circRNA	XM_013194128.1	EDC3
circRNA1697	0	0	11.0632	0	10.8447	0	NW_013185818.1	1674967	1676077	-	2	circRNA	XM_013194094.1	NEO1
circRNA1698	0	0	0	0	21.6894	0	NW_013185746.1	3410714	3412248	-	4	circRNA	XM_013188425.1	FAM208A
circRNA1699	0	31.0986	22.1264	0	21.6894	23.4393	NW_013185897.1	1115994	1118457	-	3	circRNA	XM_013198299.1	PPP2R5C
circRNA17	0	0	0	11.6932	10.8447	0	NW_013185890.1	1001649	1025315	+	9	circRNA	XM_013197941.1	ASPSCR1
circRNA170	0	0	0	11.6932	0	0	NW_013185850.1	1615840	1682751	+	12	circRNA	XM_013195838.1	FRMD3
circRNA1700	0	0	0	0	10.8447	0	NW_013185661.1	244746	293829	+	10	circRNA	XM_013171792.1	AHR
circRNA1701	0	0	0	0	43.3787	0	NW_013185661.1	277353	283628	+	3	circRNA	XM_013171792.1	AHR
circRNA1702	0	0	0	0	21.6894	35.1589	NW_013185661.1	2589501	2603733	-	9	circRNA	XM_013171836.1	FAM126A
circRNA1703	0	0	0	0	10.8447	0	NW_013185661.1	2647179	2649608	+	3	circRNA	XM_013171841.1	KLHL7
circRNA1704	0	0	22.1264	0	32.534	46.8785	NW_013185661.1	2749709	2757593	-	5	circRNA	XM_013171846.1	IGF2BP3
circRNA1705	0	0	0	0	32.534	0	NW_013185661.1	3181297	3199750	+	10	circRNA	XM_013171864.1	MPP6
circRNA1706	0	10.3662	0	0	54.2234	11.7196	NW_013185661.1	4608455	4616772	-	3	circRNA	XM_013171909.1	HIBADH
circRNA1707	0	0	0	0	10.8447	0	NW_013185661.1	6113072	6126432	-	2	circRNA	XM_013171948.1	RFTN1
circRNA1708	0	10.3662	22.1264	0	21.6894	0	NW_013185661.1	6571262	6578923	-	4	circRNA	XM_013171957.1	TBC1D5
circRNA1709	0	0	0	0	21.6894	0	NW_013185661.1	7643465	7650401	+	4	circRNA	XM_013171976.1	RAB5A
circRNA171	0	0	0	11.6932	43.3787	0	NW_013185727.1	593724	608377	-	4	circRNA	XM_013185825.1	FGFR2
circRNA1710	0	0	0	0	10.8447	0	NW_013185661.1	10922748	10926238	+	2	circRNA	XM_013172039.1	ARHGAP21
circRNA1711	0	0	0	0	10.8447	0	NW_013185661.1	10924291	10926238	+	1	circRNA	XM_013172039.1	ARHGAP21
circRNA1712	0	10.3662	0	0	10.8447	0	NW_013185661.1	10995684	11012471	-	4	circRNA	XM_013172053.1	KIAA1217
circRNA1713	0	0	0	0	10.8447	0	NW_013185661.1	12060988	12078617	-	3	circRNA	XM_013172068.1	MLLT10
circRNA1714	0	0	0	0	32.534	11.7196	NW_013185661.1	12100955	12130968	-	7	circRNA	XM_013172068.1	MLLT10
circRNA1715	0	0	0	0	10.8447	0	NW_013185661.1	12110580	12130968	-	5	circRNA	XM_013172068.1	MLLT10
circRNA1716	0	0	0	0	10.8447	0	NW_013185661.1	12725155	12850399	-	12	circRNA	XM_013172073.1	PLXDC2
circRNA1717	0	41.4648	11.0632	0	43.3787	46.8785	NW_013185661.1	12758850	12769802	-	3	circRNA	XM_013172073.1	PLXDC2
circRNA1718	0	0	0	0	21.6894	0	NW_013185661.1	13439889	13445800	-	3	circRNA	XM_013172083.1	CACNB2
circRNA1719	0	0	0	0	10.8447	0	NW_013185821.1	168731	173356	+	3	circRNA	XM_013194350.1	EEPD1
circRNA172	0	0	0	23.3864	0	11.7196	NW_013185727.1	716800	771190	-	6	circRNA	XM_013185782.1	ATE1
circRNA1720	0	0	0	0	10.8447	0	NW_013185821.1	1030517	1053723	-	7	circRNA	XM_013194306.1	LOC106044342
circRNA1721	0	0	0	0	21.6894	0	NW_013185816.1	115872	116368	+	2	circRNA	XM_013193906.1	LOC106044071
circRNA1722	0	0	0	0	10.8447	0	NW_013185816.1	1294496	1299312	+	6	circRNA	XM_013193983.1	ADAMTSL2
circRNA1723	0	0	0	0	21.6894	0	NW_013185895.1	112236	145884	-	15	circRNA	XM_013198208.1	KMT2C
circRNA1724	40.3896	41.4648	0	0	21.6894	0	NW_013185663.1	10803180	10865394	+	2	circRNA	XM_013172480.1	NCOA2
circRNA1725	0	0	0	0	10.8447	0	NW_013185675.1	1919971	1925054	+	8	circRNA	XM_013176143.1	MYSM1
circRNA1726	0	0	0	0	54.2234	0	NW_013185675.1	2609557	2615928	+	3	circRNA	XM_013176268.1	PPAP2B
circRNA1727	0	0	0	0	21.6894	0	NW_013185675.1	3474710	3481664	+	3	circRNA	XM_013176271.1	GLIS1
circRNA1728	0	0	0	0	10.8447	0	NW_013185675.1	3779464	3781732	+	3	circRNA	XM_013176276.1	LRP8
circRNA1729	0	0	0	0	10.8447	0	NW_013185675.1	3955092	3957815	-	5	circRNA	XM_013176157.1	SCP2
circRNA173	0	0	0	23.3864	0	0	NW_013185727.1	2899917	2939297	+	19	circRNA	XM_013185793.1	DOCK1
circRNA1730	0	0	0	0	10.8447	11.7196	NW_013185675.1	4194697	4199479	-	5	circRNA	XM_013176302.1	ZFYVE9
circRNA1731	0	0	0	0	21.6894	0	NW_013185675.1	6057532	6064044	+	5	circRNA	XM_013176340.1	SPATA6
circRNA1732	0	10.3662	0	0	10.8447	0	NW_013185675.1	7481249	7510326	-	9	circRNA	XM_013176361.1	MAST2
circRNA1733	0	0	22.1264	0	10.8447	23.4393	NW_013185675.1	7504482	7522571	-	5	circRNA	XM_013176361.1	MAST2
circRNA1734	0	0	0	0	10.8447	0	NW_013185675.1	7984622	7984978	+	1	circRNA	XM_013176365.1	ZSWIM5
circRNA1735	0	0	0	0	10.8447	0	NW_013185893.1	667330	675150	+	12	circRNA	XM_013198089.1	RIF1
circRNA1736	0	0	0	0	10.8447	23.4393	NW_013185893.1	1060338	1064262	+	3	circRNA	XM_013198100.1	FMNL2
circRNA1737	0	0	0	0	10.8447	23.4393	NW_013185665.1	2801220	2830774	-	5	circRNA	XM_013172889.1	AEBP2
circRNA1738	0	0	11.0632	0	10.8447	0	NW_013185665.1	6009129	6011995	-	2	circRNA	XM_013172988.1	CACNA1C
circRNA1739	0	0	0	0	10.8447	11.7196	NW_013185665.1	7020022	7022398	-	2	circRNA	XM_013173171.1	WNK1
circRNA174	0	0	33.1896	46.7729	65.0681	58.5982	NW_013185727.1	2922048	2928470	+	4	circRNA	XM_013185793.1	DOCK1
circRNA1740	0	0	0	0	10.8447	0	NW_013185665.1	7640383	7650252	-	10	circRNA	XM_013173027.1	OVCH1
circRNA1741	0	0	11.0632	0	10.8447	0	NW_013185665.1	8139861	8147039	-	3	circRNA	XM_013173042.1	AMN1
circRNA1742	0	0	0	0	21.6894	0	NW_013185665.1	10927765	10940438	+	6	circRNA	XM_013173179.1	KDM7A
circRNA1743	0	0	0	0	10.8447	0	NW_013185665.1	11519571	11522537	-	2	circRNA	XM_013173132.1	HIPK2
circRNA1744	0	0	0	0	10.8447	0	NW_013185958.1	354294	402825	+	8	circRNA	XM_013200286.1	DTNB
circRNA1745	0	0	0	0	10.8447	0	NW_013185681.1	881135	893379	+	2	circRNA	XM_013178060.1	PDGFD
circRNA1746	0	0	0	0	10.8447	0	NW_013185681.1	1134893	1173271	-	13	circRNA	XM_013178119.1	DYNC2H1
circRNA1747	0	0	0	0	10.8447	0	NW_013185681.1	1588574	1590335	-	2	circRNA	XM_013178115.1	YAP1
circRNA1748	0	0	0	0	32.534	0	NW_013185681.1	4409702	4416726	-	6	circRNA	XM_013178094.1	CEP57
circRNA1749	0	0	0	0	10.8447	0	NW_013185681.1	4884658	4886227	-	2	circRNA	XM_013178164.1	PANX1
circRNA175	0	0	0	35.0797	0	0	NW_013185727.1	4344958	4351872	-	3	circRNA	XM_013185853.1	EBF3
circRNA1750	0	0	11.0632	0	10.8447	0	NW_013185681.1	5296419	5316041	+	4	circRNA	XM_013178166.1	SLC36A4
circRNA1751	0	0	0	0	21.6894	0	NW_013185681.1	5617325	5618123	-	1	circRNA	XM_013178096.1	FAT3
circRNA1752	0	0	0	0	10.8447	0	NW_013185790.1	1298604	1313122	+	4	circRNA	XM_013192288.1	PTBP3
circRNA1753	0	0	0	0	10.8447	0	NW_013185790.1	1471838	1479885	-	7	circRNA	XM_013192295.1	UGCG
circRNA1754	0	0	0	0	10.8447	0	NW_013185790.1	1822768	1825023	-	3	circRNA	XM_013192284.1	SVEP1
circRNA1755	0	0	0	0	21.6894	11.7196	NW_013185790.1	1853368	1858216	-	3	circRNA	XM_013192284.1	SVEP1
circRNA1756	10.0974	0	0	0	21.6894	11.7196	NW_013185885.1	166158	169389	-	2	circRNA	XM_013197636.1	LUZP1
circRNA1757	30.2922	0	0	0	32.534	23.4393	NW_013185885.1	786308	789376	-	4	circRNA	XM_013197646.1	SCMH1
circRNA1758	10.0974	20.7324	33.1896	0	32.534	11.7196	NW_013185885.1	806745	820635	-	6	circRNA	XM_013197646.1	SCMH1
circRNA1759	0	0	0	0	21.6894	0	NW_013185939.1	368413	373019	-	5	circRNA	XM_013199846.1	TMEM33
circRNA176	0	0	0	11.6932	0	0	NW_013185856.1	463641	480108	-	10	circRNA	XM_013196163.1	HNRNPLL
circRNA1760	0	0	0	0	32.534	23.4393	NW_013185927.1	317506	317840	-	1	circRNA	XM_013199407.1	PRPF39
circRNA1761	0	0	0	0	10.8447	0	NW_013185792.1	300088	321031	+	5	circRNA	XM_013192445.1	ALK
circRNA1762	0	20.7324	0	0	21.6894	0	NW_013185792.1	738663	754232	-	8	circRNA	XM_013192462.1	FBXO11
circRNA1763	0	0	0	0	10.8447	0	NW_013185792.1	745035	748004	-	4	circRNA	XM_013192462.1	FBXO11
circRNA1764	0	0	0	0	10.8447	0	NW_013185792.1	1832151	1949894	-	12	circRNA	XM_013192492.1	NRXN1
circRNA1765	30.2922	31.0986	0	0	21.6894	58.5982	NW_013185916.1	809359	846981	-	11	circRNA	XM_013199069.1	PHIP
circRNA1766	0	0	0	0	21.6894	0	NW_013185916.1	820220	846981	-	5	circRNA	XM_013199069.1	PHIP
circRNA1767	0	0	0	0	10.8447	0	NW_013185891.1	719006	727170	-	7	circRNA	XM_013198017.1	KLHL18
circRNA1768	0	0	0	0	10.8447	11.7196	NW_013185755.1	2153389	2153981	-	1	circRNA	XM_013189522.1	GRIN2A
circRNA1769	0	0	0	0	10.8447	0	NW_013185755.1	2816485	2817229	-	2	circRNA	XM_013189514.1	LITAF
circRNA177	0	0	0	35.0797	0	0	NW_013185856.1	478548	480108	-	2	circRNA	XM_013196163.1	HNRNPLL
circRNA1770	0	0	11.0632	0	10.8447	11.7196	NW_013185667.1	461667	490094	+	2	circRNA	XM_013173856.1	THADA
circRNA1771	10.0974	0	0	0	10.8447	23.4393	NW_013185667.1	461667	525588	+	8	circRNA	XM_013173856.1	THADA
circRNA1772	0	0	0	0	21.6894	11.7196	NW_013185667.1	1930824	1953822	-	6	circRNA	XM_013173878.1	EML4
circRNA1773	0	0	0	0	10.8447	0	NW_013185667.1	1951413	1959760	-	3	circRNA	XM_013173878.1	EML4
circRNA1774	0	10.3662	0	0	10.8447	0	NW_013185667.1	1959631	1970856	-	2	circRNA	XM_013173878.1	EML4
circRNA1775	0	0	11.0632	0	21.6894	0	NW_013185667.1	1970674	1970856	-	1	circRNA	XM_013173878.1	EML4
circRNA1776	0	31.0986	0	0	75.9127	46.8785	NW_013185667.1	2324128	2331687	-	4	circRNA	XM_013174082.1	PKDCC
circRNA1777	0	0	0	0	10.8447	0	NW_013185667.1	3729527	3733643	-	4	circRNA	XM_013173922.1	INTS7
circRNA1778	0	0	0	0	10.8447	0	NW_013185667.1	4023213	4024915	+	2	circRNA	XM_013173936.1	ENAH
circRNA1779	0	0	0	0	10.8447	0	NW_013185667.1	4270996	4277170	+	5	circRNA	XM_013173944.1	WDR26
circRNA178	10.0974	41.4648	33.1896	11.6932	32.534	11.7196	NW_013185856.1	624252	634666	-	7	circRNA	XR_001212858.1	SOS1
circRNA1780	0	0	0	0	10.8447	0	NW_013185667.1	5634881	5637186	+	3	circRNA	XM_013173995.1	RAB3GAP2
circRNA1781	0	0	33.1896	0	54.2234	35.1589	NW_013185667.1	7222843	7338935	+	5	circRNA	XM_013174011.1	ESRRG
circRNA1782	0	0	0	0	21.6894	0	NW_013185667.1	8171259	8179139	+	2	circRNA	XM_013174022.1	PTPN14
circRNA1783	0	0	22.1264	0	10.8447	0	NW_013185667.1	8774206	8812107	-	7	circRNA	XM_013174028.1	RPS6KC1
circRNA1784	0	0	0	0	10.8447	0	NW_013185667.1	9179519	9196122	-	8	circRNA	XM_013174051.1	LIN9
circRNA1785	0	0	0	0	10.8447	0	NW_013185667.1	9495052	9508963	-	13	circRNA	XM_013174056.1	CDC42BPA
circRNA1786	0	0	0	0	10.8447	0	NW_013185667.1	9517853	9535731	-	7	circRNA	XM_013174056.1	CDC42BPA
circRNA1787	0	0	0	0	10.8447	0	NW_013185794.1	2295059	2321278	+	13	circRNA	XM_013192572.1	FREM2
circRNA1788	0	0	0	0	10.8447	0	NW_013185881.1	242784	277677	+	4	circRNA	XM_013197526.1	SHB
circRNA1789	0	0	0	0	10.8447	0	NW_013185874.1	571745	603512	-	14	circRNA	XM_013197343.1	EFR3A
circRNA179	0	0	0	11.6932	0	0	NW_013185856.1	1231079	1257235	+	6	circRNA	XM_013196151.1	EHBP1
circRNA1790	0	0	11.0632	0	10.8447	11.7196	NW_013185874.1	591630	603512	-	3	circRNA	XM_013197343.1	EFR3A
circRNA1791	0	0	0	0	10.8447	0	NW_013185951.1	466538	466703	+	2	circRNA	XM_013200169.1	LOC106048273
circRNA1792	0	0	0	0	21.6894	0	NW_013185951.1	483725	483932	+	1	circRNA	XM_013200170.1	DDB1
circRNA1793	0	0	0	0	10.8447	0	NW_013185902.1	968618	970765	+	4	circRNA	XM_013198621.1	PER3
circRNA1794	0	0	0	0	10.8447	0	NW_013185902.1	1079874	1080608	+	2	circRNA	XM_013198602.1	SLC45A1
circRNA1795	0	0	0	0	10.8447	0	NW_013185902.1	1099347	1104425	+	5	circRNA	XM_013198602.1	SLC45A1
circRNA1796	0	0	0	0	10.8447	0	NW_013185796.1	1709963	1733391	-	8	circRNA	XM_013192681.1	DMD
circRNA1797	0	0	0	0	10.8447	11.7196	NW_013185883.1	1084506	1092504	+	2	circRNA	XM_013197608.1	MCC
circRNA1798	0	0	0	0	32.534	23.4393	NW_013185798.1	258151	261961	+	3	circRNA	XM_013192786.1	ZFAND6
circRNA1799	0	20.7324	0	0	43.3787	0	NW_013185798.1	422666	426017	+	3	circRNA	XM_013192794.1	ARNT2
circRNA18	0	0	0	11.6932	0	0	NW_013185795.1	1166467	1183746	+	3	circRNA	XM_013192621.1	ZFAT
circRNA180	10.0974	0	22.1264	11.6932	21.6894	35.1589	NW_013185856.1	1325758	1331737	+	4	circRNA	XM_013196151.1	EHBP1
circRNA1800	0	0	0	0	21.6894	0	NW_013185798.1	1749981	1756248	+	4	circRNA	XM_013192767.1	LOC106043356
circRNA1801	0	0	0	0	10.8447	23.4393	NW_013185892.1	172958	177503	-	5	circRNA	XM_013198063.1	RNFT1
circRNA1802	0	10.3662	0	0	10.8447	11.7196	NW_013185892.1	703010	705194	-	3	circRNA	XM_013198031.1	BCAS3
circRNA1803	20.1948	0	0	0	32.534	0	NW_013185892.1	895673	903911	+	11	circRNA	XM_013198048.1	APPBP2
circRNA1804	0	0	0	0	10.8447	58.5982	NW_013185892.1	957441	967915	+	4	circRNA	XM_013198027.1	USP32
circRNA1805	0	0	0	0	21.6894	0	NW_013185892.1	995563	998545	+	5	circRNA	XM_013198027.1	USP32
circRNA1806	0	0	0	0	10.8447	0	NW_013185892.1	1074189	1078744	-	11	circRNA	XM_013198072.1	MYO19
circRNA1807	0	0	0	0	21.6894	0	NW_013185803.1	1197433	1209329	-	5	circRNA	XM_013193216.1	MAP2K5
circRNA1808	0	0	0	0	10.8447	0	NW_013185860.1	15463	37863	-	18	circRNA	XM_013196621.1	ATP2B4
circRNA1809	0	0	0	0	10.8447	0	NW_013185860.1	15463	16128	-	2	circRNA	XM_013196621.1	ATP2B4
circRNA181	20.1948	0	0	11.6932	0	0	NW_013185682.1	1905354	1911653	+	2	circRNA	XM_013178294.1	TAB2
circRNA1810	0	0	0	0	10.8447	0	NW_013185860.1	1424778	1437099	-	8	circRNA	XM_013196641.1	KLHL12
circRNA1811	0	10.3662	22.1264	0	54.2234	0	NW_013185904.1	226334	302285	-	6	circRNA	XM_013198767.1	INPP5A
circRNA1812	0	0	0	0	21.6894	35.1589	NW_013185847.1	930069	937599	-	4	circRNA	XM_013195696.1	CCNY
circRNA1813	0	0	0	0	21.6894	0	NW_013185847.1	1068047	1073970	-	3	circRNA	XM_013195719.1	CREM
circRNA1814	10.0974	0	0	0	10.8447	0	NW_013185782.1	657923	665790	+	3	circRNA	XM_013191707.1	ARHGAP12
circRNA1815	0	0	0	0	21.6894	0	NW_013185782.1	1821873	1842707	-	8	circRNA	XM_013191720.1	WAC
circRNA1816	0	0	0	0	10.8447	0	NW_013185906.1	389008	391602	+	2	circRNA	XM_013198818.1	ADGRL3
circRNA1817	0	0	0	0	21.6894	0	NW_013185780.1	1321746	1321905	+	1	circRNA	XM_013191531.1	ARHGAP6
circRNA1818	50.487	31.0986	33.1896	0	108.447	82.0374	NW_013185780.1	1649825	1650540	+	1	circRNA	XM_013191538.1	MID1
circRNA1819	0	0	0	0	10.8447	0	NW_013185900.1	210026	231157	-	3	circRNA	XM_013198472.1	NOL4L
circRNA182	0	0	0	23.3864	0	0	NW_013185682.1	2374197	2399447	+	2	circRNA	XM_013178316.1	PLEKHG1
circRNA1820	0	0	0	0	21.6894	0	NW_013185900.1	686606	687333	+	3	circRNA	XM_013198552.1	CTSA
circRNA1821	0	0	0	0	21.6894	0	NW_013185900.1	972627	974812	-	6	circRNA	XM_013198537.1	ELMO2
circRNA1822	0	0	0	0	10.8447	0	NW_013185900.1	973738	974812	-	3	circRNA	XM_013198537.1	ELMO2
circRNA1823	0	0	0	0	10.8447	0	NW_013186030.1	82239	95228	-	5	circRNA	XM_013201611.1	FRAS1
circRNA1824	0	0	0	0	10.8447	0	NW_013186030.1	219066	226330	+	6	circRNA	XM_013201612.1	CNOT6L
circRNA1825	0	0	0	0	21.6894	0	NW_013185786.1	439986	440542	+	2	circRNA	XM_013191907.1	NISCH
circRNA1826	0	0	0	0	10.8447	0	NW_013185786.1	458460	460003	+	2	circRNA	XM_013191907.1	NISCH
circRNA1827	0	0	11.0632	0	32.534	0	NW_013185786.1	1234691	1251817	-	12	circRNA	XM_013192014.1	LOC106042848
circRNA1828	0	0	0	0	21.6894	0	NW_013185786.1	1987848	1989533	+	2	circRNA	XM_013191931.1	DOCK3
circRNA1829	0	0	0	0	10.8447	0	NW_013185655.1	3826200	3831038	+	3	circRNA	XM_013178455.1	WHSC1
circRNA183	0	0	22.1264	46.7729	0	0	NW_013185682.1	4550026	4552378	+	2	circRNA	XM_013178244.1	TIAM2
circRNA1830	0	0	0	0	10.8447	11.7196	NW_013185655.1	4353619	4375070	-	4	circRNA	XM_013178604.1	ZFYVE28
circRNA1831	0	0	0	0	21.6894	0	NW_013185655.1	4371666	4379838	-	4	circRNA	XM_013178604.1	ZFYVE28
circRNA1832	0	0	0	0	21.6894	0	NW_013185655.1	4999854	5003054	+	3	circRNA	XM_013178911.1	HTT
circRNA1833	0	0	0	0	10.8447	0	NW_013185655.1	6806498	6834049	-	6	circRNA	XM_013179475.1	SORCS2
circRNA1834	0	0	0	0	10.8447	0	NW_013185655.1	6861587	6866368	-	2	circRNA	XM_013179475.1	SORCS2
circRNA1835	0	0	0	0	32.534	11.7196	NW_013185655.1	10937719	10952046	-	9	circRNA	XM_013180096.1	FBXL5
circRNA1836	0	0	0	0	10.8447	0	NW_013185655.1	13375371	13382573	-	6	circRNA	XM_013176943.1	ADGRA3
circRNA1837	0	0	0	0	10.8447	0	NW_013185655.1	16024353	16051102	+	7	circRNA	XM_013181348.1	SETD3
circRNA1838	0	0	0	0	21.6894	0	NW_013185655.1	20277843	20279318	+	2	circRNA	XM_013182242.1	TTC7B
circRNA1839	0	0	0	0	43.3787	11.7196	NW_013185655.1	20347842	20369597	+	4	circRNA	XM_013182242.1	TTC7B
circRNA184	0	0	0	11.6932	0	0	NW_013185682.1	5265958	5266152	+	1	circRNA	XM_013178214.1	ARID1B
circRNA1840	0	0	0	0	32.534	0	NW_013185657.1	1946962	1961779	-	4	circRNA	XM_013188573.1	PREX1
circRNA1841	0	0	0	0	10.8447	0	NW_013185657.1	3225495	3227286	-	2	circRNA	XM_013190063.1	NFATC2
circRNA1842	0	20.7324	66.3792	0	54.2234	70.3178	NW_013185657.1	6815816	6830480	+	4	circRNA	XM_013191287.1	SIPA1L1
circRNA1843	0	0	0	0	10.8447	0	NW_013185657.1	7937604	7951097	+	10	circRNA	XM_013191813.1	UBR1
circRNA1844	0	0	0	0	10.8447	0	NW_013185657.1	8935609	9020806	-	27	circRNA	XM_013192346.1	MAPKBP1
circRNA1845	0	0	22.1264	0	21.6894	0	NW_013185657.1	8958973	8960930	-	4	circRNA	XM_013192377.1	MAPKBP1
circRNA1846	0	0	0	0	10.8447	0	NW_013185657.1	9057587	9059266	-	2	circRNA	XM_013192380.1	MGA
circRNA1847	0	0	0	0	32.534	0	NW_013185657.1	9582058	9595326	+	9	circRNA	XM_013192540.1	EXD1
circRNA1848	0	0	0	0	10.8447	0	NW_013185657.1	9584735	9595326	+	7	circRNA	XM_013192540.1	EXD1
circRNA1849	0	0	0	0	21.6894	0	NW_013185657.1	10614791	10624186	-	3	circRNA	XM_013192997.1	AMBRA1
circRNA185	0	0	0	23.3864	0	0	NW_013185682.1	5715214	5729323	+	2	circRNA	XM_013178290.1	ZDHHC14
circRNA1850	0	10.3662	0	0	10.8447	0	NW_013185657.1	11670927	11677855	+	3	circRNA	XR_001211971.1	LOC106043906
circRNA1851	20.1948	10.3662	11.0632	0	10.8447	0	NW_013185657.1	12526650	12555821	-	4	circRNA	XM_013193997.1	EXT2
circRNA1852	0	0	11.0632	0	21.6894	11.7196	NW_013185657.1	15204369	15209716	-	3	circRNA	XM_013194341.1	PRR5L
circRNA1853	10.0974	0	0	0	10.8447	0	NW_013185657.1	15705543	15712371	-	5	circRNA	XM_013194477.1	CD44
circRNA1854	0	0	0	0	10.8447	0	NW_013185657.1	17989008	18003668	-	10	circRNA	XM_013195220.1	PPP6R3
circRNA1855	0	10.3662	11.0632	0	10.8447	0	NW_013185657.1	18002986	18003668	-	2	circRNA	XM_013195220.1	PPP6R3
circRNA1856	0	0	0	0	21.6894	0	NW_013185750.1	721020	726826	-	7	circRNA	XM_013189074.1	MICAL2
circRNA1857	0	0	0	0	10.8447	23.4393	NW_013185750.1	1769742	1844286	+	5	circRNA	XM_013189016.1	SBF2
circRNA1858	0	0	0	0	21.6894	0	NW_013185750.1	1825737	1864467	+	6	circRNA	XM_013189016.1	SBF2
circRNA1859	40.3896	0	0	0	65.0681	23.4393	NW_013185750.1	1874233	1908552	+	4	circRNA	XM_013189016.1	SBF2
circRNA186	0	10.3662	0	35.0797	32.534	0	NW_013185682.1	5825537	5829125	+	3	circRNA	XM_013178231.1	SNX9
circRNA1860	0	0	0	0	21.6894	0	NW_013185750.1	2307514	2310601	+	4	circRNA	XM_013189040.1	SCUBE2
circRNA1861	0	0	0	0	32.534	0	NW_013185750.1	2506864	2510994	+	2	circRNA	XM_013189050.1	ST5
circRNA1862	10.0974	0	0	0	10.8447	0	NW_013185936.1	481068	482316	-	5	circRNA	XM_013199804.1	STAT3
circRNA1863	0	0	0	0	10.8447	0	NW_013185729.1	2994492	3022399	-	8	circRNA	XM_013186013.1	ARAP2
circRNA1864	0	0	0	0	21.6894	0	NW_013185729.1	2994492	3013992	-	7	circRNA	XM_013186012.1	ARAP2
circRNA1865	0	0	0	0	10.8447	0	NW_013185729.1	3484791	3485305	+	1	circRNA	XM_013185985.1	TBC1D1
circRNA1866	0	0	0	0	21.6894	0	NW_013185729.1	4211199	4219544	-	5	circRNA	XM_013186021.1	PDS5A
circRNA1867	0	20.7324	0	0	10.8447	0	NW_013185729.1	4593260	4597878	-	2	circRNA	XM_013185940.1	APBB2
circRNA1868	0	0	0	0	10.8447	0	NW_013185729.1	4593260	4644824	-	7	circRNA	XM_013185940.1	APBB2
circRNA1869	0	0	0	0	10.8447	0	NW_013185729.1	4597732	4616591	-	5	circRNA	XM_013185942.1	APBB2
circRNA187	0	0	0	11.6932	0	0	NW_013185682.1	6263402	6263612	-	1	circRNA	XM_013178283.1	MRAS
circRNA1870	0	0	0	0	10.8447	0	NW_013185849.1	46089	71426	+	7	circRNA	XM_013195781.1	ABCC4
circRNA1871	0	0	0	0	21.6894	0	NW_013186089.1	6895	50964	-	34	circRNA	XM_013202194.1	IQGAP1
circRNA1872	0	0	0	0	21.6894	0	NW_013186089.1	106451	107443	-	2	circRNA	XM_013202193.1	TP53BP1
circRNA1873	0	0	11.0632	0	21.6894	0	NW_013185960.1	134302	146441	+	8	circRNA	XM_013200305.1	ADAMTS10
circRNA1874	0	0	0	0	10.8447	11.7196	NW_013185960.1	137295	141377	+	4	circRNA	XM_013200305.1	ADAMTS10
circRNA1875	0	0	0	0	10.8447	0	NW_013185960.1	240894	245156	+	3	circRNA	XM_013200310.1	MLLT1
circRNA1876	0	0	0	0	10.8447	0	NW_013186036.1	92977	101978	-	9	circRNA	XM_013201680.1	BDP1
circRNA1877	0	0	0	0	10.8447	0	NW_013185718.1	1722012	1739424	+	10	circRNA	XM_013184628.1	ARNTL2
circRNA1878	0	0	0	0	10.8447	0	NW_013185718.1	2324978	2347246	-	2	circRNA	XM_013184669.1	SCUBE1
circRNA1879	0	0	11.0632	0	10.8447	0	NW_013185718.1	2715040	2725291	+	7	circRNA	XM_013184593.1	LOC106038244
circRNA188	0	0	0	11.6932	0	0	NW_013185701.1	1388208	1399307	-	2	circRNA	XM_013181867.1	LOC106036455
circRNA1880	0	0	11.0632	0	75.9127	0	NW_013185718.1	2715040	2724314	+	6	circRNA	XM_013184593.1	LOC106038244
circRNA1881	10.0974	10.3662	0	0	10.8447	0	NW_013185718.1	2801749	2807663	+	3	circRNA	XR_001208519.1	PARVB
circRNA1882	0	0	0	0	10.8447	0	NW_013185718.1	2807548	2821838	+	5	circRNA	XR_001208519.1	PARVB
circRNA1883	0	0	0	0	10.8447	11.7196	NW_013185718.1	2982237	2982566	-	1	circRNA	XM_013184660.1	KIAA1644
circRNA1884	0	0	0	0	21.6894	0	NW_013185718.1	2982237	2989684	-	2	circRNA	XM_013184660.1	KIAA1644
circRNA1885	0	0	0	0	10.8447	0	NW_013185718.1	3626505	3631895	+	4	circRNA	XM_013184577.1	ARHGAP8
circRNA1886	0	0	0	0	10.8447	0	NW_013185718.1	4980018	5016822	+	3	circRNA	XR_001208467.1	LOC106038235
circRNA1887	0	0	0	0	10.8447	0	NW_013185718.1	5016712	5055958	+	4	circRNA	XR_001208467.1	LOC106038235
circRNA1888	0	0	0	0	32.534	0	NW_013185802.1	857239	868447	+	11	circRNA	XM_013193161.1	LOC106043624
circRNA1889	10.0974	0	0	0	10.8447	0	NW_013185802.1	1084440	1095070	+	6	circRNA	XM_013193137.1	LRRC7
circRNA189	0	0	0	11.6932	0	0	NW_013185701.1	2392156	2399213	+	4	circRNA	XM_013181931.1	MCTP2
circRNA1890	0	0	0	0	10.8447	0	NW_013185802.1	2333205	2352651	+	14	circRNA	XM_013193113.1	MSH4
circRNA1891	0	0	0	0	32.534	35.1589	NW_013185802.1	2341114	2354359	+	12	circRNA	XR_001211785.1	MSH4
circRNA1892	0	0	0	0	21.6894	0	NW_013185866.1	235491	248938	+	3	circRNA	XM_013196925.1	FAM13A
circRNA1893	0	0	0	0	21.6894	0	NW_013185996.1	164506	164949	+	2	circRNA	XM_013201096.1	LOC106048962
circRNA1894	0	0	0	0	21.6894	0	NW_013185685.1	2547026	2550898	+	10	circRNA	XM_013179195.1	DDX5
circRNA1895	0	0	0	0	10.8447	0	NW_013185685.1	4922115	4924703	+	3	circRNA	XM_013178969.1	SPAG9
circRNA1896	0	0	0	0	10.8447	0	NW_013185685.1	5595647	5597943	-	3	circRNA	XM_013178851.1	HID1
circRNA1897	0	0	0	0	10.8447	0	NW_013185685.1	5732473	5733855	+	3	circRNA	XM_013179140.1	NUP85
circRNA1898	0	0	0	0	10.8447	0	NW_013185841.1	321934	328244	-	7	circRNA	XM_013195499.1	LOC106045142
circRNA1899	0	0	0	0	10.8447	0	NW_013185659.1	737530	750849	-	4	circRNA	XM_013200536.1	SIPA1L2
circRNA19	0	0	0	11.6932	0	0	NW_013185795.1	2003995	2007308	+	4	circRNA	XM_013192624.1	KMT2E
circRNA190	0	0	0	11.6932	0	0	NW_013185701.1	4133190	4161927	-	10	circRNA	XR_001207295.1	FAM169B
circRNA1900	0	0	0	0	10.8447	0	NW_013185659.1	798198	834257	-	4	circRNA	XM_013200543.1	SIPA1L2
circRNA1901	30.2922	0	11.0632	0	75.9127	11.7196	NW_013185659.1	1056506	1061897	-	2	circRNA	XR_001214227.1	PCNXL2
circRNA1902	0	0	0	0	10.8447	0	NW_013185659.1	1103428	1122816	-	8	circRNA	XR_001214227.1	PCNXL2
circRNA1903	0	10.3662	0	0	10.8447	0	NW_013185659.1	1110630	1138522	-	9	circRNA	XR_001214227.1	PCNXL2
circRNA1904	0	0	0	0	10.8447	0	NW_013185659.1	5620957	5631044	-	7	circRNA	XM_013201931.1	ADSS
circRNA1905	0	0	0	0	10.8447	0	NW_013185659.1	5728849	5729112	-	1	circRNA	XM_013201990.1	HNRNPU
circRNA1906	0	0	0	0	32.534	0	NW_013185659.1	6039240	6051139	+	5	circRNA	XM_013199962.1	KIF26B
circRNA1907	0	0	0	0	21.6894	0	NW_013185659.1	6908218	6913093	+	4	circRNA	XM_013202286.1	PRKD3
circRNA1908	0	0	0	0	10.8447	0	NW_013185659.1	6912904	6917843	+	3	circRNA	XM_013202286.1	PRKD3
circRNA1909	0	20.7324	0	0	10.8447	0	NW_013185659.1	8196769	8197011	+	1	circRNA	XM_013199998.1	CRIM1
circRNA191	0	0	0	11.6932	0	0	NW_013185701.1	4225046	4240173	-	8	circRNA	XM_013181823.1	IGF1R
circRNA1910	0	0	0	0	10.8447	0	NW_013185659.1	8196769	8223380	+	3	circRNA	XM_013199998.1	CRIM1
circRNA1911	0	0	0	0	10.8447	0	NW_013185659.1	8205515	8281021	+	10	circRNA	XM_013199998.1	CRIM1
circRNA1912	0	0	0	0	32.534	0	NW_013185659.1	8714583	8716594	-	3	circRNA	XM_013170784.1	RMDN2
circRNA1913	0	0	0	0	10.8447	0	NW_013185659.1	9031488	9038109	+	8	circRNA	XM_013170837.1	BIRC6
circRNA1914	0	0	0	0	10.8447	0	NW_013185659.1	9060369	9082383	+	11	circRNA	XM_013170837.1	BIRC6
circRNA1915	0	0	11.0632	0	10.8447	0	NW_013185659.1	9170757	9181547	+	4	circRNA	XM_013170857.1	TTC27
circRNA1916	10.0974	10.3662	0	0	10.8447	23.4393	NW_013185659.1	9347208	9421215	+	5	circRNA	XM_013170880.1	LTBP1
circRNA1917	0	0	0	0	21.6894	35.1589	NW_013185659.1	9347208	9432162	+	6	circRNA	XM_013170880.1	LTBP1
circRNA1918	0	0	0	0	21.6894	23.4393	NW_013185659.1	9347208	9438089	+	7	circRNA	XM_013170880.1	LTBP1
circRNA1919	0	0	0	0	10.8447	0	NW_013185659.1	9347208	9455928	+	9	circRNA	XM_013170880.1	LTBP1
circRNA192	10.0974	31.0986	22.1264	187.092	65.0681	82.0374	NW_013185701.1	4342377	4342922	-	1	circRNA	XM_013181823.1	IGF1R
circRNA1920	0	0	0	0	10.8447	0	NW_013185659.1	9418948	9438089	+	4	circRNA	XM_013170880.1	LTBP1
circRNA1921	20.1948	0	0	0	21.6894	11.7196	NW_013185659.1	9797547	9800534	+	2	circRNA	XM_013171008.1	POLH
circRNA1922	0	0	0	0	10.8447	0	NW_013185659.1	10361903	10368699	+	5	circRNA	XM_013171016.1	TMEM63B
circRNA1923	30.2922	0	0	0	54.2234	0	NW_013185659.1	13316320	13321574	-	2	circRNA	XM_013200177.1	RBKS
circRNA1924	0	0	0	0	10.8447	0	NW_013185659.1	13356619	13405004	+	5	circRNA	XM_013171061.1	BRE
circRNA1925	0	0	0	0	21.6894	0	NW_013185659.1	13385418	13440741	+	4	circRNA	XM_013171061.1	BRE
circRNA1926	0	0	0	0	10.8447	0	NW_013185659.1	13777455	13785218	+	4	circRNA	XR_001203350.1	LOC106029777
circRNA1927	0	0	0	0	10.8447	0	NW_013185851.1	9675	12134	+	2	circRNA	XM_013195892.1	MMP24
circRNA1928	0	0	0	0	10.8447	0	NW_013185851.1	145027	146789	-	2	circRNA	XM_013195935.1	LOC106045434
circRNA1929	0	0	0	0	21.6894	0	NW_013185851.1	505746	527389	+	10	circRNA	XM_013195854.1	PHF20
circRNA193	10.0974	0	0	11.6932	10.8447	46.8785	NW_013185701.1	4589468	4595947	+	2	circRNA	XM_013181869.1	MEF2A
circRNA1930	0	10.3662	66.3792	0	21.6894	11.7196	NW_013185851.1	512261	527389	+	8	circRNA	XM_013195854.1	PHF20
circRNA1931	0	0	0	0	10.8447	0	NW_013185851.1	512261	535676	+	9	circRNA	XM_013195854.1	PHF20
circRNA1932	0	0	0	0	10.8447	0	NW_013185851.1	535398	554957	+	5	circRNA	XM_013195854.1	PHF20
circRNA1933	0	0	0	0	10.8447	0	NW_013185851.1	865755	873956	+	8	circRNA	XM_013195861.1	RBL1
circRNA1934	0	0	0	0	10.8447	0	NW_013185851.1	1641527	1652487	-	6	circRNA	XM_013195894.1	ITCH
circRNA1935	0	0	0	0	10.8447	0	NW_013185851.1	1662156	1663488	-	1	circRNA	XM_013195895.1	ITCH
circRNA1936	40.3896	20.7324	0	0	43.3787	23.4393	NW_013186022.1	40215	41160	+	1	circRNA	XM_013201487.1	PI4KB
circRNA1937	0	0	0	0	32.534	0	NW_013186022.1	167055	167431	-	2	circRNA	XM_013201468.1	PRUNE
circRNA1938	0	20.7324	0	0	21.6894	23.4393	NW_013185857.1	504533	526312	-	4	circRNA	XM_013196262.1	ELAVL1
circRNA1939	0	0	0	0	10.8447	0	NW_013185857.1	709918	712044	+	6	circRNA	XM_013196321.1	MFSD12
circRNA194	0	0	0	11.6932	0	0	NW_013185701.1	4739978	4746262	-	4	circRNA	XM_013181868.1	ADAMTS17
circRNA1940	0	0	0	0	32.534	0	NW_013185943.1	506173	506427	-	1	circRNA	XM_013199965.1	TEAD4
circRNA1941	0	0	0	0	10.8447	0	NW_013186112.1	66769	74291	-	3	circRNA	XM_013202332.1	LOC106049901
circRNA1942	0	0	0	0	10.8447	0	NW_013185788.1	1801374	1808389	-	3	circRNA	XM_013192085.1	PGM5
circRNA1943	0	0	0	0	32.534	0	NW_013185788.1	1852439	1861513	-	5	circRNA	XM_013192085.1	PGM5
circRNA1944	0	0	0	0	10.8447	0	NW_013185689.1	127967	131174	-	4	circRNA	XR_001206615.1	GTF2E2
circRNA1945	0	0	0	0	10.8447	0	NW_013185689.1	4134396	4198970	-	14	circRNA	XM_013179827.1	SNX25
circRNA1946	0	0	0	0	10.8447	0	NW_013185689.1	4175924	4177150	-	2	circRNA	XM_013179827.1	SNX25
circRNA1947	0	0	0	0	10.8447	0	NW_013185689.1	4375357	4377285	+	3	circRNA	XM_013179898.1	ACSL1
circRNA1948	10.0974	0	0	0	32.534	0	NW_013185764.1	551483	551858	+	2	circRNA	XM_013190358.1	PCDH17
circRNA1949	0	0	0	0	43.3787	0	NW_013185764.1	1790447	1834213	+	11	circRNA	XM_013190355.1	TDRD3
circRNA195	0	0	0	11.6932	0	0	NW_013185701.1	4778032	4835882	-	6	circRNA	XM_013181868.1	ADAMTS17
circRNA1950	0	0	0	0	10.8447	11.7196	NW_013185843.1	1301325	1350419	-	20	circRNA	XM_013195550.1	UBAP2
circRNA1951	0	0	0	0	21.6894	0	NW_013185855.1	545191	546876	+	2	circRNA	XM_013196118.1	FBXW8
circRNA1952	0	0	0	0	10.8447	82.0374	NW_013185855.1	1183114	1188003	+	8	circRNA	XM_013196131.1	EDA2R
circRNA1953	0	0	0	0	10.8447	0	NW_013185855.1	1563016	1582086	+	11	circRNA	XM_013196098.1	LAS1L
circRNA1954	0	0	0	0	10.8447	0	NW_013185855.1	1575436	1582086	+	5	circRNA	XM_013196098.1	LAS1L
circRNA1955	0	20.7324	0	0	21.6894	0	NW_013185710.1	3859480	3863782	-	4	circRNA	XM_013183153.1	PIAS2
circRNA1956	0	0	0	0	10.8447	0	NW_013185710.1	4464939	4469081	+	2	circRNA	XM_013183173.1	CTIF
circRNA1957	10.0974	0	0	0	21.6894	0	NW_013185710.1	4485782	4489068	+	3	circRNA	XM_013183173.1	CTIF
circRNA1958	0	0	0	0	21.6894	0	NW_013185710.1	4724079	4828473	-	9	circRNA	XM_013183179.1	DYM
circRNA1959	10.0974	0	22.1264	0	32.534	0	NW_013185710.1	4771371	4785091	-	3	circRNA	XM_013183179.1	DYM
circRNA196	131.266	93.2959	132.758	210.478	271.117	93.7571	NW_013185701.1	5211678	5212173	-	1	circRNA	XM_013181921.1	CHSY1
circRNA1960	0	0	0	0	10.8447	0	NW_013185710.1	4771371	4828473	-	7	circRNA	XM_013183179.1	DYM
circRNA1961	0	0	0	0	10.8447	0	NW_013185710.1	4784966	4790554	-	2	circRNA	XM_013183179.1	DYM
circRNA1962	40.3896	0	11.0632	0	54.2234	23.4393	NW_013185710.1	4784966	4793007	-	3	circRNA	XM_013183179.1	DYM
circRNA1963	0	0	0	0	21.6894	0	NW_013185868.1	1244782	1270158	+	12	circRNA	XM_013197097.1	UPF2
circRNA1964	0	0	0	0	21.6894	0	NW_013185712.1	18170	29092	-	6	circRNA	XM_013183436.1	BZW2
circRNA1965	0	0	0	0	10.8447	0	NW_013185712.1	4788978	4793019	+	2	circRNA	XM_013183438.1	SLC25A13
circRNA1966	0	0	0	0	10.8447	0	NW_013185859.1	209874	211554	+	4	circRNA	XM_013196543.1	TEX14
circRNA1967	30.2922	0	0	0	10.8447	46.8785	NW_013185859.1	209874	212124	+	5	circRNA	XM_013196543.1	TEX14
circRNA1968	0	0	0	0	10.8447	0	NW_013185859.1	736249	741824	+	8	circRNA	XM_013196487.1	CTNS
circRNA1969	0	0	0	0	10.8447	0	NW_013185693.1	993617	995932	-	2	circRNA	XM_013180433.1	FAM185A
circRNA197	0	0	0	23.3864	0	0	NW_013185800.1	894748	895475	-	3	circRNA	XM_013192965.1	ARHGAP40
circRNA1970	0	0	0	0	10.8447	0	NW_013185693.1	1404725	1406756	+	2	circRNA	XM_013180429.1	PHTF2
circRNA1971	10.0974	0	0	0	54.2234	11.7196	NW_013186049.1	117860	126970	+	6	circRNA	XM_013201827.1	USP4
circRNA1972	0	0	0	0	10.8447	0	NW_013185708.1	408809	409409	+	1	circRNA	XM_013182855.1	CDK5RAP2
circRNA1973	0	0	0	0	21.6894	0	NW_013185708.1	2460173	2462750	+	2	circRNA	XM_013182856.1	TNC
circRNA1974	0	0	0	0	10.8447	0	NW_013185708.1	2753262	2754170	-	4	circRNA	XM_013182947.1	STXBP1
circRNA1975	0	0	0	0	10.8447	0	NW_013185708.1	3206968	3213351	-	6	circRNA	XM_013182809.1	EHMT1
circRNA1976	0	0	0	0	21.6894	0	NW_013185708.1	5171631	5172433	+	2	circRNA	XM_013182848.1	ABCA2
circRNA1977	0	0	0	0	10.8447	0	NW_013185708.1	5198546	5199174	+	2	circRNA	XM_013182945.1	CLIC3
circRNA1978	0	0	0	0	21.6894	0	NW_013185778.1	188893	203384	-	3	circRNA	XM_013191332.1	INTU
circRNA1979	0	0	0	0	21.6894	0	NW_013185778.1	1066442	1072576	-	3	circRNA	XM_013191312.1	FAT4
circRNA198	10.0974	0	0	11.6932	0	0	NW_013185680.1	446580	446741	-	1	circRNA	XM_013177848.1	PTPRF
circRNA1980	0	0	0	0	10.8447	0	NW_013185778.1	2107817	2111220	-	4	circRNA	XM_013191314.1	SPATA5
circRNA1981	0	10.3662	0	0	21.6894	11.7196	NW_013185778.1	2107817	2115247	-	6	circRNA	XM_013191314.1	SPATA5
circRNA1982	0	0	0	0	10.8447	0	NW_013185778.1	2692048	2693674	+	3	circRNA	XM_013191354.1	QRFPR
circRNA1983	0	0	0	0	21.6894	0	NW_013185714.1	375025	408065	-	12	circRNA	XM_013183725.1	ENOX2
circRNA1984	0	0	0	0	10.8447	0	NW_013185714.1	389393	408065	-	6	circRNA	XM_013183725.1	ENOX2
circRNA1985	10.0974	0	0	0	10.8447	0	NW_013185714.1	395268	408065	-	3	circRNA	XM_013183725.1	ENOX2
circRNA1986	0	0	0	0	21.6894	11.7196	NW_013185714.1	400217	408065	-	2	circRNA	XM_013183725.1	ENOX2
circRNA1987	0	0	0	0	32.534	11.7196	NW_013185714.1	405570	408065	-	2	circRNA	XM_013183723.1	ENOX2
circRNA1988	0	0	0	0	10.8447	0	NW_013185714.1	1163462	1179401	+	4	circRNA	XM_013183669.1	IL1RAPL2
circRNA1989	0	0	0	0	10.8447	0	NW_013185714.1	2108389	2114624	+	7	circRNA	XM_013183771.1	IDS
circRNA199	30.2922	10.3662	44.2528	11.6932	10.8447	93.7571	NW_013185680.1	1410710	1416286	-	2	circRNA	XM_013177871.1	ZZZ3
circRNA1990	0	0	22.1264	0	10.8447	0	NW_013185743.1	700079	703609	-	2	circRNA	XM_013188220.1	TNFRSF19
circRNA1991	0	0	0	0	21.6894	0	NW_013185743.1	1948820	1951548	+	3	circRNA	XM_013188191.1	LATS2
circRNA1992	0	0	0	0	10.8447	0	NW_013185743.1	2001085	2005921	+	3	circRNA	XM_013188180.1	XPO4
circRNA1993	0	0	0	0	10.8447	0	NW_013185743.1	2482404	2493607	+	4	circRNA	XM_013188155.1	PSPC1
circRNA1994	0	0	0	0	10.8447	0	NW_013185743.1	3714714	3714994	-	2	circRNA	XM_013188161.1	LOC106040363
circRNA1995	20.1948	0	0	0	10.8447	0	NW_013185716.1	117473	122274	-	3	circRNA	XM_013184134.1	LDLRAP1
circRNA1996	0	0	0	0	32.534	0	NW_013185716.1	792033	793521	-	2	circRNA	XM_013184118.1	MACF1
circRNA1997	0	0	0	0	10.8447	0	NW_013185716.1	2238335	2244557	-	8	circRNA	XM_013184280.1	KIAA0319L
circRNA1998	0	0	0	0	10.8447	0	NW_013185716.1	2660336	2664534	-	5	circRNA	XM_013184030.1	MRPS15
circRNA1999	0	0	0	0	21.6894	11.7196	NW_013185716.1	3307381	3309452	-	3	circRNA	XM_013184271.1	MTF1
circRNA2	40.3896	20.7324	0	152.012	54.2234	23.4393	NW_013185752.1	3365418	3369383	+	3	circRNA	XM_013189236.1	ACVR2A
circRNA20	70.6818	10.3662	77.4425	35.0797	43.3787	70.3178	NW_013185867.1	681745	688309	-	4	circRNA	XM_013196996.1	LOC106046154
circRNA200	10.0974	0	0	23.3864	0	11.7196	NW_013185680.1	4727822	4741275	+	5	circRNA	XM_013177962.1	HS2ST1
circRNA2000	0	0	0	0	21.6894	0	NW_013185716.1	4151080	4156828	+	5	circRNA	XM_013184157.1	FLNB
circRNA2001	0	0	0	0	10.8447	0	NW_013185716.1	4178540	4180917	+	2	circRNA	XM_013184157.1	FLNB
circRNA2002	0	0	0	0	32.534	0	NW_013185724.1	718192	718411	-	1	circRNA	XM_013185418.1	EXOC4
circRNA2003	0	0	0	0	21.6894	23.4393	NW_013185724.1	894744	939267	-	3	circRNA	XM_013185418.1	EXOC4
circRNA2004	0	0	0	0	10.8447	0	NW_013185724.1	2138892	2160105	-	5	circRNA	XM_013185408.1	MKLN1
circRNA2005	0	0	0	0	10.8447	0	NW_013185724.1	2520479	2520649	+	1	circRNA	XM_013185480.1	PFKFB3
circRNA2006	0	0	0	0	10.8447	0	NW_013185871.1	101525	103537	-	3	circRNA	XM_013197161.1	LOC106046260
circRNA2007	0	0	0	0	10.8447	23.4393	NW_013185776.1	1351937	1369506	-	5	circRNA	XM_013191205.1	MAN2A1
circRNA2008	0	0	0	0	32.534	0	NW_013185776.1	1648058	1758253	-	15	circRNA	XM_013191194.1	FER
circRNA2009	0	0	0	0	10.8447	0	NW_013185776.1	1648058	1768063	-	18	circRNA	XM_013191192.1	FER
circRNA201	0	0	0	11.6932	0	0	NW_013185680.1	5798276	5812285	-	6	circRNA	XR_001205776.1	COLGALT2
circRNA2010	0	0	0	0	21.6894	0	NW_013185865.1	1281681	1288741	+	6	circRNA	XM_013196876.1	IL4R
circRNA2011	0	0	0	0	10.8447	0	NW_013185736.1	3372209	3377445	+	3	circRNA	XM_013187136.1	CADM1
circRNA2012	0	0	0	0	21.6894	23.4393	NW_013185736.1	3986186	3989294	+	2	circRNA	XM_013187117.1	BCL9L
circRNA2013	0	0	0	0	10.8447	0	NW_013185690.1	303074	398629	+	5	circRNA	XM_013179958.1	CPQ
circRNA2014	0	0	0	0	10.8447	11.7196	NW_013185690.1	382116	442935	+	4	circRNA	XM_013179958.1	CPQ
circRNA2015	0	0	0	0	10.8447	0	NW_013185690.1	1276601	1283594	+	4	circRNA	XM_013179954.1	VPS13B
circRNA2016	0	0	0	0	65.0681	23.4393	NW_013185690.1	2686423	2696490	-	4	circRNA	XM_013179979.1	AZIN1
circRNA2017	0	10.3662	22.1264	0	86.7574	82.0374	NW_013185734.1	628389	651520	+	2	circRNA	XM_013186885.1	ZNF423
circRNA2018	0	0	0	0	10.8447	0	NW_013185734.1	628389	788688	+	7	circRNA	XM_013186885.1	ZNF423
[truncated: 3,614 more rows]
