# Supplementary material for: Transcriptome Data Revealed the circRNA–miRNA–mRNA Regulatory Network during the Proliferation and Differentiation of Myoblasts in Shitou Goose
Source: Animals (Basel). 2024 Feb 8;14(4):576. doi: 10.3390/ani14040576 (PMC10885906; doi:10.3390/ani14040576)
Supplement: Supplementary file 1 [file animals-14-00576-s001.zip › Table S2 DEcircRNAs identified in GM and DM.xlsx]

## Sheet: Sheet1
Table S2 DEcircRNAs identified in GM and DM
CircRNA	logFC	logCPM	LR	PValue	FDR	sig
circRNA3870	-10.1219	10.7358	16.3127	5.37025e-05	0.0551452	down
circRNA1258	10.1752	10.7894	15.5506	8.03281e-05	0.0551452	up
circRNA1155	9.69022	10.3197	13.1441	0.000288432	0.132006	up
circRNA1254	9.24239	9.89113	10.62	0.00111869	0.38399	up
circRNA1103	9.16661	9.8192	10.1893	0.00141256	0.387888	up
circRNA1163	9.04158	9.70097	9.51855	0.00203405	0.445341	up
circRNA1088	8.9321	9.59792	8.96907	0.00274588	0.445341	up
circRNA1360	8.87959	9.54866	8.71726	0.00315211	0.445341	up
circRNA466	8.87787	9.54704	8.70909	0.00316627	0.445341	up
circRNA743	8.86023	9.53052	8.62621	0.00331361	0.445341	up
circRNA1160	8.81214	9.48554	8.37243	0.00380955	0.445341	up
circRNA1115	8.78792	9.46293	8.24292	0.00409113	0.445341	up
circRNA3550	-8.63826	9.31923	8.16162	0.00427861	0.445341	down
circRNA4300	-8.4421	9.13773	7.16989	0.00741372	0.445341	down
circRNA1158	8.49614	9.19256	6.81395	0.00904484	0.445341	up
circRNA589	8.45481	9.15461	6.6298	0.0100287	0.445341	up
ciRNA171	8.36692	9.07417	6.25186	0.0124063	0.445341	up
circRNA3909	-8.23339	8.94702	6.22698	0.0125818	0.445341	down
circRNA563	8.34533	9.0545	6.16188	0.0130532	0.445341	up
circRNA2431	8.34333	9.05268	6.15361	0.0131144	0.445341	up
circRNA2458	8.34333	9.05268	6.15361	0.0131144	0.445341	up
circRNA2385	8.33489	9.04499	6.11875	0.0133755	0.445341	up
circRNA2414	8.31778	9.02941	6.04851	0.0139181	0.445341	up
circRNA3834	-8.16019	8.88075	5.92088	0.0149624	0.445341	down
circRNA1274	8.25731	8.97447	5.80551	0.015976	0.445341	up
circRNA946	8.22893	8.94877	5.69423	0.0170208	0.445341	up
circRNA3760	-8.08476	8.81306	5.68932	0.0170684	0.445341	down
ciRNA780	-7.98892	8.72697	5.41195	0.0199994	0.445341	down
circRNA1196	8.15161	8.87899	5.39955	0.0201419	0.445341	up
circRNA1159	8.15052	8.87801	5.39551	0.0201886	0.445341	up
circRNA1195	8.12762	8.85743	5.32749	0.0209915	0.445341	up
circRNA1247	8.11132	8.84277	5.2832	0.0215321	0.445341	up
circRNA1087	8.10896	8.84067	5.27686	0.0216107	0.445341	up
circRNA2426	8.10548	8.83756	5.26748	0.0217274	0.445341	up
circRNA1188	8.10242	8.83478	5.25912	0.0218321	0.445341	up
circRNA1280	8.09892	8.83166	5.24972	0.0219503	0.445341	up
ciRNA156	8.09131	8.82483	5.22918	0.0222111	0.445341	up
circRNA3859	-7.89072	8.63987	5.13639	0.0234293	0.445341	down
circRNA108	8.00083	8.744	4.98858	0.0255152	0.445341	up
circRNA3993	-7.83059	8.58615	4.96931	0.0258009	0.445341	down
circRNA236	7.98179	8.72705	4.93868	0.026262	0.445341	up
ciRNA148	7.94749	8.69661	4.84954	0.0276535	0.445341	up
ciRNA174	7.94749	8.69661	4.84954	0.0276535	0.445341	up
circRNA2546	7.94234	8.69207	4.8363	0.0278667	0.445341	up
ciRNA781	-7.74149	8.50828	4.7621	0.0290931	0.445341	down
circRNA3687	-7.72691	8.49531	4.73279	0.0295928	0.445341	down
circRNA305	7.86751	8.62588	4.64491	0.0311459	0.445341	up
circRNA134	7.86193	8.621	4.63088	0.0314015	0.445341	up
circRNA3841	-7.65961	8.43721	4.6013	0.0319477	0.445341	down
circRNA283	7.83541	8.59768	4.56421	0.0326467	0.445341	up
circRNA351	7.83392	8.59638	4.56049	0.0327177	0.445341	up
circRNA1044	7.82886	8.59189	4.54772	0.0329627	0.445341	up
circRNA1151	7.82886	8.59189	4.54772	0.0329627	0.445341	up
ciRNA39	7.82326	8.58701	4.53382	0.0332313	0.445341	up
circRNA1282	7.82326	8.58701	4.53382	0.0332313	0.445341	up
circRNA2504	7.82039	8.58451	4.52669	0.0333701	0.445341	up
circRNA369	7.8139	8.57878	4.51044	0.0336885	0.445341	up
circRNA85	7.80963	8.57506	4.49988	0.0338973	0.445341	up
circRNA1551	7.80825	8.57386	4.49647	0.0339649	0.445341	up
circRNA3902	-7.60308	8.38721	4.48934	0.0341068	0.445341	down
circRNA1135	7.80157	8.56797	4.47979	0.034298	0.445341	up
circRNA1228	7.80157	8.56797	4.47979	0.034298	0.445341	up
ciRNA182	7.7988	8.56556	4.47295	0.0344355	0.445341	up
circRNA1303	7.78788	8.55599	4.4459	0.0349852	0.445341	up
circRNA879	7.78648	8.55477	4.44246	0.0350557	0.445341	up
circRNA4049	-7.55148	8.34298	4.39035	0.036143	0.445341	down
circRNA4270	-7.49823	8.29761	4.2893	0.038353	0.445341	down
circRNA4337	-7.49823	8.29761	4.2893	0.038353	0.445341	down
circRNA932	7.69346	8.47369	4.26783	0.0388404	0.445341	up
circRNA1177	7.69047	8.47112	4.26243	0.0389641	0.445341	up
circRNA1952	7.67385	8.45673	4.23232	0.0396613	0.445341	up
ciRNA183	7.66987	8.45321	4.22499	0.0398327	0.445341	up
circRNA1141	7.66987	8.45321	4.22499	0.0398327	0.445341	up
circRNA878	7.66515	8.44916	4.21651	0.0400325	0.445341	up
circRNA930	7.66362	8.44785	4.21377	0.0400971	0.445341	up
circRNA2464	7.64669	8.43323	4.18323	0.0408258	0.445341	up
circRNA1046	7.63937	8.42686	4.16997	0.0411464	0.445341	up
circRNA645	7.63937	8.42686	4.16997	0.0411464	0.445341	up
circRNA646	7.63937	8.42686	4.16997	0.0411464	0.445341	up
circRNA2542	7.633	8.4214	4.15858	0.0414242	0.445341	up
circRNA1152	3.74335	10.7972	4.13724	0.0419496	0.445341	up
circRNA3728	-7.41687	8.22847	4.13647	0.0419686	0.445341	down
ciRNA361	7.61901	8.40933	4.13347	0.0420432	0.445341	up
circRNA3759	-7.40873	8.22171	4.12273	0.0423108	0.445341	down
circRNA909	7.60663	8.39866	4.11129	0.0425979	0.445341	up
circRNA3731	-7.40082	8.21516	4.11064	0.0426142	0.445341	down
circRNA2016	7.60504	8.39731	4.10847	0.0426689	0.445341	up
circRNA2500	7.60504	8.39731	4.10847	0.0426689	0.445341	up
ciRNA169	7.50269	8.3096	3.92739	0.0475056	0.445341	up
circRNA693	7.49739	8.30512	3.91819	0.0477662	0.445341	up
circRNA4112	-7.27037	8.10435	3.90834	0.0480469	0.445341	down
circRNA1104	7.47399	8.28516	3.87731	0.0489429	0.445341	up
circRNA2536	7.46491	8.27752	3.86166	0.0494016	0.445341	up
circRNA1042	7.45642	8.27026	3.84685	0.0498395	0.445341	up
circRNA716	7.45642	8.27026	3.84685	0.0498395	0.445341	up
circRNA786	7.45642	8.27026	3.84685	0.0498395	0.445341	up
