# Supplementary material for: Transcriptome Data Revealed the circRNA–miRNA–mRNA Regulatory Network during the Proliferation and Differentiation of Myoblasts in Shitou Goose
Source: Animals (Basel). 2024 Feb 8;14(4):576. doi: 10.3390/ani14040576 (PMC10885906; doi:10.3390/ani14040576)
Supplement: Supplementary file 1 [file animals-14-00576-s001.zip › Table S3 The levels of expression for all mRNAs identified in GM and DM .xlsx]

## Sheet: Sheet1
Table S3 The levels of expression for all mRNAs identified in GM and DM
gene_id	chr	start	end	strand	gene_name	transcript_id	FPKM.GM_1	FPKM.GM_2	FPKM.GM_3	FPKM.DM_1	FPKM.DM_2	FPKM.DM_3
106029247	NW_013185849.1	348020	1116553	+	TRNAF-GAA	rna19570;rna26139;rna26140;rna29364;rna29366;rna29367;rna32286;rna32287;rna35324	0.0569295	0.148432	0.10338	0.0891328	0.11782	0.0187697
106029248	NW_013185951.1	602058	1590282	-	TRNAL-UAA	rna34833;rna40537	0.223862	0.385508	0.436844	0.057122	0.235702	0.05394
106029249	NW_013186118.1	353	460	-	TRNAL-CAA	rna42873	0.0001	0.0001	0.0001	0.0001	0.0001	0.0001
106029254	NW_013185913.1	946765	5812683	-	TRNAI-AAU	rna2207;rna38309;rna39103	0.046386	0.0597923	0.158988	0.284752	0.305972	0.218358
106029256	NW_013185667.1	1431623	1431717	-	TRNAI-UAU	rna7920	0.0001	0.0001	0.0001	0.0001	0.0001	0.0001
106029257	NW_013186065.1	107739	2200025	+	TRNAM-CAU	rna13803;rna15586;rna21269;rna37385;rna39102;rna39104;rna42484	0.0001	0.0001	0.0212179	0.1523	0.0319706	0.0706176
106029258	NW_013186118.1	3334	6303216	+	TRNAV-AAC	rna7466;rna8873;rna42877;rna42879	0.0001	0.0459372	0.0966998	0.0001	0.0906582	0.056571
106029260	NW_013185805.1	240118	1909507	-	TRNAV-UAC	rna20572;rna32285	0.0001	0.0001	0.27032	0.283842	0.552915	0.456798
106029261	NW_013186118.1	1332	1134864	+	TRNAV-CAC	rna34667;rna42875;rna42878;rna42880	0.147197	0.0001	0.158236	0.129292	0.016936	0.275982
106029262	NW_013185913.1	925880	957595	+	TRNAS-AGA	rna17549;rna39108	0.0646105	0.043451	0.0001	0.0001	0.0478925	0.0001
106029264	NW_013186134.1	495408	11981615	+	TRNAS-UGA	rna686;rna27216;rna42980	0.320323	0.280019	0.545214	0.23984	0.274939	0.498285
106029265	NW_013186134.1	55425	55506	+	TRNAS-CGA	rna42983	0.493225	0.211292	0.0001	0.312648	0.0001	0.0001
106029266	NW_013186134.1	52525	55151	-	TRNAP-AGG	rna42979;rna42982;rna42985	0.0001	0.0001	0.0001	0.0001	0.0001	0.0001
106029268	NW_013186134.1	58232	2046312	+	TRNAP-UGG	rna29753;rna29754;rna42889;rna42984	0.0001	0.0001	0.0289672	0.0001	0.0001	0.0536045
106029269	NW_013186134.1	54497	54568	+	TRNAP-CGG	rna42981	0.0001	0.0001	0.0001	0.0001	0.0001	0.0001
106029270	NW_013186134.1	52013	4110964	-	TRNAT-AGU	rna19238;rna42485;rna42978;rna42986	0.0566612	0.149672	0.113663	0.25655	0.13066	0.297248
106029272	NW_013186118.1	29790	21119847	+	TRNAT-UGU	rna1853;rna8066;rna42888;rna42892	0.229995	0.189012	0.0758213	0.137711	0.202736	0.12213
106029274	NW_013185725.1	910790	9202606	-	TRNAA-AGC	rna3857;rna15545;rna21809;rna21813;rna22571	0.2118	0.0842182	0.200432	0.15491	0.346693	0.032145
106029276	NW_013185666.1	3526570	3526641	+	TRNAA-UGC	rna7354	0.0001	0.0001	0.0001	0.0001	0.985838	0.0001
106029277	NW_013185910.1	112333	112404	+	TRNAA-CGC	rna39003	0.20728	0.0001	0.0001	0.0001	0.0001	0.0001
106029279	NW_013185762.1	1922245	1922334	-	TRNAY-GUA	rna28481	0.0001	0.0001	0.0001	0.0001	0.0001	0.0001
106029281	NW_013185809.1	633590	12758241	+	TRNAH-GUG	rna3953;rna6796;rna11095;rna11126;rna11127;rna32555	0.0248737	0.197136	0.158206	0.0001	0.141411	0.0507455
106029282	NW_013185899.1	787909	787980	+	TRNAQ-UUG	rna38502	0.0001	0.322145	0.0001	0.0001	0.0001	0.184399
106029283	NW_013185899.1	787173	787244	+	TRNAQ-CUG	rna38501	0.0001	0.370661	0.450106	0.836525	0.113129	0.0001
106029285	NW_013186118.1	2298449	11877385	+	TRNAN-GUU	rna5712;rna13913;rna18932;rna30362;rna42893	0.085108	0.36593	0.398483	0.186987	0.066436	0.047566
106029286	NW_013186065.1	76024	601627	-	TRNAK-UUU	rna40535;rna42480	0.064399	0.133984	0.158236	0.0001	0.0001	0.0001
106029287	NW_013186118.1	677	33572	-	TRNAK-CUU	rna19319;rna42874;rna42882;rna42883	0.0001	0.140682	0.0703272	0.046906	0.0001	0.22787
106029289	NW_013185706.1	4124469	4137010	-	TRNAD-GUC	rna2081;rna18945	0.0001	0.139726	0.061277	0.192669	0.0001	0.0209055
106029290	NW_013186118.1	339513	426940	-	TRNAE-UUC	rna35429;rna39628;rna42876	0.21488	0.11385	0.181974	0.25364	0.519181	0.148663
106029291	NW_013186118.1	85714	3245518	+	TRNAE-CUC	rna9769;rna13316;rna27215;rna42486;rna42881	0.0331648	0.0001	0.0001	0.0001	0.0001	0.0001
106029293	NW_013185963.1	9889	9960	+	TRNAC-GCA	rna40789	0.0001	0.0001	0.0001	0.0001	0.0001	0.0001
106029294	NW_013185717.1	2335069	2335862	-	TRNAW-CCA	rna21250;rna21251	0.0001	0.0001	0.0001	0.0001	0.0001	0.0001
106029295	NW_013185783.1	1683305	2333316	-	TRNAR-ACG	rna21245;rna21246;rna21247;rna21248;rna21249;rna30391	0.0001	0.0001	0.0001	0.0188427	0.0001	0.0179758
106029297	NW_013185701.1	148740	148812	-	TRNAR-UCG	rna17755	0.0001	0.0001	0.0001	0.0001	0.0001	0.181873
106029300	NW_013185714.1	3554624	3554697	-	TRNAR-CCU	rna20394	0.0001	0.0001	0.0001	0.0001	0.0001	0.0001
106029304	NW_013185682.1	2021383	2021453	-	TRNAG-GCC	rna13259	0.0001	0.0001	0.0001	0.0001	0.0001	0.0001
106029305	NW_013185837.1	878837	9320985	-	TRNAG-UCC	rna6974;rna32948;rna34668	0.258409	0.025875	0.120325	0.0001	0.366322	0.0814787
106029315	NW_013185654.1	52052	61133	+	TLX1	XM_013171298.1	0.115567	0.0001	0.0001	0.0001	0.0001	0.0001
106029316	NW_013185654.1	3055697	3065793	+	FFAR4	XM_013170894.1	0.0001	0.0001	0.0001	0.0001	0.0001	0.0001
106029319	NW_013186125.1	44852	51710	-	LOC106029319	XM_013170587.1	0.581707	0.69877	0.435308	0.842794	0.515647	0.973007
106029320	NW_013185659.1	8344585	8376791	+	LOC106029320	XM_013170590.1	0.098992	0.0001	0.030389	0.0001	0.056114	0.043487
106029323	NW_013186126.1	76863	77154	+	LOC106029323	XR_001203209.1	0.0001	1.8364	0.868232	0.619567	2.22396	0.0001
106029330	NW_013186130.1	46900	48178	+	KCNJ10	XM_013170597.1	0.226838	0.32457	0.311084	0.346801	0.285217	0.196989
106029331	NW_013185659.1	8372580	8385470	-	LOC106029331	XR_001203211.1	0.0001	0.0001	0.0001	0.0001	0.0001	0.0001
106029334	NW_013186130.1	35425	43445	-	LOC106029334	XM_013170600.1	0.505955	0.62501	0.719557	0.440429	0.601592	0.625206
106029335	NW_013186130.1	50659	52528	-	LOC106029335	XM_013170601.1	1.03538	0.768587	0.813295	0.628107	0.4533	0.552858
106029341	NW_013186133.1	38284	41592	-	TRIM7	XM_013170606.1;XM_013170610.1;XM_013170607.1;XM_013170609.1;XM_013170611.1;XM_013170612.1	0.314301	0.314778	0.209007	0.308183	0.150919	0.144477
106029349	NW_013186134.1	67448	68016	+	LOC106029349	XM_013170626.1	0.0001	0.0001	0.0001	0.0001	0.0001	0.0001
106029350	NW_013186134.1	50510	52004	+	VMO1	XM_013170627.1	0.0001	0.0001	0.47122	0.0001	0.200706	0.0001
106029355	NW_013186135.1	62215	66316	+	LOC106029355	XM_013170632.1	0.059772	0.119036	0.018704	0.125173	0.0001	0.0001
106029356	NW_013186135.1	47744	60843	-	HORMAD1	XM_013170637.1;XM_013170635.1;XM_013170633.1;XM_013170634.1;XM_013170636.1;XM_013170638.1	0.156446	0.260614	0.201937	0.125651	0.0809916	0.230641
106029365	NW_013186137.1	24257	25640	-	LOC106029365	XM_013170645.1	0.195211	0.109652	0.0001	0.0001	0.087122	0.226434
106029373	NW_013186141.1	13677	23901	-	LOC106029373	XM_013170656.1	0.139074	0.062572	0.023647	0.062415	0.074045	0.0001
106029377	NW_013186143.1	2209	12679	-	LOC106029377	XM_013170661.1	0.0001	0.0001	0.0001	0.0001	0.0001	0.0001
106029378	NW_013186143.1	29177	31452	+	LOC106029378	XM_013170662.1	0.0001	0.0001	0.0001	0.0001	0.0001	0.0001
106029379	NW_013186143.1	33204	35136	-	LOC106029379	XM_013170663.1;XM_013170664.1	0.0001	0.0001	0.0001	0.0001	0.0001	0.0001
106029381	NW_013186143.1	46915	48419	-	LOC106029381	XR_001203220.1	0.0001	0.0001	0.0001	0.0001	0.0001	0.0001
106029386	NW_013186145.1	23450	24049	-	LOC106029386	XM_013170670.1	0.0001	0.0001	0.0001	0.0001	0.0001	0.0001
106029389	NW_013186147.1	42026	43081	+	LOC106029389	XM_013170672.1	0.0001	0.0001	0.0001	0.112872	0.0001	0.0001
106029395	NW_013186149.1	25777	32472	-	LOC106029395	XM_013170678.1	0.108784	0.0001	0.204611	0.0001	0.061157	0.078113
106029396	NW_013186149.1	51383	55493	-	LOC106029396	XM_013170679.1	0.032034	0.0001	0.0001	0.0001	0.050898	0.026807
106029397	NW_013186149.1	55492	60424	+	PRF1	XM_013170681.1	0.032311	0.229524	0.133761	0.208167	0.117333	0.0001
106029398	NW_013186149.1	41546	42697	+	LOC106029398	XR_001203222.1	0.244867	0.0001	0.112882	0.161812	0.0001	0.0001
106029402	NW_013186151.1	42100	43674	-	LOC106029402	XM_013170685.1	0.0001	0.466973	0.0001	0.705236	0.435194	0.586274
106029404	NW_013186152.1	53998	56292	+	LOC106029404	XM_013170688.1	0.491619	0.606255	0.349765	0.0001	0.120181	0.126011
106029406	NW_013186154.1	8209	15007	+	LOC106029406	XM_013170690.1	0.0001	0.0001	0.0001	0.0001	0.0001	0.0001
106029407	NW_013186154.1	31494	50001	+	LOC106029407	XM_013170691.1	0.0001	0.0001	0.0001	0.0001	0.0001	0.0001
106029408	NW_013186155.1	35126	40130	+	LOC106029408	XR_001203223.1	0.0001	0.0001	0.0001	0.0001	0.0001	0.0001
106029409	NW_013186156.1	13432	45469	-	LOC106029409	XM_013170692.1	0.0001	0.0001	0.0001	0.0001	0.0001	0.0001
106029411	NW_013186156.1	39055	39432	+	LOC106029411	XM_013170693.1	0.0001	0.0001	0.0001	0.0001	0.0001	0.0001
106029412	NW_013186156.1	19502	19824	+	LOC106029412	XM_013170694.1	0.0001	0.0001	0.0001	0.0001	0.0001	0.0001
106029413	NW_013186157.1	7489	20835	+	LOC106029413	XR_001203224.1;XR_001203225.1;XR_001203226.1	0.0001	0.0001	0.0491352	0.0001	0.0001	0.0001
106029414	NW_013186159.1	41522	48549	+	LOC106029414	XM_013170696.1	0.04359	0.081433	0.064621	0.034218	0.053677	0.086014
106029415	NW_013186161.1	47357	47698	+	C1QL4	XM_013170697.1	0.0001	0.0001	0.0001	0.0001	0.534598	0.509185
106029417	NW_013186162.1	32557	32910	-	LOC106029417	XM_013170700.1	0.0001	0.0001	0.0001	0.0001	0.0001	0.0001
106029418	NW_013186162.1	20321	22078	-	LOC106029418	XM_013170701.1;XM_013170703.1;XM_013170702.1	0.127213	0.0001	0.192928	0.0001	0.279364	0.281132
106029419	NW_013186162.1	50269	50854	-	LOC106029419	XM_013170705.1	0.0001	0.0001	0.038603	0.0001	0.0001	0.0001
106029420	NW_013186162.1	26674	27027	-	LOC106029420	XM_013170706.1	0.0001	0.0001	0.0001	0.0001	0.0001	0.0001
106029423	NW_013186163.1	478	5310	+	LOC106029423	XM_013170708.1	0.039422	0.44469	0.0001	0.362605	0.465243	0.0001
106029437	NW_013186174.1	27339	40937	-	LOC106029437	XM_013170728.1	0.13568	0.098168	0.033932	0.0001	0.040461	0.022571
106029439	NW_013186175.1	19680	26886	+	PKDREJ	XM_013170730.1	0.413917	0.420836	0.480313	0.17556	0.135431	0.23255
106029441	NW_013186176.1	18865	26218	+	LOC106029441	XM_013170733.1	0.0001	0.0001	0.0001	0.0001	0.0001	0.04023
106029450	NW_013186182.1	12367	27313	-	LOC106029450	XM_013170743.1;XM_013170744.1	0.0001	0.04623	0.0001	0.0001	0.0001	0.0001
106029451	NW_013186182.1	27392	32373	-	LOC106029451	XM_013170745.1	0.0001	0.0001	0.0001	0.0001	0.0001	0.0001
106029452	NW_013186184.1	29429	37983	-	LOC106029452	XM_013170747.1	0.0001	0.0001	0.0001	0.0001	0.0001	0.0001
106029453	NW_013186184.1	40477	43898	-	LOC106029453	XM_013170748.1	0.433544	0.331539	0.325	0.236106	0.573371	0.177533
106029457	NW_013186187.1	14938	20753	+	LOC106029457	XM_013170751.1	0.0939	0.128201	0.051563	0.155583	0.0001	0.029416
106029460	NW_013186189.1	80	1315	+	LOC106029460	XM_013170759.1	0.03405	0.0104	0.086188	0.0001	0.019417	0.017611
106029461	NW_013186189.1	25680	26819	-	LOC106029461	XM_013170760.1	0.299086	0.046983	0.114547	0.291672	0.196466	0.0001
106029464	NW_013186189.1	14971	15563	+	LOC106029464	XR_001203232.1	0.0001	0.0001	0.0001	0.0001	0.0001	0.0001
106029467	NW_013186194.1	10185	18246	+	LOC106029467	XM_013170765.1	0.052832	0.016207	0.050168	0.03668	0.028446	0.066502
106029468	NW_013186194.1	21244	25464	+	LOC106029468	XM_013170766.1	0.103154	0.115381	0.213942	0.0001	0.14358	0.123102
106029472	NW_013186197.1	8812	15883	+	LOC106029472	XM_013170770.1	0.0001	0.0001	0.0001	0.0001	0.0001	0.0001
106029473	NW_013185659.1	8697359	8700291	+	LOC106029473	XR_001203234.1	0.080522	0.0001	0.045288	0.055992	0.0001	0.0001
106029476	NW_013186198.1	10909	11855	-	LOC106029476	XR_001203233.1	0.0001	0.0001	0.0001	0.0001	0.0001	0.0001
106029481	NW_013186201.1	8539	11590	-	LOC106029481	XR_001203235.1	0.187235	0.447475	0.387207	0.0001	0.0001	0.470307
106029484	NW_013186203.1	6526	22422	+	LOC106029484	XM_013170779.1	0.0001	0.060895	0.0001	0.083163	0.009424	0.023272
106029485	NW_013186203.1	6741	14825	-	LOC106029485	XR_001203238.1;XR_001203239.1	0.0001	0.0001	0.0001	0.0001	0.0001	0.0001
106029487	NW_013186203.1	1500	4363	-	LOC106029487	XR_001203240.1;XR_001203241.1	0.0001	0.0001	0.0001	0.0001	0.0001	0.0001
106029488	NW_013186204.1	12856	26929	+	LOC106029488	XM_013170781.1	0.528109	0.434149	0.496615	0.311846	0.44924	0.526317
106029489	NW_013186205.1	6634	8996	-	LOC106029489	XM_013170782.1	0.053431	0.062383	0.055198	0.020956	0.060753	0.0001
106029490	NW_013186205.1	19987	26836	+	LOC106029490	XM_013170785.1	0.0001	0.0001	0.024193	0.0001	0.0001	0.017174
106029491	NW_013186205.1	10780	12103	-	LOC106029491	XM_013170786.1	0.030096	0.012347	0.0001	0.074271	0.0001	0.0001
106029492	NW_013186205.1	12948	14622	-	LOC106029492	XM_013170787.1	0.0001	0.0001	0.0001	0.0001	0.0001	0.0001
106029493	NW_013186205.1	15539	17606	-	LOC106029493	XM_013170788.1	0.0001	0.0001	0.0001	0.0001	0.0001	0.0001
106029494	NW_013186207.1	20315	21678	+	LOC106029494	XM_013170789.1	0.030855	0.005327	0.0001	0.001545	0.0001	0.0001
106029496	NW_013186208.1	25825	27725	+	LOC106029496	XM_013170791.1	0.026941	0.0001	0.138381	0.0001	0.0001	0.0001
106029497	NW_013186209.1	25299	27580	-	LOC106029497	XM_013170792.1;XR_001203246.1;XM_013170793.1;XM_013170794.1;XM_013170795.1;XR_001203245.1;XR_001203244.1	0.0001	0.0001	0.0001	0.0001	0.0001	0.0001
106029498	NW_013186209.1	5432	6263	+	LOC106029498	XR_001203247.1	0.0001	0.0001	0.0001	0.0001	0.0001	0.0001
106029499	NW_013186209.1	22601	23413	+	LOC106029499	XR_001203248.1	0.0001	0.0001	0.0001	0.0001	0.0001	0.0001
106029500	NW_013186210.1	7963	31029	-	LOC106029500	XR_001203249.1;XR_001203250.1	0.0001	0.0001	0.0001	0.0001	0.0001	0.0001
106029505	NW_013186213.1	24301	27892	-	LOC106029505	XM_013170801.1	0.0001	0.0001	0.0001	0.0001	0.0001	0.0001
106029507	NW_013186215.1	8722	9326	+	LOC106029507	XM_013170803.1;XM_013170804.1	0.764462	1.315	0.698484	0.234806	0.210604	0.141878
106029509	NW_013186215.1	19959	21349	-	LOC106029509	XR_001203251.1	0.0001	0.0001	0.0001	0.0001	0.0001	0.0001
106029512	NW_013186218.1	1595	17043	+	LOC106029512	XR_001203254.1;XR_001203253.1;XR_001203255.1	0.0437658	0.0247021	0.0001	0.0001	0.0001	0.0001
106029521	NW_013186231.1	6059	7009	-	LOC106029521	XM_013170813.1	0.0001	0.0001	0.0001	0.0001	0.0001	0.0001
106029523	NW_013186236.1	9418	10387	+	LOC106029523	XM_013170814.1	0.0001	0.037884	0.0001	0.0001	0.084572	0.0001
106029524	NW_013186236.1	1972	3494	+	LOC106029524	XM_013170815.1	0.195244	0.14128	0.418246	0.058673	0.073949	0.0001
106029525	NW_013186236.1	228	1741	-	LOC106029525	XR_001203263.1	0.155528	0.0001	0.226668	0.0001	0.062718	0.0001
106029527	NW_013186238.1	15	1933	-	LOC106029527	XM_013170817.1	0.0001	0.0001	0.0001	0.0001	0.0001	0.0001
106029529	NW_013186238.1	9522	10217	+	LOC106029529	XR_001203264.1	0.094932	0.185173	0.0001	0.289699	0.0001	0.281724
106029531	NW_013186241.1	4004	8182	-	LOC106029531	XM_013170820.1	0.0001	0.0001	0.0001	0.0001	0.0001	0.0001
106029538	NW_013186252.1	12547	14591	+	LOC106029538	XM_013170826.1	0.0001	0.0001	0.0001	0.150971	0.0001	0.0001
106029541	NW_013186255.1	1579	13942	-	LOC106029541	XR_001203265.1	0.0001	0.0001	0.0001	0.0001	0.0001	0.0001
106029547	NW_013186262.1	12244	13060	+	LOC106029547	XR_001203268.1	0.051717	0.0001	0.103445	0.0001	0.0001	0.0001
106029548	NW_013186264.1	8376	9302	-	LOC106029548	XM_013170832.1	0.087259	0.0001	0.0001	0.0001	0.0001	0.0001
106029550	NW_013186265.1	7859	9609	+	LOC106029550	XM_013170833.1	0.0001	0.0001	0.0001	0.0001	0.0001	0.0001
106029551	NW_013186265.1	9533	10796	+	LOC106029551	XM_013170835.1;XM_013170834.1	0.0001	0.0001	0.0001	0.0001	0.0001	0.0001
106029553	NW_013186270.1	8925	11418	+	LOC106029553	XM_013170839.1	0.0001	0.0001	0.0001	0.0001	0.0001	0.0001
106029561	NW_013186281.1	10751	11741	-	LOC106029561	XM_013170844.1	0.0001	0.0001	0.0001	0.0001	0.0001	0.0001
106029565	NW_013186287.1	11086	14424	-	LOC106029565	XM_013170847.1	0.0001	0.0257	0.031379	0.0001	0.09407	0.270832
106029566	NW_013186289.1	46	12605	+	LOC106029566	XM_013170849.1;XM_013170848.1	0.0001	0.0001	0.0001	0.0001	0.0001	0.0001
106029567	NW_013186289.1	4262	15395	-	LOC106029567	XR_001203275.1;XR_001203277.1;XR_001203278.1;XR_001203276.1	0.0121421	0.0001	0.0001	0.0001	0.0001	0.0001
106029568	NW_013186292.1	9009	13438	-	LOC106029568	XM_013170856.1;XM_013170850.1;XM_013170852.1;XM_013170853.1;XM_013170854.1;XM_013170855.1;XM_013170851.1	0.0001	0.0001	0.056463	0.0001	0.0001	0.0001
106029571	NW_013186302.1	8019	10735	+	LOC106029571	XM_013170859.1	0.0001	0.0874	0.0001	0.0001	0.0001	0.0001
106029572	NW_013186304.1	285	2444	-	LOC106029572	XM_013170860.1	0.0001	0.114731	0.055762	0.0001	0.0001	0.0001
106029575	NW_013186313.1	11003	11848	+	LOC106029575	XR_001203280.1	0.069221	0.0001	0.502939	0.162889	0.258368	0.0001
106029576	NW_013186330.1	5564	8711	+	LOC106029576	XM_013170867.1;XM_013170866.1;XM_013170865.1;XM_013170864.1;XM_013170863.1;XM_013170862.1	0.0001	0.0001	0.0001	0.0001	0.0001	0.0001
106029577	NW_013186331.1	10435	10871	-	LOC106029577	XR_001203281.1	0.0001	0.0001	0.0001	0.0001	0.0001	0.0001
106029583	NW_013185659.1	9309648	9313568	+	LOC106029583	XR_001203282.1	0.159798	0.05104	0.0001	0.0001	0.0001	0.0001
106029588	NW_013186387.1	7	6991	-	LOC106029588	XM_013170879.1	0.99692	0.69856	0.700241	0.675958	0.804268	0.645158
106029589	NW_013186399.1	277	6417	-	LOC106029589	XR_001203283.1	0.0001	0.0001	0.0001	0.0001	0.0001	0.0001
106029591	NW_013186422.1	1559	2107	-	LOC106029591	XM_013170881.1	0.0001	0.0001	0.0001	0.0001	0.0001	0.0001
106029592	NW_013186423.1	7	1440	+	LOC106029592	XM_013170882.1	0.0001	0.0001	0.0001	0.178792	0.337167	0.100384
106029593	NW_013186431.1	3053	3654	+	LOC106029593	XM_013170883.1	0.0001	0.0001	0.0001	0.0001	0.0001	0.0001
106029594	NW_013186464.1	69	632	-	LOC106029594	XM_013170884.1	0.0001	0.0001	0.0001	0.0001	0.0001	0.0001
106029595	NW_013186467.1	7	2899	+	LOC106029595	XM_013170885.1	0.169415	0.066504	0.205115	0.0001	0.134872	0.038756
106029597	NW_013186480.1	2154	3011	+	LOC106029597	XM_013170887.1	0.002435	0.0001	0.082648	0.047685	0.0001	0.071612
106029604	NW_013186492.1	317	3661	+	LOC106029604	XM_013170891.1	0.295954	0.126258	0.034855	0.0001	0.026137	0.110716
106029606	NW_013186523.1	450	929	-	LOC106029606	XR_001203294.1	0.219485	0.0001	0.0001	0.0001	0.0001	0.0001
106029611	NW_013186540.1	7	2987	+	LOC106029611	XM_013170896.1	0.187991	0.108978	0.157528	0.140254	0.155356	0.230975
106029614	NW_013186554.1	1669	2521	+	LOC106029614	XR_001203296.1	0.0001	0.0001	0.0001	0.0001	0.0001	0.0001
106029615	NW_013186557.1	1437	2869	-	LOC106029615	XM_013170899.1	0.0001	0.209037	0.0001	0.067018	0.0001	0.0001
106029617	NW_013186577.1	1907	2558	+	LOC106029617	XM_013170902.1	0.005265	0.0001	0.13878	0.0001	0.0001	0.0001
106029620	NW_013186640.1	7	2339	-	LOC106029620	XM_013170905.1	0.074262	0.864193	0.06136	0.020611	0.0001	0.416844
106029622	NW_013186654.1	16	2170	-	LOC106029622	XM_013170907.1	0.110226	0.069843	0.0001	0.086971	0.124937	0.259558
106029623	NW_013186665.1	119	2185	+	LOC106029623	XM_013170909.1	0.0001	0.0001	0.0001	0.0001	0.0001	0.0001
106029627	NW_013186685.1	31	2020	-	LOC106029627	XM_013170912.1	0.0001	0.0001	0.0001	0.0001	0.0001	0.0001
106029628	NW_013186705.1	7	1991	-	LOC106029628	XM_013170913.1	0.0001	0.112108	0.0001	0.029462	0.124532	0.06395
106029631	NW_013186723.1	5	1933	+	LOC106029631	XM_013170916.1	0.0001	0.0001	0.0001	0.0001	0.0001	0.0001
106029632	NW_013186724.1	7	1083	+	LOC106029632	XM_013170917.1	0.0001	0.0001	0.0001	0.0001	0.0001	0.0001
106029634	NW_013186735.1	147	1888	+	LOC106029634	XM_013170918.1	0.0001	0.215988	0.0001	0.490025	0.0001	0.0001
106029635	NW_013186740.1	39	1854	+	LOC106029635	XM_013170919.1	0.222219	0.123414	0.23429	0.252566	0.0001	0.047946
106029637	NW_013186770.1	7	1011	-	LOC106029637	XR_001203300.1	0.0001	0.0001	0.160262	0.180893	0.260348	0.169267
106029638	NW_013186771.1	829	1733	-	LOC106029638	XR_001203301.1;XR_001203302.1	0.0001	0.0001	0.0001	0.0001	0.0001	0.0001
106029642	NW_013186857.1	182	1186	+	LOC106029642	XM_013170927.1	0.0001	0.0001	0.0001	0.0001	0.0001	0.0001
106029643	NW_013186862.1	460	1031	-	LOC106029643	XM_013170928.1	0.036789	0.0001	0.0001	0.0001	0.0001	0.0001
106029650	NW_013186984.1	9	1364	+	LOC106029650	XM_013170931.1	0.0001	0.0001	0.199033	0.82122	0.653812	1.10015
106029651	NW_013186985.1	587	938	-	LOC106029651	XR_001203306.1	0.0001	0.0001	0.0001	0.0001	0.0001	0.0001
106029654	NW_013187000.1	7	1261	+	LOC106029654	XM_013170934.1	0.206084	0.216435	0.244038	0.263465	0.079853	0.119076
106029655	NW_013187026.1	21	589	-	LOC106029655	XM_013170935.1	0.253531	0.0001	0.0001	0.32623	0.0001	0.0001
106029656	NW_013187064.1	467	1152	+	LOC106029656	XM_013170936.1	0.0001	0.0001	0.0001	0.0001	0.0001	0.0001
106029657	NW_013187079.1	7	1218	-	LOC106029657	XM_013170937.1	0.11208	0.0001	0.0001	0.165428	0.099937	0.0001
106029659	NW_013187102.1	80	867	-	LOC106029659	XM_013170939.1	0.0001	0.0001	0.0001	0.0001	0.0001	0.0001
106029667	NW_013187217.1	7	1148	+	LOC106029667	XM_013170944.1	0.0001	0.0001	0.0001	0.0001	0.0001	0.0001
106029669	NW_013187246.1	200	1122	-	LOC106029669	XM_013170945.1	0.465511	0.04269	0.190504	0.713993	0.718905	1.00774
106029671	NW_013187262.1	7	1107	+	LOC106029671	XM_013170946.1	0.0001	0.0001	0.0001	0.0001	0.0001	0.0001
106029672	NW_013187291.1	34	1008	+	LOC106029672	XR_001203312.1	0.0001	0.0001	0.0001	0.0001	0.0001	0.0001
106029678	NW_013187565.1	7	926	+	LOC106029678	XM_013170951.1	0.0001	0.0001	0.0001	0.0001	0.0001	0.0001
106029679	NW_013187613.1	169	853	-	LOC106029679	XM_013170952.1	0.0001	0.0001	0.0001	0.0001	0.0001	0.0001
106029680	NW_013187712.1	88	871	-	LOC106029680	XR_001203315.1	0.0001	0.161618	0.0001	0.0001	0.367315	0.0001
106029683	NW_013187760.1	7	848	+	LOC106029683	XM_013170955.1	0.0001	0.091385	0.0001	0.0001	0.0001	0.0001
106029685	NW_013187898.1	5	639	-	LOC106029685	XM_013170956.1	0.0001	0.0001	0.0001	0.0001	0.0001	0.0001
106029687	NW_013188028.1	8	756	-	LOC106029687	XR_001203317.1	0.099004	0.275324	0.0001	0.135588	0.113538	0.0001
106029688	NW_013188043.1	7	559	+	LOC106029688	XR_001203318.1	0.0001	0.0001	0.0001	0.0001	0.0001	0.0001
106029690	NW_013188096.1	6	737	-	LOC106029690	XM_013170960.1	0.807168	0.533897	0.945727	0.067648	0.356475	0.872293
106029691	NW_013188140.1	18	715	+	LOC106029691	XM_013170961.1	0.368637	0.25637	0.327982	0.55716	0.0001	0.299348
106029693	NW_013188148.1	54	723	+	LOC106029693	XM_013170963.1	0.062815	0.0001	0.0001	0.0001	0.0001	0.0001
106029696	NW_013188398.1	7	657	-	LOC106029696	XM_013170965.1	0.52567	0.85166	0.752881	0.532456	0.373124	0.755066
106029698	NW_013188510.1	14	592	+	LOC106029698	XM_013170966.1	0.0001	0.0001	0.0001	0.0001	0.0001	0.0001
106029700	NW_013188665.1	4	587	-	LOC106029700	XM_013170969.1	0.360326	0.0001	0.07747	0.078477	0.0001	0.0001
106029703	NW_013188763.1	8	511	-	LOC106029703	XM_013170972.1	0.0001	0.388231	0.0001	0.837054	0.697421	0.0001
106029704	NW_013188772.1	6	558	-	LOC106029704	XM_013170974.1	0.0001	0.320636	0.303171	0.197824	0.183055	0.0001
106029705	NW_013188838.1	6	549	-	LOC106029705	XM_013170975.1	0.614524	0.710699	0.122095	0.0001	0.0001	0.080028
106029709	NW_013189329.1	4	456	+	LOC106029709	XM_013170977.1	0.277728	0.063848	0.199037	0.327936	0.260721	0.156085
106029712	NW_013189400.1	6	452	-	LOC106029712	XM_013170978.1	0.094152	0.432305	0.331994	0.198774	0.412926	0.041444
106029713	NW_013189431.1	4	447	-	LOC106029713	XM_013170979.1	0.089186	0.177384	0.54038	0.198667	0.023095	0.142791
106029715	NW_013189641.1	7	417	-	LOC106029715	XM_013170982.1	0.0001	0.0001	0.0001	0.0001	0.0001	0.0001
106029716	NW_013189796.1	4	396	+	LOC106029716	XM_013170983.1	0.0001	0.050131	0.05307	0.0001	0.075502	0.093296
106029717	NW_013189962.1	25	367	-	LOC106029717	XM_013170984.1	0.0001	0.0001	0.0001	0.0001	0.0001	0.0001
106029719	NW_013190282.1	4	338	+	LOC106029719	XM_013170986.1	0.641961	0.437111	0.72746	0.449738	0.12244	1.1885
106029720	NW_013190403.1	6	332	-	LOC106029720	XM_013170987.1	0.0001	0.0001	0.0001	0.0001	0.0001	0.0001
106029721	NW_013190604.1	4	311	+	LOC106029721	XM_013170988.1	0.309628	0.308485	0.680802	0.401935	0.265638	0.140346
106029726	NW_013191217.1	6	272	-	LOC106029726	XM_013170992.1	0.414187	0.290964	0.322069	1.10685	0.421101	0.244581
106029728	NW_013191665.1	7	250	-	LOC106029728	XM_013170994.1	0.637946	0.211306	0.561518	0.447628	0.246195	0.169566
106029729	NW_013191703.1	5	248	-	LOC106029729	XM_013170996.1	0.388854	0.0001	3.71218	0.203844	0.794171	0.194241
106029734	NW_013185659.1	9752375	9755771	+	LOC106029734	XR_001203324.1;XR_001203325.1	0.238945	0.165733	0.157897	0.066871	0.303453	0.129907
106029743	NW_013185659.1	10190462	10199021	+	LOC106029743	XR_001203332.1;XR_001203328.1;XR_001203334.1;XR_001203333.1;XR_001203330.1;XR_001203331.1;XR_001203329.1	0.0001	0.0001	0.00937685	0.0001	0.0001	0.0001
106029751	NW_013185659.1	10490221	10503679	-	TCTE1	XM_013171027.1;XM_013171026.1	0.150342	0.175061	0.172912	0.0535434	0.0776377	0.089801
106029754	NW_013185659.1	10674820	10810677	-	MDGA1	XM_013171034.1;XM_013171031.1;XM_013171032.1;XM_013171033.1	0.0452583	0.0001	0.0312797	0.0001	0.014379	0.0055926
106029755	NW_013185659.1	10863648	10875982	-	LOC106029755	XR_001203338.1;XR_001203337.1	0.0001	0.0001	0.0001	0.0001	0.0001	0.0001
106029758	NW_013185659.1	11107805	11111906	-	LOC106029758	XR_001203342.1	0.243275	0.242302	0.216526	0.134839	0.0001	0.349604
106029761	NW_013185659.1	11271990	11410344	+	DNAH8	XM_013171038.1;XM_013171039.1;XM_013171040.1;XM_013171041.1;XM_013171042.1;XM_013171043.1;XM_013171044.1;XM_013171045.1	0.018526	0.010771	0.005291	0.058658	0.039932	0.038698
106029762	NW_013185659.1	11410246	11416390	-	LOC106029762	XR_001203343.1;XR_001203344.1	0.0001	0.0001	0.0001	0.0001	0.0001	0.0001
106029764	NW_013185659.1	11719063	11727572	-	LOC106029764	XM_013171047.1	0.116153	0.0001	0.0001	0.028597	0.11962	0.07996
106029765	NW_013185659.1	11733119	11901422	-	KIF6	XM_013171048.1;XM_013171049.1	0.0987399	0.100973	0.0246283	0.123507	0.0001	0.0864049
106029769	NW_013185659.1	12496070	12719102	-	LRFN2	XM_013171056.1;XM_013171055.1;XM_013171054.1	0.00629382	0.0392415	0.0001	0.00740472	0.0001	0.0001
106029787	NW_013185654.1	6452976	6471387	+	PAX2	XM_013171099.1	0.0001	0.0001	0.0001	0.0001	0.0001	0.0001
106029789	NW_013185659.1	14323104	14326921	+	LOC106029789	XM_013171103.1	0.078486	0.0001	0.0001	0.090947	0.0001	0.0001
106029790	NW_013185659.1	14303575	14307772	-	LOC106029790	XM_013171104.1;XR_001203359.1	0.0001	0.0001	0.0001	0.0001	0.0001	0.0001
106029791	NW_013185659.1	14283562	14329915	+	LOC106029791	XR_001203360.1	0.318932	0.147884	0.145351	0.18933	0.184781	0.079426
106029796	NW_013185659.1	14800106	14808254	+	LOC106029796	XR_001203364.1;XR_001203363.1	0.0001	0.0574244	0.0435075	0.0001	0.0902141	0.104897
106029799	NW_013185659.1	15003305	15016631	+	LOC106029799	XR_001203365.1	0.0001	0.0001	0.0001	0.0001	0.0001	0.0001
106029800	NW_013185659.1	15248375	15264380	+	LOC106029800	XR_001203367.1;XR_001203366.1	0.0001	0.0001	0.0001	0.0001	0.0001	0.0001
106029801	NW_013185659.1	15294052	15299502	-	LOC106029801	XR_001203368.1	0.0001	0.0001	0.0001	0.0001	0.0001	0.0001
106029802	NW_013185660.1	116144	119022	+	INHBB	XM_013171119.1	0.159661	0.177241	0.125215	0.130768	0.04168	0.073839
106029814	NW_013185660.1	3202577	3206793	-	LOC106029814	XM_013171131.1	0.276495	0.172026	0.044582	0.137892	0.0001	0.0001
106029822	NW_013185660.1	4064928	4075452	+	TBR1	XM_013171140.1	0.0001	0.0001	0.0001	0.0001	0.0001	0.0001
106029826	NW_013185660.1	5546087	5624102	-	LOC106029826	XM_013171143.1	0.106139	0.070789	0.129948	0.0001	0.079268	0.073814
106029827	NW_013185660.1	5952807	6144299	-	LOC106029827	XM_013171144.1	0.038617	0.032652	0.0001	0.015659	0.008647	0.043033
106029828	NW_013185660.1	6176176	6200483	+	LOC106029828	XM_013171145.1	0.0001	0.0001	0.0001	0.0001	0.0001	0.0001
106029836	NW_013185660.1	8864779	8865413	+	SP9	XM_013171154.1	0.764775	0.44052	1.09449	0.038438	0.091852	0.063454
106029839	NW_013185654.1	3444206	3446061	+	LOC106029839	XM_013171185.1	0.011338	0.228183	0.351036	0.05336	0.219901	0.254778
106029841	NW_013185660.1	9588688	9592997	+	HOXD8	XM_013171158.1	1.04486	0.697337	0.767155	0.547473	0.965422	0.677064
106029846	NW_013185660.1	11794708	11798915	-	NEUROD1	XM_013171162.1	0.0001	0.0001	0.0001	0.0001	0.0001	0.0001
106029858	NW_013185660.1	3266414	3267692	+	LOC106029858	XM_013171175.1	0.063328	0.037847	0.130906	0.0001	0.0001	0.0001
106029860	NW_013185660.1	8508848	8518206	-	LOC106029860	XR_001203370.1	0.0001	0.0001	0.0001	0.028385	0.0001	0.0001
106029861	NW_013185660.1	8495522	8507087	-	LOC106029861	XR_001203371.1	0.094205	0.0001	0.0001	0.0001	0.0001	0.0001
106029862	NW_013185654.1	6807221	6818477	-	ELOVL3	XM_013171177.1;XM_013171182.1	0.358346	0.270636	0.163902	0.056693	0.133542	0.0438274
106029863	NW_013185660.1	8521999	8536249	-	LOC106029863	XR_001203372.1	0.0001	0.0001	0.0001	0.0001	0.0001	0.0001
106029864	NW_013185660.1	8540267	8545568	-	LOC106029864	XR_001203373.1	0.0001	0.0001	0.0001	0.0001	0.0001	0.0001
106029865	NW_013185660.1	8599894	8603470	-	LOC106029865	XR_001203374.1	0.0001	0.0001	0.0001	0.0001	0.0001	0.0001
106029866	NW_013185660.1	9223611	9248276	-	LOC106029866	XR_001203375.1	0.0001	0.0001	0.0001	0.0001	0.0001	0.0001
106029867	NW_013185660.1	9578627	9581090	+	HOXD10	XM_013171178.1	0.030986	0.0001	0.0001	0.0001	0.099264	0.0001
106029868	NW_013185660.1	9609241	9610469	+	HOXD4	XM_013171179.1	0.196161	0.376265	0.255491	0.088645	0.247989	0.070936
106029870	NW_013185660.1	9413834	9415251	-	LOC106029870	XR_001203376.1	0.0001	0.0001	0.0001	0.0001	0.0001	0.0001
106029872	NW_013185660.1	3262929	3263536	+	LOC106029872	XR_001203377.1	0.0001	0.290941	0.0001	0.0001	0.0001	0.0001
106029873	NW_013185660.1	9269269	9273461	-	LOC106029873	XR_001203378.1;XR_001203379.1	0.0001	0.0001	0.0001	0.0001	0.0001	0.0001
106029874	NW_013185660.1	9561939	9563005	+	HOXD12	XM_013171183.1	0.0001	0.189303	0.282412	0.405561	0.346106	0.538887
106029875	NW_013185660.1	4879471	4882266	+	LOC106029875	XR_001203380.1	0.0001	0.0001	0.0001	0.0001	0.0001	0.0001
106029878	NW_013185654.1	6820941	6831644	-	LOC106029878	XM_013171190.1;XM_013171223.1;XM_013171213.1;XM_013171232.1;XM_013171192.1;XM_013171210.1;XM_013171201.1	0.747084	0.509545	0.486078	0.521102	0.561886	0.674455
106029880	NW_013185660.1	122861	329805	+	LOC106029880	XR_001203382.1;XR_001203383.1	0.0001	0.0001	0.0001	0.0001	0.0001	0.0001
106029888	NW_013185660.1	997845	1039488	+	SLC15A2	XM_013171214.1;XM_013171216.1;XM_013171215.1	0.0448374	0.0472768	0.0559306	0.081227	0.0001	0.01352
106029899	NW_013185660.1	2068941	2079693	+	LOC106029899	XR_001203400.1	0.0001	0.0001	0.0001	0.0001	0.0001	0.0001
106029905	NW_013185660.1	2708374	2732777	-	MUC13	XM_013171268.1;XM_013171267.1;XM_013171269.1	0.0001	0.0346756	0.032079	0.00823161	0.0455441	0.0001
106029936	NW_013185660.1	4438780	4661057	-	KCNH7	XM_013171336.1;XM_013171337.1;XM_013171338.1	0.030356	0.007174	0.0001	0.0001	0.040812	0.0001
106029937	NW_013185660.1	4674036	4688654	-	LOC106029937	XR_001203417.1;XR_001203419.1;XR_001203418.1	0.0001	0.0001	0.0001	0.0001	0.0001	0.0001
106029938	NW_013185660.1	4434705	4443609	+	LOC106029938	XR_001203420.1;XR_001203421.1	0.0001	0.0001	0.0001	0.0139532	0.0001	0.0001
106029939	NW_013185660.1	4512365	4647485	+	LOC106029939	XR_001203422.1	0.0001	0.0001	0.0001	0.0001	0.0001	0.0001
106029940	NW_013185660.1	4693070	4785677	+	LOC106029940	XR_001203423.1;XR_001203424.1	0.0001	0.0001	0.0001	0.0001	0.0001	0.0001
106029942	NW_013185660.1	5132347	5297056	-	LOC106029942	XR_001203430.1;XR_001203427.1;XR_001203428.1;XR_001203429.1;XR_001203432.1;XR_001203431.1;XR_001203425.1;XR_001203426.1	0.0001	0.0001	0.0001	0.0001	0.0001	0.0001
106029946	NW_013185660.1	5494942	5515159	-	SLC38A11	XM_013171368.1;XM_013171369.1	0.114752	0.0001	0.0001	0.0001	0.0001	0.0001
106029947	NW_013185660.1	5633600	5709785	+	LOC106029947	XM_013171371.1;XM_013171370.1;XM_013171374.1;XM_013171375.1;XM_013171376.1;XM_013171372.1;XM_013171377.1;XM_013171379.1;XM_013171378.1	0.07788	0.123979	0.0672053	0.0262659	0.0801804	0.0153304
106029948	NW_013185660.1	5886604	5952814	-	SCN1A	XM_013171380.1	0.0001	0.0001	0.0001	0.0001	0.006725	0.0001
106029950	NW_013185660.1	5713775	5816241	+	CSRNP3	XM_013171389.1;XM_013171388.1;XM_013171396.1;XM_013171390.1;XM_013171384.1;XM_013171391.1;XM_013171394.1;XM_013171395.1;XM_013171392.1;XM_013171386.1;XR_001203437.1;XM_013171382.1;XM_013171387.1;XM_013171385.1;XM_013171400.1;XM_013171398.1;XM_013171397.1;XM_013171399.1	0.0900621	0.0887566	0.0913405	0.0497663	0.0730151	0.0361263
106029952	NW_013185660.1	5812122	5840650	-	GALNT3	XM_013171407.1;XM_013171405.1;XM_013171406.1;XM_013171403.1;XM_013171401.1;XM_013171402.1;XM_013171408.1;XM_013171409.1	0.0226013	0.0572291	0.0741435	0.0001	0.0242134	0.0043473
106029953	NW_013185660.1	6090885	6094649	+	LOC106029953	XM_013171410.1	0.0001	0.020751	0.0001	0.013711	0.0001	0.0001
106029954	NW_013185660.1	5515494	5544199	+	LOC106029954	XR_001203439.1;XR_001203438.1;XR_001203440.1;XR_001203441.1	0.0001	0.0001	0.0323863	0.0001	0.0273951	0.0001
106029955	NW_013185660.1	6153775	6166431	-	LOC106029955	XR_001203442.1	0.047045	0.166088	0.0001	0.03915	0.110455	0.0001
106029965	NW_013185660.1	6781805	6903086	-	LRP2	XM_013171457.1	0.009501	0.01302	0.030761	0.006652	0.025143	0.024184
106029967	NW_013185654.1	7064213	7068781	+	ZP4	XM_013171470.1	0.0001	0.0001	0.0001	0.027669	0.0001	0.0001
106029972	NW_013185660.1	6920789	6960033	+	LOC106029972	XM_013171482.1	0.0001	0.0001	0.02932	0.0001	0.018204	0.028803
106029973	NW_013185660.1	6943586	6961310	-	LOC106029973	XR_001203451.1;XR_001203453.1;XR_001203452.1;XR_001203454.1	0.0001	0.0001	0.0718376	0.0001	0.0001	0.0001
106029982	NW_013185660.1	7193518	7386490	+	MYO3B	XM_013171499.1	0.012024	0.0001	0.0001	0.042988	0.080156	0.081849
106029983	NW_013185660.1	7449471	7468260	+	GAD1	XM_013171500.1	0.0001	0.0001	0.0001	0.0001	0.0001	0.0001
106029984	NW_013185660.1	7423935	7433771	+	LOC106029984	XR_001203457.1	0.0001	0.054095	0.0001	0.0001	0.0001	0.082317
106029991	NW_013185660.1	7468350	7477812	+	LOC106029991	XR_001203459.1	0.037179	0.045768	0.0001	0.026261	0.011113	0.008846
106030001	NW_013185660.1	8113499	8148187	+	LOC106030001	XR_001203467.1	0.343432	0.249207	0.589111	0.306626	0.47711	0.581964
106030004	NW_013185660.1	8313066	8318397	-	LOC106030004	XR_001203468.1	0.200198	0.163223	0.196822	0.16186	0.119252	0.10943
106030005	NW_013185660.1	8447167	8468245	+	LOC106030005	XR_001203472.1;XR_001203470.1;XR_001203471.1;XR_001203473.1;XR_001203474.1;XR_001203475.1;XR_001203469.1	0.0620735	0.0744286	0.0810304	0.0298434	0.0387446	0.0713425
106030006	NW_013185660.1	8427795	8438751	+	LOC106030006	XR_001203476.1	0.204249	0.047368	0.0001	0.0001	0.0001	0.015513
106030017	NW_013185660.1	9126144	9135080	+	LOC106030017	XR_001203486.1	0.136261	0.305148	0.350612	0.110687	0.163457	0.239997
106030019	NW_013185660.1	9348734	9409691	-	LOC106030019	XR_001203488.1;XR_001203487.1	0.0001	0.0001	0.0001	0.0001	0.0001	0.0001
106030021	NW_013185660.1	9531985	9537214	-	LOC106030021	XR_001203489.1	0.0001	0.0001	0.0001	0.0001	0.0001	0.0001
106030025	NW_013185660.1	10056068	10058374	+	LOC106030025	XR_001203493.1;XR_001203494.1	0.23246	0.2282	0.0001	0.0001	0.0001	0.265053
106030026	NW_013185660.1	10040762	10076546	-	LOC106030026	XR_001203495.1;XR_001203497.1;XR_001203496.1	0.0001	0.0001	0.0001	0.0001	0.0195092	0.0001
106030030	NW_013185660.1	10125548	10131342	+	LOC106030030	XR_001203498.1	0.0001	0.147926	0.0001	0.436262	0.462887	0.118717
106030032	NW_013185660.1	10385575	10392851	-	LOC106030032	XM_013171595.1	0.048319	0.0001	0.091852	0.0001	0.0001	0.0001
106030042	NW_013185660.1	11174082	11177734	+	LOC106030042	XR_001203501.1;XR_001203500.1	0.0001	0.0001	0.0001	0.0001	0.0001	0.0001
106030045	NW_013185660.1	11228997	11403993	-	LOC106030045	XR_001203504.1;XR_001203502.1;XR_001203503.1	0.0399381	0.019139	0.0258974	0.0297872	0.0299911	0.0001
106030046	NW_013185660.1	11439481	11448120	-	LOC106030046	XR_001203505.1	0.174597	0.069979	0.15914	0.203209	0.0001	0.162884
106030047	NW_013185660.1	11533516	11549509	+	LOC106030047	XR_001203506.1;XR_001203507.1;XR_001203508.1	0.047357	0.05462	0.028159	0.077096	0.093608	0.072375
106030049	NW_013185654.1	7424494	7428897	+	LOC106030049	XM_013171642.1;XM_013171633.1	0.0753006	0.141684	0.142752	0.033829	0.111162	0.168904
106030052	NW_013185660.1	11915700	11963296	+	PPP1R1C	XM_013171639.1	0.0001	0.053175	0.091584	0.03176	0.148609	0.0001
106030066	NW_013185660.1	12734801	12745908	+	LOC106030066	XM_013171676.1	0.0001	0.037616	0.0001	0.0001	0.0001	0.0001
106030067	NW_013185660.1	12709039	12713836	+	CTLA4	XM_013171678.1	0.0001	0.0001	0.0001	0.0001	0.0001	0.0001
106030069	NW_013185660.1	12918501	12919875	-	LOC106030069	XR_001203515.1	0.0001	0.0001	0.0001	0.0001	0.0001	0.0001
106030070	NW_013185660.1	13405438	13410505	+	LOC106030070	XR_001203516.1	0.071246	0.0001	0.0001	0.088676	0.078398	0.0001
106030104	NW_013185654.1	4608245	4635727	-	LOC106030104	XM_013171761.1	0.0001	0.0001	0.0001	0.0001	0.0001	0.0001
106030123	NW_013185660.1	15007395	15016750	+	LOC106030123	XM_013171750.1	0.2606	0.237663	0.0001	0.218636	0.104763	0.185302
106030130	NW_013185661.1	3390759	3411545	-	LOC106030130	XM_013171759.1	0.0001	0.0001	0.0001	0.0001	0.0001	0.0001
106030131	NW_013185661.1	4271930	4273054	-	HOXA1	XM_013171760.1	0.534218	0.864311	0.868197	0.545365	0.944465	0.443656
106030132	NW_013185661.1	4275493	4280866	-	HOXA2	XM_013171762.1	0.239798	0.145423	0.223732	0.189638	0.225861	0.157972
106030134	NW_013185661.1	4397926	4417128	+	EVX1	XM_013171764.1	0.0001	0.0001	0.0001	0.0001	0.0001	0.0001
106030140	NW_013185661.1	11489864	11498348	-	MSRB2	XM_013171770.1	0.0001	0.0001	0.0001	0.0001	0.0001	0.0001
106030145	NW_013185661.1	66090	75502	-	AGR3	XM_013171775.1	0.0001	0.14982	0.0001	0.0001	0.0001	0.0001
106030147	NW_013185661.1	43814	66067	+	LOC106030147	XR_001203540.1	0.085412	0.048312	0.0001	0.230293	0.0001	0.159122
106030148	NW_013185661.1	1106076	1108525	-	LOC106030148	XR_001203541.1;XR_001203542.1;XR_001203543.1	0.0459704	0.0979793	0.0001	0.16314	0.111619	0.0698612
106030149	NW_013185661.1	1698686	1706838	-	LOC106030149	XR_001203544.1	0.0001	0.0001	0.0001	0.0001	0.0001	0.0001
106030151	NW_013185661.1	2687130	2690709	+	LOC106030151	XR_001203545.1	0.0001	0.0001	0.0001	0.082491	0.0001	0.0001
106030152	NW_013185661.1	3005069	3015068	+	LOC106030152	XR_001203546.1	0.0001	0.0001	0.0001	0.0001	0.0001	0.0001
106030153	NW_013185661.1	3384487	3388038	+	LOC106030153	XR_001203547.1;XR_001203548.1	0.0001	0.022503	0.0001	0.0001	0.0001	0.0001
106030154	NW_013185661.1	4242866	4243895	-	LOC106030154	XR_001203549.1	0.0001	0.0001	0.0001	0.0001	0.0001	0.0001
106030157	NW_013185654.1	7583064	7595109	-	LOC106030157	XM_013171791.1;XM_013171780.1;XM_013171784.1	0.21369	0.0902393	0.111462	0.0198578	0.0324681	0.0906159
106030159	NW_013185661.1	4888253	4889716	+	LOC106030159	XR_001203551.1	0.0001	0.0001	0.0001	0.0001	0.0001	0.0001
106030160	NW_013185661.1	5323837	5336356	-	LOC106030160	XR_001203552.1	0.0001	0.0001	0.0001	0.0001	0.0001	0.0001
106030161	NW_013185661.1	7222875	7236372	+	LOC106030161	XR_001203553.1	0.0001	0.0001	0.0001	0.0001	0.0001	0.0001
106030162	NW_013185661.1	7185724	7217940	+	LOC106030162	XR_001203554.1	0.0001	0.0001	0.0001	0.0001	0.0001	0.0001
106030163	NW_013185661.1	8998684	9000895	+	LOC106030163	XR_001203555.1	0.0001	0.029896	0.128542	0.068895	0.0001	0.0001
106030164	NW_013185661.1	10811758	10815941	+	LOC106030164	XR_001203556.1	0.0001	0.0001	0.0001	0.0001	0.096452	0.0001
106030165	NW_013185661.1	2679747	2682576	-	LOC106030165	XR_001203557.1	0.247663	0.0001	0.065727	0.0001	0.0001	0.0001
106030167	NW_013185661.1	120	7386	-	LOC106030167	XR_001203559.1;XR_001203558.1;XR_001203560.1	0.124282	0.0360624	0.0250616	0.0001	0.08991	0.0259858
106030168	NW_013185661.1	30992	42610	-	AGR2	XM_013171788.1;XM_013171790.1;XM_013171789.1;XM_013171786.1;XM_013171787.1	0.0001	0.0001	0.0001	0.0001	0.0001	0.0001
106030172	NW_013185661.1	579245	589851	+	LOC106030172	XR_001203564.1	0.0001	0.07115	0.0001	0.0001	0.0001	0.0001
106030174	NW_013185654.1	7601626	7614304	+	LOC106030174	XM_013171802.1;XM_013171811.1	0.118415	0.112613	0.0001	0.0811783	0.040666	0.0001
106030177	NW_013185661.1	1489210	1522164	-	MACC1	XM_013171814.1	0.04542	0.018087	0.023124	0.0001	0.0001	0.0001
106030180	NW_013185654.1	7640217	7654930	-	LOC106030180	XM_013171821.1	0.040379	0.092479	0.019252	0.0001	0.020381	0.062711
106030181	NW_013185661.1	1659932	1693286	+	ABCB5	XM_013171820.1	0.0001	0.0001	0.0001	0.0001	0.0001	0.018306
106030182	NW_013185661.1	1657818	1665256	-	LOC106030182	XR_001203567.1	0.0001	0.0001	0.0001	0.0001	0.0001	0.0001
106030183	NW_013185661.1	1769422	1775006	+	LOC106030183	XR_001203569.1;XR_001203568.1	0.0001	0.0001	0.0001	0.0001	0.0001	0.0001
106030184	NW_013185654.1	4794980	4809670	+	DRGX	XM_013171852.1	0.121044	0.116726	0.121187	0.0001	0.0001	0.0001
106030188	NW_013185661.1	2173602	2176205	-	LOC106030188	XR_001203570.1	0.0001	0.0001	0.0001	0.0001	0.0001	0.0001
106030189	NW_013185661.1	2257915	2260193	+	LOC106030189	XR_001203571.1	0.0001	0.0001	0.0001	0.0001	0.0001	0.0001
106030194	NW_013185661.1	2489006	2496460	-	LOC106030194	XR_001203574.1	0.098975	0.034818	0.0001	0.0001	0.0001	0.0001
106030199	NW_013185661.1	4377550	4378846	-	HOXA13	XM_013171840.1	0.189459	0.0001	0.0001	0.0001	0.0001	0.526345
106030202	NW_013185661.1	3478669	3482624	-	LOC106030202	XR_001203587.1	0.0001	0.0001	0.0001	0.0001	0.0001	0.0001
106030210	NW_013185661.1	2905100	2914569	+	FAM221A	XM_013171850.1;XM_013171849.1;XM_013171851.1	0.0001	0.0001	0.0001	0.0001	0.0001	0.0001
106030211	NW_013185661.1	2917545	2954263	+	STK31	XM_013171855.1;XM_013171857.1;XM_013171853.1;XM_013171854.1;XM_013171856.1	0.0001	0.0001	0.0001	0.0409834	0.0001	0.0269281
106030212	NW_013185661.1	3036507	3039546	+	LOC106030212	XR_001203592.1;XR_001203593.1;XR_001203594.1	0.0001	0.0001	0.0001	0.0001	0.0001	0.0001
106030213	NW_013185661.1	1331649	1333016	+	LOC106030213	XR_001203595.1	0.0001	0.124302	0.0001	0.0001	0.0001	0.0001
106030220	NW_013185661.1	3355742	3364726	-	LOC106030220	XR_001203603.1	0.106727	0.050434	0.036842	0.0001	0.011557	0.02362
106030223	NW_013185661.1	3427181	3434801	-	NPVF	XM_013171878.1	0.0001	0.0001	0.0001	0.0001	0.0001	0.037791
106030224	NW_013185661.1	11499900	11514949	-	LOC106030224	XR_001203604.1	0.0001	0.0001	0.0001	0.0001	0.0001	0.0001
106030225	NW_013185661.1	3656957	3660165	+	LOC106030225	XR_001203605.1	0.028548	0.0001	0.0001	0.0001	0.0001	0.0001
106030226	NW_013185661.1	3823110	3825758	-	LOC106030226	XR_001203606.1	0.0001	0.0001	0.0001	0.0001	0.0001	0.0001
106030246	NW_013185654.1	5521049	5528432	+	GDF10	XM_013171970.1	0.074621	0.065007	0.043977	0.0001	0.055911	0.05907
106030249	NW_013185661.1	5700351	5741270	-	COLQ	XM_013171936.1	0.050638	0.067868	0.033342	0.170414	0.133968	0.16431
106030254	NW_013185661.1	5961877	6023243	-	LOC106030254	XR_001203616.1;XR_001203614.1;XR_001203615.1;XR_001203617.1;XR_001203613.1;XR_001203618.1	0.0142664	0.0001	0.0306726	0.0671435	0.0346619	0.0001
106030258	NW_013185661.1	6208677	6223429	-	DAZL	XM_013171952.1	0.0001	0.0001	0.0001	0.0001	0.0001	0.0001
106030260	NW_013185661.1	6226636	6233944	+	LOC106030260	XR_001203621.1;XR_001203622.1	0.0001	0.0001	0.0001	0.0001	0.0001	0.0001
106030261	NW_013185661.1	6263277	6268365	-	LOC106030261	XR_001203623.1	0.0001	0.0001	0.0001	0.122739	0.0001	0.0001
106030265	NW_013185661.1	7308782	7320744	+	KCNH8	XR_001203624.1;XR_001203625.1;XM_013171969.1	0.00606244	0.0001	0.0001	0.0001	0.0001	0.026845
106030271	NW_013185661.1	7717893	7727693	+	LOC106030271	XR_001203626.1	0.0001	0.0001	0.0001	0.0001	0.0001	0.0001
106030277	NW_013185661.1	8684143	8726063	-	LOC106030277	XR_001203638.1;XR_001203639.1;XR_001203640.1;XR_001203641.1	0.121535	0.155891	0.0851812	0.0001	0.0702471	0.116859
106030280	NW_013185661.1	9008943	9028312	-	LOC106030280	XR_001203643.1;XR_001203644.1	0.0001	0.031818	0.03087	0.0001	0.0001	0.0001
106030288	NW_013185661.1	9390402	9393787	+	LOC106030288	XR_001203647.1	0.0001	0.0001	0.0001	0.0001	0.0001	0.0001
106030289	NW_013185661.1	9381126	9391125	-	LOC106030289	XR_001203648.1;XR_001203649.1	0.0001	0.0001	0.0001	0.0001	0.0001	0.0001
106030290	NW_013185661.1	9408299	9417290	-	LOC106030290	XR_001203653.1;XR_001203651.1;XR_001203652.1;XR_001203650.1	0.0001	0.0001	0.0001	0.00505501	0.0001	0.0001
106030298	NW_013185661.1	10176138	10180066	+	LOC106030298	XR_001203660.1;XR_001203661.1	0.0001	0.0001	0.0001	0.0001	0.0001	0.0001
106030299	NW_013185661.1	10285163	10388703	-	NEK10	XM_013172028.1;XM_013172027.1;XR_001203662.1	0.0001	0.00232652	0.0217686	0.0001	0.0001	0.0001
106030301	NW_013185661.1	10507608	10511362	+	LOC106030301	XR_001203663.1;XR_001203664.1	0.0001	0.164958	0.068566	0.029423	0.0974	0.0001
106030303	NW_013185661.1	10486189	10525717	-	LOC106030303	XR_001203666.1	0.0001	0.0001	0.0001	0.0001	0.0001	0.0001
106030306	NW_013185661.1	10551887	10554683	-	EOMES	XM_013172036.1	0.0001	0.0001	0.0001	0.0001	0.0001	0.0001
106030307	NW_013185661.1	10571555	10580371	-	LOC106030307	XR_001203667.1;XR_001203669.1;XR_001203668.1	0.0001	0.0001	0.0001	0.0001	0.0001	0.0001
106030308	NW_013185661.1	10581724	10584973	-	LOC106030308	XR_001203670.1	0.0001	0.0001	0.0001	0.0001	0.0001	0.0001
106030309	NW_013185661.1	10734737	10750221	+	ENKUR	XM_013172038.1	0.0001	0.0001	0.0001	0.231547	0.0001	0.106687
106030316	NW_013185661.1	11515186	11576847	-	ARMC3	XM_013172057.1;XM_013172059.1;XM_013172060.1;XM_013172061.1;XM_013172062.1	0.0001	0.0001	0.0001	0.0001	0.0001	0.0001
106030317	NW_013185661.1	11613091	11615793	-	LOC106030317	XR_001203678.1	0.0001	0.0001	0.0001	0.0001	0.0001	0.0001
106030318	NW_013185661.1	11587376	11612909	+	LOC106030318	XR_001203680.1;XR_001203679.1	0.0001	0.0001	0.0001	0.0001	0.0001	0.0325807
106030320	NW_013185661.1	1134723	1135280	-	FERD3L	XM_013172065.1	0.0001	0.0001	0.0001	0.0001	0.0001	0.0001
106030322	NW_013185661.1	11865812	11877258	+	LOC106030322	XR_001203682.1	0.0001	0.0001	0.0001	0.0001	0.0001	0.0001
106030323	NW_013185661.1	11881190	11887970	+	LOC106030323	XR_001203683.1	0.017541	0.0001	0.015596	0.031124	0.0001	0.018242
106030325	NW_013185661.1	4220107	4221924	-	LOC106030325	XR_001203684.1	0.0001	0.0001	0.0001	0.0001	0.0001	0.0001
106030327	NW_013185661.1	12259957	12265434	-	LOC106030327	XR_001203685.1	0.0001	0.026655	0.0001	0.0001	0.0001	0.0001
106030328	NW_013185661.1	12218904	12241888	-	LOC106030328	XR_001203686.1	0.0001	0.0001	0.0001	0.0001	0.0001	0.0001
106030330	NW_013185661.1	12384670	12526811	+	LOC106030330	XM_013172071.1	0.112165	0.067527	0.059209	0.054939	0.125764	0.065304
106030331	NW_013185661.1	12474111	12477407	-	LOC106030331	XR_001203688.1	0.0001	0.0001	0.0001	0.0001	0.0001	0.0001
106030335	NW_013185661.1	13008300	13270111	-	MALRD1	XM_013172074.1	0.0001	0.0001	0.0001	0.005029	0.0001	0.0001
106030339	NW_013185654.1	8739209	8744273	-	LOC106030339	XR_001203693.1	0.0001	0.0001	0.0001	0.0001	0.0001	0.0001
106030341	NW_013185661.1	13681089	13717107	-	SLC39A12	XM_013172094.1;XM_013172092.1;XM_013172090.1;XM_013172091.1;XM_013172093.1	0.0001	0.0210938	0.0001	0.0001	0.0001	0.0001
106030356	NW_013185662.1	158491	219946	+	IMPG1	XM_013172119.1	0.0001	0.059225	0.022471	0.013315	0.026896	0.0001
106030375	NW_013185662.1	2616717	2627996	+	LOC106030375	XR_001203706.1;XR_001203707.1;XR_001203708.1	0.0952644	0.0879914	0.0829455	0.0333146	0.0694826	0.0658131
106030377	NW_013185662.1	2791711	2859012	+	COL9A1	XM_013172192.1	0.080334	0.026318	0.0001	0.0001	0.0001	0.0001
106030379	NW_013185662.1	3259596	3728807	-	ADGRB3	XM_013172203.1;XM_013172204.1;XM_013172202.1;XM_013172205.1	0.00771634	0.0319595	0.0001	0.0001	0.0001	0.0001
106030380	NW_013185662.1	3775760	3791585	+	LOC106030380	XR_001203710.1;XR_001203709.1	0.0001	0.0001	0.0001	0.0001	0.0001	0.0001
106030381	NW_013185662.1	3865210	3867492	+	LOC106030381	XR_001203711.1	0.0001	0.0001	0.0001	0.0001	0.0001	0.0001
106030382	NW_013185654.1	9267740	9271540	+	LOC106030382	XM_013172207.1	0.034978	0.0001	0.0001	0.0001	0.0001	0.0001
106030383	NW_013185662.1	4207991	4217954	-	LOC106030383	XR_001203712.1	0.0001	0.0001	0.0001	0.0001	0.0001	0.0001
106030390	NW_013185662.1	5105688	5251674	+	LOC106030390	XM_013172213.1	0.0001	0.0001	0.0001	0.0001	0.0001	0.0001
106030394	NW_013185662.1	8793758	8811861	-	LOC106030394	XM_013172217.1	0.020789	0.0001	0.0001	0.008154	0.0001	0.0001
106030396	NW_013185662.1	9859880	11002952	+	CSMD1	XM_013172219.1	0.009158	0.010773	0.016932	0.003592	0.017703	0.006304
106030399	NW_013185662.1	12711939	12721434	-	LOC106030399	XM_013172221.1	0.0001	0.0001	0.0001	0.0001	0.0001	0.0001
106030403	NW_013185662.1	5371465	5374890	-	LOC106030403	XR_001203713.1	0.0001	0.0001	0.0001	0.0001	0.0001	0.0001
106030406	NW_013185662.1	6053700	6055851	+	LOC106030406	XR_001203715.1	0.0001	0.0001	0.0001	0.0001	0.0001	0.0001
106030411	NW_013185662.1	7288655	7298377	-	LOC106030411	XR_001203719.1	0.096524	0.286465	0.227118	0.051026	0.090953	0.181197
106030412	NW_013185662.1	7278458	7283130	-	LOC106030412	XR_001203720.1	0.0001	0.0001	0.0001	0.0001	0.128783	0.0001
106030419	NW_013185662.1	7750145	7754538	+	LOC106030419	XR_001203725.1;XR_001203726.1;XR_001203727.1	0.0001	0.0001	0.0001	0.0001	0.0001	0.022913
106030420	NW_013185662.1	7735812	7744500	+	LOC106030420	XR_001203728.1	0.0001	0.0001	0.0001	0.0001	0.0001	0.0001
106030423	NW_013185654.1	9646470	9655648	-	LOC106030423	XR_001203729.1;XR_001203730.1	0.0001	0.0001	0.0001	0.0001	0.0001	0.0001
106030424	NW_013185662.1	8151110	8181106	-	GFRAL	XM_013172263.1;XM_013172264.1;XM_013172265.1	0.10511	0.0753721	0.0933716	0.193567	0.0848158	0.111482
106030425	NW_013185662.1	8068955	8151320	+	HMGCLL1	XM_013172266.1;XM_013172267.1;XM_013172268.1	0.0864013	0.155255	0.108373	0.287061	0.40104	0.275836
106030426	NW_013185662.1	8188588	8226026	-	HCRTR2	XM_013172269.1	0.0001	0.0001	0.0001	0.0001	0.0001	0.0001
106030440	NW_013185654.1	10039388	10196080	-	LOC106030440	XR_001203755.1;XR_001203762.1;XR_001203764.1;XR_001203769.1;XR_001203734.1;XR_001203735.1;XR_001203742.1;XR_001203748.1;XR_001203751.1;XR_001203752.1;XR_001203753.1;XR_001203758.1	0.0001	0.0001	0.0001	0.0001	0.0001	0.0001
106030444	NW_013185662.1	10125470	10136658	-	LOC106030444	XR_001203736.1	0.0001	0.0001	0.0001	0.0001	0.0001	0.0001
106030445	NW_013185662.1	10652551	10673656	-	LOC106030445	XR_001203738.1;XR_001203737.1	0.0001	0.0001	0.0001	0.0001	0.0001	0.0001
106030446	NW_013185662.1	10085623	10099921	-	LOC106030446	XR_001203739.1;XR_001203740.1	0.0001	0.0001	0.0001	0.0001	0.0001	0.0001
106030447	NW_013185662.1	10606239	10611643	-	LOC106030447	XR_001203741.1	0.0001	0.0001	0.0001	0.0001	0.0001	0.0001
106030448	NW_013185662.1	11157694	11169967	-	LOC106030448	XR_001203743.1	0.0001	0.0001	0.0001	0.0001	0.0001	0.0001
106030449	NW_013185662.1	11328218	11336372	-	LOC106030449	XR_001203744.1	0.0001	0.0001	0.0001	0.0001	0.0001	0.0001
106030450	NW_013185662.1	11434771	11455899	+	LOC106030450	XR_001203745.1	0.0001	0.0001	0.0001	0.0001	0.0001	0.0001
106030451	NW_013185662.1	11487751	11499341	+	LOC106030451	XR_001203746.1;XR_001203747.1	0.0001	0.0001	0.0001	0.0001	0.0001	0.0001
106030457	NW_013185662.1	2356842	2363849	+	LOC106030457	XR_001203754.1	0.0001	0.0001	0.0001	0.0001	0.0001	0.0001
106030458	NW_013185662.1	12033987	12471684	-	DLGAP2	XM_013172309.1;XM_013172310.1;XM_013172311.1;XM_013172307.1;XM_013172308.1	0.0270777	0.0368137	0.0316472	0.0506104	0.0591448	0.0496148
106030459	NW_013185662.1	4090352	4098842	+	LOC106030459	XR_001203756.1;XR_001203757.1	0.0001	0.0001	0.0001	0.0001	0.0001	0.0001
106030460	NW_013185662.1	6214186	6218874	-	LOC106030460	XR_001203759.1	0.0001	0.0001	0.0001	0.0001	0.0001	0.0001
106030461	NW_013185662.1	8501731	8546722	-	TINAG	XM_013172312.1	0.0001	0.032045	0.0001	0.16309	0.240946	0.392439
106030462	NW_013185662.1	8482518	8489030	-	LOC106030462	XR_001203760.1	0.0001	0.0001	0.0001	0.0001	0.0001	0.0001
106030463	NW_013185662.1	8489191	8493865	+	LOC106030463	XR_001203761.1	0.0001	0.0001	0.0001	0.0001	0.0001	0.0001
106030467	NW_013185662.1	8981208	8988944	+	GCM1	XM_013172315.1	0.151098	0.0001	0.0001	0.0001	0.0001	0.0001
106030468	NW_013185662.1	9701396	9722924	+	LOC106030468	XR_001203765.1	0.0001	0.0001	0.0001	0.0001	0.0001	0.0001
106030469	NW_013185662.1	7111201	7131773	-	LOC106030469	XR_001203767.1;XR_001203766.1	0.0001	0.0149801	0.0001	0.0001	0.0001	0.0001
106030470	NW_013185662.1	11468520	11473797	-	LOC106030470	XR_001203768.1	0.0001	0.0001	0.0001	0.0001	0.0001	0.0001
106030471	NW_013185662.1	12654569	12666313	+	TDRP	XM_013172316.1	0.219862	0.10628	0.131394	0.12188	0.333604	0.220732
106030473	NW_013185654.1	9970804	9976280	-	LOC106030473	XR_001203770.1	0.0001	0.0001	0.0001	0.0001	0.0001	0.0001
106030474	NW_013185662.1	12817336	12822970	-	FAM110C	XM_013172322.1	0.052404	0.0001	0.043621	0.0001	0.0001	0.0001
106030478	NW_013185654.1	10201708	10204696	+	LOC106030478	XR_001203773.1	0.12342	0.0001	0.164631	0.099647	0.031148	0.0001
106030479	NW_013185662.1	13014222	13017268	-	LOC106030479	XR_001203771.1;XR_001203772.1	0.0001	0.0001	0.0001	0.0001	0.0001	0.0001
106030480	NW_013185662.1	13239736	13260809	+	LOC106030480	XR_001203774.1	0.0001	0.0001	0.0001	0.0001	0.0001	0.0001
106030481	NW_013185662.1	13487480	13488596	-	LOC106030481	XM_013172328.1	0.0001	0.0001	0.0001	0.0001	0.0001	0.0001
106030483	NW_013185662.1	13471542	13487550	+	LOC106030483	XR_001203775.1	0.0001	0.0001	0.0001	0.0001	0.0001	0.0001
106030485	NW_013185662.1	13373909	13377693	-	LOC106030485	XR_001203776.1	0.0001	0.0001	0.0001	0.0001	0.0001	0.0001
106030486	NW_013185662.1	13265280	13305539	+	LOC106030486	XR_001203777.1	0.0001	0.0001	0.0001	0.0001	0.0001	0.0001
106030487	NW_013185662.1	6111683	6133366	+	LGSN	XM_013172333.1	0.0001	0.0001	0.0001	0.0001	0.0001	0.0001
106030488	NW_013185662.1	4323887	4333498	-	LOC106030488	XR_001203778.1	0.0001	0.0001	0.0001	0.0001	0.0001	0.0001
106030489	NW_013185662.1	5082719	5085163	+	LOC106030489	XR_001203779.1	0.0001	0.0001	0.0001	0.0001	0.0001	0.0001
106030490	NW_013185662.1	8442138	8443593	-	LOC106030490	XR_001203780.1	0.0001	0.0001	0.0001	0.0001	0.0001	0.0001
106030491	NW_013185663.1	236238	239371	-	LOC106030491	XR_001203781.1	0.0001	0.0001	0.015765	0.0001	0.0001	0.015116
106030495	NW_013185663.1	341453	344800	+	LOC106030495	XR_001203782.1	0.0001	0.0001	0.0001	0.0001	0.039096	0.032237
106030496	NW_013185663.1	344812	348782	+	LOC106030496	XR_001203783.1;XR_001203784.1	0.110221	0.0641606	0.0001	0.0001	0.0001	0.0529649
106030502	NW_013185663.1	544941	551212	-	LOC106030502	XR_001203785.1	0.0001	0.0001	0.095053	0.312314	0.102364	0.073598
106030503	NW_013185663.1	575614	607230	-	ESRP1	XM_013172348.1;XM_013172349.1	0.0115382	0.0124623	0.00621075	0.0001	0.00644641	0.0001
106030504	NW_013185663.1	572684	577393	+	LOC106030504	XR_001203786.1	0.0001	0.0001	0.0001	0.0001	0.0001	0.0001
106030514	NW_013185663.1	888467	894205	+	LOC106030514	XR_001203792.1;XR_001203793.1;XR_001203794.1;XR_001203795.1;XR_001203796.1;XR_001203797.1	0.0001	0.079957	0.050422	0.0001	0.103577	0.0001
106030519	NW_013185663.1	1112037	1156563	+	LOC106030519	XR_001203800.1;XR_001203801.1	0.0001	0.0001	0.0001	0.0001	0.0001	0.0001
106030520	NW_013185663.1	1156565	1161110	+	LOC106030520	XR_001203802.1	0.0001	0.0001	0.0001	0.0001	0.0001	0.058656
106030523	NW_013185663.1	1465440	1481811	+	LOC106030523	XR_001203803.1	0.0001	0.0001	0.0001	0.0001	0.0001	0.0001
106030525	NW_013185663.1	1930466	1997651	-	SLC26A7	XM_013172364.1	0.0001	0.033484	0.009612	0.075238	0.136454	0.086212
106030527	NW_013185663.1	2083840	2090084	-	LOC106030527	XR_001203805.1;XR_001203804.1;XR_001203806.1	0.161826	0.169686	0.149929	0.36387	0.132756	0.162561
106030528	NW_013185663.1	2090303	2103741	+	LOC106030528	XM_013172366.1;XM_013172367.1	0.240989	0.066256	0.149626	0.251701	0.308261	0.103565
106030531	NW_013185663.1	2412307	2430345	+	CALB1	XM_013172371.1	0.0001	0.0001	0.0001	0.0001	0.0001	0.0001
106030532	NW_013185663.1	2425765	2431507	-	LOC106030532	XR_001203807.1	0.0001	0.0001	0.0001	0.0001	0.0001	0.0001
106030536	NW_013185663.1	2525647	2530746	-	LOC106030536	XR_001203808.1;XR_001203809.1	0.616064	0.267578	0.236933	0.139097	0.080591	0.091501
106030537	NW_013185663.1	2521377	2526151	+	LOC106030537	XR_001203810.1	0.14083	0.259636	0.0001	0.0001	0.0001	0.0001
106030540	NW_013185663.1	2585121	2589382	+	LOC106030540	XR_001203811.1	0.170382	0.258648	0.196505	0.228625	0.194549	0.169595
106030541	NW_013185663.1	2786492	2793150	+	LOC106030541	XR_001203812.1	0.0001	0.0001	0.0001	0.0001	0.0001	0.0001
106030542	NW_013185663.1	3003447	3009719	-	LOC106030542	XR_001203813.1	0.0001	0.0001	0.0001	0.0001	0.0001	0.0001
106030544	NW_013185663.1	3633721	3644881	-	LOC106030544	XR_001203814.1	0.0001	0.0001	0.0001	0.027223	0.0001	0.0001
106030552	NW_013185663.1	4115932	4130632	-	LOC106030552	XM_013172397.1;XM_013172396.1;XR_001203818.1	0.0888812	0.111444	0.0442917	0.134484	0.200088	0.318476
106030553	NW_013185663.1	4209466	4222602	-	LOC106030553	XM_013172398.1;XM_013172399.1	0.0205701	0.0385162	0.0335263	0.0160256	0.0001	0.0001
106030555	NW_013185663.1	4280258	4286707	+	SLC7A13	XM_013172401.1	0.0001	0.0001	0.0001	0.0001	0.0001	0.0001
106030563	NW_013185663.1	5649455	5683715	-	LOC106030563	XR_001203824.1;XR_001203825.1	0.0001	0.0001	0.0001	0.0001	0.0001	0.0001
106030574	NW_013185663.1	6558516	6598170	-	STMN2	XM_013172429.1	0.100304	0.0001	0.0001	0.0001	0.0001	0.0001
106030580	NW_013185663.1	7151323	7154925	-	LOC106030580	XR_001203837.1	0.0001	0.100029	0.130697	0.058736	0.143154	0.0001
106030584	NW_013185663.1	8952799	8980961	-	PI15	XM_013172440.1	0.187578	0.206042	0.265993	0.299081	0.388515	0.341451
106030597	NW_013185663.1	9812435	10007118	-	KCNB2	XM_013172464.1	0.021002	0.0001	0.029878	0.011146	0.006888	0.010966
106030608	NW_013185663.1	11548828	11683534	-	LOC106030608	XM_013172498.1;XM_013172492.1;XM_013172495.1;XM_013172496.1;XM_013172497.1;XM_013172489.1;XM_013172487.1;XM_013172488.1;XM_013172491.1;XM_013172493.1;XM_013172490.1	0.0001	0.0322218	0.0532884	0.356548	0.233137	0.0936814
106030615	NW_013185663.1	12256763	12277984	+	PPP1R42	XM_013172505.1;XR_001203845.1;XM_013172504.1;XM_013172503.1	0.0158105	0.0001	0.0001	0.00776529	0.0001	0.0001
106030616	NW_013185663.1	12281229	12287661	+	TCF24	XM_013172506.1	0.0001	0.0001	0.0001	0.0001	0.038676	0.098934
106030617	NW_013185663.1	12274975	12281044	-	LOC106030617	XR_001203848.1;XR_001203849.1;XR_001203847.1;XR_001203850.1;XR_001203851.1	0.0001	0.0223855	0.0001	0.0001	0.0001	0.0001
106030620	NW_013185654.1	10501684	10503776	-	LOC106030620	XR_001203857.1	0.127859	0.104575	0.247363	0.223932	0.174121	0.349234
106030623	NW_013185663.1	12372447	12379369	+	LOC106030623	XR_001203859.1;XR_001203858.1	0.0315017	0.0001	0.0001	0.0001	0.0001	0.0001
106030627	NW_013185663.1	417145	458055	-	LOC106030627	XM_013172526.1	0.036097	0.016062	0.010202	0.0001	0.0001	0.00331
106030633	NW_013185663.1	4153892	4165021	-	LOC106030633	XM_013172533.1	0.152964	0.0001	0.0001	0.0001	0.0001	0.0001
106030637	NW_013185663.1	6878529	6887751	+	LOC106030637	XM_013172538.1	0.278587	0.0001	0.0001	0.151209	0.136625	0.0001
106030642	NW_013185663.1	10992076	11005922	+	PRDM14	XM_013172542.1	0.0001	0.0001	0.0001	0.0001	0.0001	0.0001
106030650	NW_013185663.1	1857844	1872849	-	LOC106030650	XR_001203860.1	0.0001	0.0001	0.0001	0.0001	0.0001	0.0001
106030651	NW_013185663.1	2191304	2195890	+	LOC106030651	XR_001203861.1	0.0001	0.0001	0.0001	0.0001	0.0001	0.0001
106030653	NW_013185663.1	5113508	5135735	+	LOC106030653	XR_001203862.1	0.0001	0.0001	0.0001	0.0001	0.0001	0.0001
106030654	NW_013185663.1	5558659	5560548	-	LOC106030654	XR_001203863.1	0.0001	0.0001	0.0001	0.0001	0.0001	0.0001
106030655	NW_013185663.1	5549096	5564215	+	LOC106030655	XR_001203864.1;XR_001203865.1	0.0001	0.0001	0.0001	0.0001	0.0001	0.0001
106030658	NW_013185663.1	6659514	6666455	-	LOC106030658	XR_001203866.1	0.0001	0.0001	0.0001	0.0001	0.0001	0.0001
106030659	NW_013185663.1	7217824	7226393	-	LOC106030659	XR_001203867.1;XR_001203868.1	0.0001	0.0001	0.0001	0.0001	0.0001	0.0001
106030660	NW_013185663.1	6526165	6529625	+	LOC106030660	XR_001203869.1	0.0001	0.0001	0.0001	0.0001	0.0001	0.0001
106030661	NW_013185663.1	8460499	8466509	-	LOC106030661	XR_001203870.1	0.0001	0.0001	0.0001	0.0001	0.0001	0.0001
106030662	NW_013185663.1	8580548	8603333	-	HNF4G	XM_013172553.1	0.026495	0.0001	0.0001	0.113351	0.023875	0.0001
106030663	NW_013185663.1	10359288	10364075	-	LOC106030663	XR_001203871.1	0.22792	0.226197	0.268897	0.0001	0.166896	0.248412
106030665	NW_013185663.1	11028177	11044073	+	LOC106030665	XR_001203872.1;XR_001203873.1	0.0001	0.0001	0.0001	0.0001	0.0001	0.0001
106030666	NW_013185663.1	11318294	11373938	+	LOC106030666	XR_001203875.1;XR_001203874.1	0.0001	0.0001	0.0001	0.0001	0.0001	0.0001
106030667	NW_013185663.1	11520424	11522890	+	LOC106030667	XR_001203876.1	0.0001	0.0001	0.0001	0.0001	0.0001	0.0001
106030668	NW_013185663.1	12027489	12058289	+	CPA6	XM_013172554.1	0.227485	0.243762	0.191966	0.201518	0.357872	0.263989
106030669	NW_013185663.1	12443753	12460572	-	LOC106030669	XM_013172556.1	0.0001	0.0001	0.0001	0.0001	0.0001	0.0001
106030670	NW_013185663.1	12628539	12642359	-	DNAJC5B	XM_013172557.1	0.0001	0.172674	0.081542	0.2145	0.075074	0.098802
106030671	NW_013185663.1	10057984	10063984	-	LOC106030671	XR_001203877.1	0.0001	0.0001	0.0001	0.0001	0.0001	0.0001
106030672	NW_013185663.1	3461292	3480183	+	LOC106030672	XR_001203879.1;XR_001203878.1	0.0001	0.0001	0.0001	0.0001	0.0001	0.0001
106030673	NW_013185663.1	10297002	10299724	+	LOC106030673	XR_001203880.1	0.0903	0.0001	0.013374	0.0001	0.0001	0.0001
106030674	NW_013185663.1	6599362	6652526	+	LOC106030674	XR_001203881.1	0.0001	0.0001	0.0001	0.0001	0.0001	0.0001
106030675	NW_013185663.1	125335	140230	-	LOC106030675	XR_001203882.1	0.0001	0.0001	0.0001	0.0001	0.0001	0.0001
106030676	NW_013185663.1	8239617	8273178	-	LOC106030676	XR_001203884.1;XR_001203883.1	0.0001	0.0001	0.0001	0.0001	0.0001	0.0001
106030678	NW_013185663.1	5932954	5942020	-	LOC106030678	XR_001203885.1	0.226911	0.0001	0.0001	0.0001	0.0001	0.0001
106030679	NW_013185663.1	5409157	5419743	+	LOC106030679	XR_001203886.1	0.0001	0.0001	0.0001	0.0001	0.0001	0.0001
106030680	NW_013185663.1	3493184	3498331	-	LOC106030680	XR_001203887.1	0.0001	0.0001	0.0001	0.0001	0.0001	0.0001
106030681	NW_013185663.1	10605929	10610320	-	LOC106030681	XR_001203888.1	0.0001	0.0001	0.0001	0.0001	0.0001	0.0001
106030682	NW_013185663.1	1829232	1855807	+	LOC106030682	XR_001203890.1	0.0001	0.0001	0.0001	0.0001	0.0001	0.0001
106030683	NW_013185663.1	4328336	4331369	-	LOC106030683	XR_001203891.1	0.0001	0.0001	0.0001	0.0001	0.0001	0.0001
106030684	NW_013185663.1	10223528	10244808	-	LOC106030684	XR_001203892.1	0.0001	0.0001	0.0001	0.0001	0.0001	0.0001
106030686	NW_013185664.1	131849	138350	-	LOC106030686	XR_001203893.1	0.0001	0.0001	0.0001	0.0001	0.0001	0.0001
106030691	NW_013185664.1	1491154	1493672	-	LOC106030691	XR_001203894.1	0.21239	0.186169	0.1215	0.118912	0.162447	0.044306
106030693	NW_013185664.1	1536992	1576829	+	COLEC11	XM_013172585.1;XM_013172590.1;XM_013172588.1;XM_013172587.1;XM_013172586.1	0.297569	0.297249	0.228736	0.154585	0.0950371	0.0773953
106030695	NW_013185664.1	2124013	2174141	+	LOC106030695	XR_001203895.1	0.0001	0.0001	0.0001	0.0001	0.0001	0.0001
106030696	NW_013185664.1	2085208	2088713	+	LOC106030696	XR_001203896.1	0.0001	0.0001	0.0001	0.0001	0.0001	0.0001
106030697	NW_013185664.1	2559090	2571583	-	LOC106030697	XR_001203897.1	0.0001	0.0001	0.0001	0.0001	0.0001	0.0001
106030698	NW_013185664.1	2930345	2937286	-	CMPK2	XM_013172592.1	0.052219	0.033331	0.05263	0.059259	0.0001	0.0001
106030700	NW_013185664.1	3300561	3317344	-	LOC106030700	XR_001203898.1	0.109765	0.0001	0.0001	0.0001	0.0001	0.0001
106030701	NW_013185664.1	3641329	3685537	-	LOC106030701	XR_001203899.1	0.054033	0.0001	0.0001	0.048735	0.013488	0.0001
106030718	NW_013185664.1	4660486	4669809	+	LOC106030718	XR_001203909.1;XR_001203910.1	0.0001	0.0001	0.0001	0.0001	0.0001	0.0001
106030724	NW_013185664.1	5044954	5047776	+	KCNF1	XM_013172627.1	0.039121	0.0001	0.0001	0.137343	0.110518	0.089905
106030726	NW_013185664.1	5200174	5204482	+	LOC106030726	XM_013172628.1	0.0001	0.094233	0.054519	0.0001	0.072899	0.0001
106030731	NW_013185664.1	5372441	5473828	+	GREB1	XM_013172640.1;XM_013172634.1;XM_013172639.1;XM_013172638.1;XM_013172635.1;XM_013172636.1;XM_013172637.1	0.0367577	0.0291845	0.0516517	0.0355418	0.11383	0.0646258
106030734	NW_013185664.1	6776058	6777358	+	FAM84A	XM_013172649.1	0.0001	0.02105	0.00296	0.070455	0.027279	0.0001
106030735	NW_013185664.1	6926098	6934562	-	LOC106030735	XR_001203917.1	0.0001	0.0001	0.0001	0.0001	0.0001	0.0001
106030738	NW_013185664.1	7498689	7532054	-	LOC106030738	XR_001203919.1;XR_001203921.1;XR_001203922.1	0.0001	0.039338	0.0001	0.0001	0.007961	0.014439
106030739	NW_013185664.1	7502926	7508982	+	LOC106030739	XR_001203923.1	0.0001	0.0001	0.0001	0.0001	0.033605	0.0001
106030740	NW_013185664.1	7554594	7557271	-	LOC106030740	XR_001203924.1	0.0001	0.0001	0.0001	0.0001	0.0001	0.0001
106030742	NW_013185664.1	8435051	8445266	-	RAD51AP2	XM_013172659.1;XM_013172660.1;XM_013172661.1	0.0001	0.0001	0.035116	0.0199531	0.0499108	0.0622824
106030748	NW_013185664.1	8634434	8647172	-	LOC106030748	XM_013172671.1;XM_013172672.1;XM_013172673.1	0.0001	0.0001	0.0001	0.0001	0.0001	0.0001
106030749	NW_013185664.1	8665862	8690929	+	KCNS3	XM_013172674.1	0.049994	0.047408	0.038643	0.128068	0.090143	0.102779
106030750	NW_013185664.1	8953551	8964135	+	LOC106030750	XR_001203932.1;XR_001203933.1	0.0001	0.0001	0.0001	0.213441	0.0001	0.0001
106030757	NW_013185664.1	9664140	9706289	-	GABRG1	XM_013172688.1	0.0001	0.0001	0.024257	0.0001	0.0001	0.0001
106030758	NW_013185664.1	9642337	9643970	-	LOC106030758	XR_001203939.1;XR_001203940.1	0.0001	0.0001	0.0001	0.0001	0.0001	0.0001
106030759	NW_013185664.1	9758796	9820969	-	GABRA2	XM_013172691.1;XM_013172690.1;XM_013172689.1	0.0085076	0.0165159	0.0172609	0.0276755	0.0252415	0.0001
106030762	NW_013185664.1	9984741	10110488	+	GABRB1	XM_013172695.1;XM_013172696.1	0.0001	0.0001	0.0001	0.0001	0.0001	0.0001
106030763	NW_013185664.1	10066427	10071058	-	LOC106030763	XR_001203943.1;XR_001203942.1	0.0001	0.0001	0.0001	0.0001	0.0001	0.0001
106030768	NW_013185664.1	10388607	10414181	-	TXK	XR_001203946.1;XM_013172702.1	0.0458182	0.0572513	0.0167641	0.0380428	0.0162637	0.0119223
106030769	NW_013185664.1	10377278	10388471	+	NIPAL1	XM_013172705.1;XM_013172703.1;XM_013172706.1;XM_013172704.1	0.0376283	0.0126	0.0101484	0.0001	0.0001	0.0001
106030775	NW_013185664.1	10755233	10781898	+	CWH43	XM_013172728.1;XM_013172727.1	0.370657	0.306685	0.48462	0.310502	0.295769	0.213498
106030783	NW_013185664.1	10891332	10900076	+	LOC106030783	XR_001203951.1	0.0001	0.0001	0.0001	0.384678	0.055649	0.109494
106030792	NW_013185664.1	12045506	12063259	-	NMU	XM_013172785.1;XM_013172780.1;XM_013172781.1;XM_013172778.1;XM_013172782.1;XM_013172784.1;XM_013172783.1	0.159245	0.119776	0.0298076	0.0574268	0.0354089	0.0001
106030793	NW_013185664.1	12034069	12044166	-	PDCL2	XM_013172786.1;XM_013172787.1	0.0001	0.0001	0.0001	0.0001	0.0001	0.0001
106030799	NW_013185664.1	12207207	12274633	+	LOC106030799	XR_001203961.1	0.0001	0.0001	0.0001	0.0001	0.0001	0.0001
106030801	NW_013185664.1	12236993	12239307	+	LOC106030801	XR_001203962.1	0.0001	0.0001	0.0001	0.0001	0.0001	0.0001
106030803	NW_013185664.1	222332	422093	+	SNTG2	XM_013172797.1	0.0001	0.014914	0.034249	0.0001	0.0001	0.0001
106030804	NW_013185664.1	424267	501982	+	TPO	XM_013172799.1	0.0001	0.008627	0.0001	0.0001	0.0001	0.0001
106030808	NW_013185664.1	2942864	2950937	+	RSAD2	XM_013172803.1	0.020862	0.045793	0.033521	0.071644	0.0001	0.085483
106030816	NW_013185664.1	8627361	8627870	+	MSGN1	XM_013172811.1	0.0001	0.0001	0.0001	0.0001	0.0001	0.0001
106030823	NW_013185664.1	11604627	11605610	+	GSX2	XM_013172819.1	0.0001	0.0001	0.0001	0.0001	0.0001	0.0001
106030824	NW_013185664.1	11764604	11802053	+	KIT	XM_013172820.1	0.112963	0.063967	0.078686	0.028975	0.111376	0.080816
106030825	NW_013185664.1	11866479	11918786	-	KDR	XM_013172821.1	0.189903	0.12431	0.167916	0.0001	0.0001	0.026589
106030830	NW_013185664.1	1619726	1629786	+	LOC106030830	XR_001203963.1;XR_001203964.1	0.0895129	0.0252512	0.0001	0.0001	0.0001	0.0001
106030831	NW_013185664.1	4658460	4660444	-	LOC106030831	XR_001203965.1;XR_001203966.1	0.0001	0.032087	0.0001	0.0001	0.0001	0.0001
106030832	NW_013185664.1	4829173	4831348	-	LOC106030832	XR_001203967.1	0.0001	0.0001	0.0001	0.0001	0.0001	0.0001
106030833	NW_013185664.1	5571231	5572189	-	LOC106030833	XR_001203968.1	0.0001	0.0001	0.0001	0.0001	0.0001	0.0001
106030834	NW_013185664.1	6049690	6065505	-	LOC106030834	XR_001203969.1	0.0001	0.0001	0.0001	0.0001	0.0001	0.0001
106030836	NW_013185664.1	10364632	10370066	-	CNGA1	XM_013172826.1	0.0001	0.0001	0.0001	0.0001	0.0001	0.0001
106030839	NW_013185664.1	2597537	2615964	-	LOC106030839	XR_001203971.1;XR_001203972.1	0.0001	0.0001	0.0001	0.0001	0.0001	0.0001
106030841	NW_013185664.1	8028396	8039961	+	LOC106030841	XR_001203974.1	0.0001	0.0001	0.0001	0.0001	0.0001	0.0001
106030842	NW_013185664.1	9440780	9443612	+	LOC106030842	XR_001203975.1	0.0001	0.0001	0.0001	0.0001	0.0001	0.0001
106030843	NW_013185664.1	3559236	3561545	-	LOC106030843	XR_001203976.1	0.0001	0.0001	0.0001	0.0001	0.0001	0.0001
106030844	NW_013185664.1	3560268	3563627	+	LOC106030844	XR_001203977.1	0.0001	0.0001	0.0001	0.0001	0.0001	0.0001
106030845	NW_013185664.1	9967767	9971991	-	LOC106030845	XR_001203978.1	0.0001	0.0001	0.0001	0.0001	0.0001	0.0001
106030846	NW_013185664.1	8427133	8430724	+	LOC106030846	XR_001203979.1	0.0001	0.0001	0.0001	0.0001	0.0001	0.0001
106030847	NW_013185664.1	2833153	2899055	-	LOC106030847	XR_001203980.1;XR_001203981.1	0.0001	0.0001	0.0001	0.0001	0.0001	0.0001
106030848	NW_013185664.1	3386979	3388868	+	LOC106030848	XR_001203982.1	0.0001	0.0001	0.0001	0.0001	0.0001	0.0001
106030850	NW_013185664.1	6435210	6437359	+	LOC106030850	XR_001203983.1	0.0001	0.0001	0.0001	0.0001	0.0001	0.0001
106030851	NW_013185664.1	5696135	5701898	+	LOC106030851	XR_001203984.1	0.0001	0.0001	0.0001	0.0001	0.0001	0.0001
106030852	NW_013185664.1	9875096	9880707	-	LOC106030852	XR_001203985.1;XR_001203986.1	0.0001	0.0001	0.0001	0.0001	0.175276	0.0001
106030853	NW_013185664.1	8001100	8003772	-	LOC106030853	XR_001203987.1	0.101066	0.0001	0.0001	0.0001	0.0001	0.0001
106030854	NW_013185664.1	3260413	3261129	-	LOC106030854	XR_001203988.1	0.0001	0.0001	0.0001	0.0001	0.0001	0.0001
106030855	NW_013185664.1	8127497	8128451	-	LOC106030855	XR_001203989.1	0.0001	0.0001	0.0001	0.0001	0.0001	0.0001
106030856	NW_013185664.1	2382556	2383617	+	LOC106030856	XR_001203990.1	0.0001	0.0001	0.0001	0.0001	0.0001	0.0001
106030858	NW_013185664.1	6697163	6710937	-	LOC106030858	XR_001203992.1	0.0001	0.0001	0.0001	0.0001	0.0001	0.0001
106030861	NW_013185665.1	235562	253383	+	BCL2L14	XM_013172838.1;XM_013172837.1;XM_013172839.1	0.0001	0.0178413	0.0001	0.0001	0.0202857	0.0001
106030862	NW_013185665.1	263204	267863	-	LOC106030862	XR_001203994.1;XR_001203995.1	0.0266706	0.0663832	0.0001	0.0001	0.0252582	0.0346116
106030868	NW_013185665.1	581529	584029	-	LOC106030868	XR_001203996.1	0.125217	0.037837	0.131754	0.0001	0.0001	0.017131
106030869	NW_013185665.1	624587	635944	-	GPR19	XM_013172853.1;XM_013172854.1;XM_013172855.1;XM_013172856.1	0.0001	0.022074	0.177421	0.077322	0.087022	0.0001
106030870	NW_013185665.1	725663	732721	+	LOC106030870	XR_001203997.1	0.0001	0.0001	0.0001	0.0001	0.0001	0.0001
106030872	NW_013185665.1	1369380	1385609	-	MANSC4	XM_013172869.1;XM_013172867.1;XM_013172868.1;XM_013172870.1;XM_013172871.1;XM_013172866.1	0.1754	0.149389	0.187074	0.140287	0.130705	0.138322
106030877	NW_013185665.1	2143196	2149761	-	LOC106030877	XM_013172880.1;XM_013172878.1;XM_013172882.1;XM_013172881.1;XM_013172877.1;XM_013172879.1	0.0001	0.0267215	0.0001	0.0281713	0.0001	0.042391
106030878	NW_013185665.1	2159949	2182318	-	SLCO1C1	XM_013172883.1	0.0001	0.0001	0.0001	0.0001	0.046684	0.005166
106030880	NW_013185665.1	2469286	2517363	-	LOC106030880	XR_001203999.1;XR_001204000.1;XR_001204001.1;XR_001204002.1	0.0001	0.0001	0.0001	0.0001	0.0204168	0.0001
106030881	NW_013185654.1	11344549	11353119	-	LOC106030881	XR_001204007.1	0.0001	0.0001	0.0001	0.0001	0.0001	0.0001
106030882	NW_013185665.1	2522872	2545411	-	LOC106030882	XR_001204004.1;XR_001204003.1;XR_001204005.1;XR_001204006.1	0.0001	0.038222	0.0001	0.0996937	0.0001	0.0001
106030887	NW_013185665.1	3109885	3138711	-	LOC106030887	XR_001204015.1	0.0001	0.0001	0.0001	0.0001	0.0001	0.0001
106030888	NW_013185665.1	3137902	3147477	+	LOC106030888	XR_001204016.1	0.0001	0.0001	0.0001	0.0001	0.0001	0.0001
106030892	NW_013185665.1	3155400	3156454	-	CAPZA3	XM_013172912.1	0.0001	0.0001	0.0001	0.0001	0.0001	0.0001
106030894	NW_013185665.1	3511220	3519146	+	RERGL	XM_013172913.1	0.180543	0.283235	0.176934	0.467063	0.623472	0.473226
106030895	NW_013185665.1	3538448	3549187	+	LOC106030895	XR_001204018.1	0.0001	0.0001	0.0001	0.0001	0.0001	0.0001
106030896	NW_013185665.1	3678479	3735982	-	LOC106030896	XR_001204019.1	0.0001	0.0001	0.0001	0.0001	0.089858	0.0001
106030898	NW_013185665.1	4020757	4080972	+	LMO3	XM_013172917.1;XM_013172919.1;XM_013172916.1;XM_013172915.1;XM_013172918.1;XM_013172914.1	0.0001	0.0001	0.0001	0.0001	0.0001	0.0001
106030899	NW_013185665.1	3928285	3929468	+	LOC106030899	XR_001204021.1	0.052281	0.0001	0.0001	0.0001	0.0001	0.0001
106030901	NW_013185665.1	4154829	4171454	+	LOC106030901	XR_001204023.1	0.0001	0.215873	0.0001	0.0001	0.0001	0.0001
106030902	NW_013185665.1	4188133	4220316	+	SLC15A5	XM_013172923.1;XM_013172924.1;XM_013172925.1;XM_013172922.1;XM_013172926.1	0.0495131	0.0001	0.0001	0.0001	0.0001	0.0001
106030908	NW_013185654.1	11464999	11484753	-	LOC106030908	XM_013172960.1;XM_013172969.1;XM_013172955.1	0.168342	0.169649	0.163116	0.038893	0.0433399	0.0234862
106030912	NW_013185665.1	4654964	4657566	+	LOC106030912	XR_001204026.1	0.0001	0.067325	0.040704	0.0001	0.0001	0.0001
106030916	NW_013185665.1	5156547	5160225	-	LOC106030916	XR_001204028.1	0.045466	0.027573	0.0001	0.035663	0.029541	0.028525
106030923	NW_013185665.1	5350147	5353761	-	LOC106030923	XM_013172973.1	0.377151	0.18727	0.105436	0.32702	0.066348	0.104694
106030935	NW_013185654.1	11565821	11584009	-	STOX1	XM_013173008.1;XM_013173032.1;XM_013172992.1;XM_013173017.1;XM_013173025.1;XM_013173000.1	0.0555039	0.0756562	0.111878	0.10385	0.0115974	0.0791658
106030941	NW_013185665.1	6620456	6626018	-	LOC106030941	XR_001204032.1;XR_001204033.1	0.12259	0.038861	0.100997	0.128624	0.090966	0.055454
106030949	NW_013185665.1	7282261	7308171	+	LOC106030949	XM_013173012.1	0.118109	0.047231	0.047848	0.260034	0.186944	0.12455
106030951	NW_013185665.1	7502415	7513891	+	LOC106030951	XR_001204036.1	0.038577	0.212645	0.0465	0.258141	0.241959	0.36746
106030959	NW_013185665.1	7826129	7837639	-	LOC106030959	XR_001204039.1	0.296605	0.048044	0.082342	0.117491	0.0001	0.0001
106030965	NW_013185665.1	8110021	8119163	-	LOC106030965	XR_001204042.1	0.0001	0.0001	0.0001	0.0001	0.0001	0.0001
106030970	NW_013185665.1	8274325	8451641	+	BICD1	XM_013173054.1;XM_013173059.1;XM_013173060.1;XM_013173046.1;XM_013173048.1;XM_013173053.1;XM_013173055.1;XM_013173049.1;XM_013173047.1;XM_013173050.1;XM_013173052.1;XM_013173051.1;XM_013173056.1;XM_013173058.1	0.563614	0.45468	0.436246	0.24764	0.240342	0.168254
106030978	NW_013185665.1	8887069	8914386	-	SYT10	XM_013173071.1;XM_013173072.1	0.0001	0.0001	0.0001	0.0001	0.0001	0.0001
106030980	NW_013185665.1	9181293	9207779	-	SLC13A4	XM_013173074.1	0.0001	0.0001	0.0001	0.0001	0.0001	0.0001
106030981	NW_013185665.1	9268170	9299465	-	LOC106030981	XR_001204047.1	0.062739	0.110186	0.0001	0.027302	0.0001	0.045762
106030982	NW_013185665.1	9277485	9283644	+	LOC106030982	XR_001204048.1	0.081658	0.0001	0.0001	0.180684	0.0001	0.0001
106030984	NW_013185665.1	9754607	9815874	+	CHRM2	XM_013173077.1;XM_013173079.1;XM_013173078.1	0.0354913	0.0249097	0.015261	0.0824527	0.0543143	0.0532226
106030985	NW_013185665.1	9756497	9766265	-	LOC106030985	XR_001204051.1	0.0001	0.0001	0.0001	0.0001	0.0001	0.0001
106030986	NW_013185654.1	418268	425839	-	FGF8	XM_013173446.1	0.0001	0.0001	0.0001	0.0001	0.0001	0.0001
106030989	NW_013185665.1	9940257	9943664	-	LOC106030989	XR_001204052.1	0.0001	0.0001	0.0001	0.0001	0.0001	0.0001
106030998	NW_013185665.1	10602251	10607957	-	LOC106030998	XR_001204055.1	0.207098	0.224265	0.387592	0.537371	0.350725	0.654578
106031010	NW_013185665.1	10872731	10887573	+	LOC106031010	XR_001204069.1;XR_001204070.1;XR_001204072.1;XR_001204063.1;XR_001204064.1;XR_001204065.1;XR_001204067.1;XR_001204071.1;XR_001204073.1;XR_001204066.1	0.15293	0.195877	0.179895	0.0869407	0.065942	0.0831082
106031011	NW_013185665.1	10971215	10989175	+	LOC106031011	XM_013173112.1;XM_013173109.1;XM_013173110.1;XR_001204074.1;XM_013173114.1;XM_013173115.1;XM_013173113.1	0.100083	0.0475498	0.0417698	0.0651483	0.049302	0.00857105
106031013	NW_013185665.1	10990761	11003142	+	LOC106031013	XM_013173117.1	0.006518	0.043409	0.05075	0.0001	0.068392	0.028529
106031014	NW_013185665.1	11003185	11019041	+	LOC106031014	XR_001204075.1;XR_001204076.1;XR_001204078.1;XR_001204077.1	0.0453397	0.0476648	0.0241563	0.0172414	0.0481164	0.0001
106031020	NW_013185665.1	11278363	11305688	-	ATP6V0A4	XM_013173123.1	0.0001	0.0001	0.040422	0.31337	0.061454	0.019448
106031021	NW_013185665.1	11285954	11287116	+	LOC106031021	XR_001204081.1	0.0001	0.0001	0.0001	0.0001	0.0001	0.0001
106031043	NW_013185665.1	7369281	7390145	+	LOC106031043	XM_013173173.1	0.0001	0.0001	0.023619	0.0001	0.153401	0.03901
106031052	NW_013185665.1	5752517	5757981	-	LOC106031052	XR_001204085.1;XR_001204086.1	0.0001	0.0001	0.015644	0.0001	0.0001	0.0001
106031053	NW_013185665.1	7320869	7347586	+	SLC6A12	XM_013173183.1	0.0001	0.019682	0.0001	0.034942	0.0001	0.0001
106031054	NW_013185665.1	8990752	8994768	+	LOC106031054	XR_001204087.1	0.0001	0.0001	0.0001	0.0001	0.0001	0.0001
106031056	NW_013185665.1	2612721	2620309	-	LOC106031056	XR_001204088.1	0.0001	0.0001	0.0001	0.0001	0.0001	0.025132
106031057	NW_013185665.1	2663530	2685035	-	LOC106031057	XR_001204089.1;XR_001204090.1	0.082934	0.0001	0.0001	0.0001	0.0001	0.0001
106031058	NW_013185665.1	12223194	12224468	-	LOC106031058	XM_013173184.1	0.0001	0.127179	0.237861	0.123734	0.173959	0.170811
106031059	NW_013185665.1	3497570	3501036	-	LOC106031059	XR_001204091.1	0.0001	0.0001	0.0001	0.0001	0.0001	0.0001
106031062	NW_013185665.1	9012344	9021933	-	LOC106031062	XR_001204093.1	0.0001	0.0001	0.0001	0.0001	0.0001	0.0001
106031063	NW_013185665.1	11310967	11314545	+	TMEM213	XM_013173186.1	0.0001	0.0001	0.0001	0.0001	0.0001	0.0001
106031064	NW_013185665.1	11639225	11641388	+	LOC106031064	XR_001204094.1	0.0001	0.0001	0.0001	0.0001	0.0001	0.0001
106031065	NW_013185665.1	8794758	8796499	-	LOC106031065	XR_001204095.1	0.0001	0.0001	0.0001	0.0001	0.0001	0.0001
106031066	NW_013185665.1	2154246	2159719	+	LOC106031066	XR_001204096.1	0.0001	0.0001	0.0001	0.0001	0.0001	0.0001
106031067	NW_013185665.1	9820407	9851295	+	LOC106031067	XR_001204097.1	0.0001	0.0001	0.0001	0.0001	0.0001	0.0001
106031068	NW_013185665.1	680727	685304	-	LOC106031068	XM_013173187.1	0.0001	0.217522	0.0001	0.0001	0.0001	0.0001
106031069	NW_013185665.1	3892219	3927529	-	LOC106031069	XR_001204098.1	0.0001	0.0001	0.0001	0.0001	0.0001	0.0001
106031083	NW_013185666.1	921641	929349	-	LOC106031083	XR_001204101.1	0.0001	0.0001	0.0001	0.0001	0.0001	0.0001
106031084	NW_013185666.1	931168	933312	-	LOC106031084	XR_001204102.1	0.0001	0.0001	0.0001	0.05678	0.0001	0.0001
106031085	NW_013185666.1	935726	944373	+	LOC106031085	XM_013173212.1	0.230268	0.043927	0.0001	0.027602	0.0001	0.0001
106031087	NW_013185666.1	934671	949488	+	FOXN4	XM_013173215.1	0.174932	0.135424	0.131836	0.0001	0.045398	0.0001
106031088	NW_013185666.1	935581	939819	-	LOC106031088	XR_001204103.1	0.0001	0.10333	0.0001	0.0001	0.055072	0.0001
106031089	NW_013185666.1	1004994	1027831	+	SVOP	XM_013173216.1;XM_013173217.1	0.112878	0.0886869	0.070472	0.351291	0.272693	0.267074
106031096	NW_013185666.1	1203083	1208711	-	WSCD2	XM_013173228.1	0.0001	0.0001	0.0001	0.0001	0.0001	0.0001
106031097	NW_013185666.1	1280783	1282847	-	LOC106031097	XR_001204104.1	0.0001	0.0001	0.0001	0.0001	0.0001	0.0001
106031103	NW_013185666.1	1422224	1425455	-	LOC106031103	XR_001204106.1	0.256501	0.213898	0.0001	0.0001	0.225578	0.0001
106031135	NW_013185666.1	2092053	2097239	+	HPD	XM_013173295.1	0.05502	0.035402	0.085281	0.0001	0.0001	0.016703
106031137	NW_013185666.1	2162154	2163694	-	LOC106031137	XR_001204119.1	0.0001	0.178617	0.139051	0.0001	0.0001	0.0001
106031180	NW_013185666.1	3453981	3497521	-	LOC106031180	XR_001204136.1	0.207426	0.090199	0.148066	0.0001	0.0001	0.0001
106031186	NW_013185666.1	3907131	4080059	-	LOC106031186	XR_001204137.1;XR_001204138.1;XR_001204139.1	0.0001	0.0001	0.0001	0.0001	0.0001	0.0001
106031187	NW_013185666.1	3731020	3764388	+	LOC106031187	XR_001204142.1;XR_001204140.1;XR_001204141.1	0.0913501	0.0001	0.0877682	0.130602	0.0001	0.0001
106031188	NW_013185666.1	3631289	3634649	-	LOC106031188	XR_001204143.1	0.09673	0.036131	0.040207	0.071623	0.0001	0.036861
106031192	NW_013185666.1	4531793	4804938	-	TMEM132D	XM_013173404.1;XM_013173401.1;XM_013173402.1;XM_013173403.1;XM_013173405.1	0.131111	0.0382274	0.0510955	0.0472042	0.0629213	0.0401984
106031193	NW_013185666.1	4807591	4813469	+	LOC106031193	XR_001204148.1	0.0001	0.0001	0.0001	0.0001	0.0001	0.0001
106031194	NW_013185666.1	4712660	4718414	+	LOC106031194	XR_001204149.1	0.0001	0.0001	0.0001	0.0001	0.0001	0.0001
106031195	NW_013185666.1	4815907	4821321	-	LOC106031195	XR_001204150.1	0.0001	0.0001	0.0001	0.0001	0.0001	0.0001
106031199	NW_013185666.1	4887761	4890599	+	FZD10	XM_013173432.1	0.052306	0.050988	0.047808	0.0001	0.0001	0.0001
106031200	NW_013185666.1	4906655	4914870	-	LOC106031200	XR_001204153.1;XR_001204154.1	0.0001	0.0001	0.0001	0.0001	0.0001	0.0001
106031215	NW_013185666.1	5997981	6062989	-	LOC106031215	XR_001204163.1;XR_001204162.1	0.0001	0.0001	0.0001	0.0001	0.0001	0.0001
106031216	NW_013185666.1	5991593	5996090	-	LOC106031216	XR_001204164.1;XR_001204165.1	0.0001	0.0001	0.0001	0.0001	0.0001	0.0001
106031217	NW_013185666.1	6085319	6283075	-	GALNT9	XM_013173472.1;XM_013173471.1;XM_013173470.1;XM_013173468.1;XM_013173466.1;XM_013173469.1;XM_013173467.1	0.0202313	0.0422745	0.00961786	0.0419595	0.0172239	0.00934836
106031218	NW_013185666.1	6466148	6467618	+	LOC106031218	XR_001204166.1	0.0001	0.0001	0.0001	0.0001	0.0001	0.0001
106031219	NW_013185666.1	6355932	6466028	-	LOC106031219	XR_001204167.1;XR_001204168.1	0.0945534	0.0001	0.0001	0.0571074	0.0535185	0.101244
106031220	NW_013185666.1	6532714	6671753	-	LOC106031220	XR_001204172.1;XR_001204170.1;XR_001204169.1;XR_001204171.1;XR_001204173.1	0.058277	0.0259176	0.0725212	0.0829921	0.0316022	0.0429513
106031232	NW_013185654.1	11981821	11990247	+	LOC106031232	XR_001204181.1;XR_001204185.1;XR_001204184.1;XR_001204186.1	0.0001	0.0674123	0.0001	0.0001	0.0001	0.0001
106031263	NW_013185666.1	8481185	8493801	-	LOC106031263	XR_001204200.1	0.242229	0.225969	0.205678	0.265271	0.262488	0.266537
106031271	NW_013185654.1	13020840	13042329	+	LOC106031271	XR_001204211.1	0.0001	0.0001	0.0001	0.0001	0.0001	0.0001
106031280	NW_013185666.1	9117916	9125538	+	LOC106031280	XM_013173570.1;XM_013173569.1;XM_013173572.1	0.0140242	0.0264928	0.0001	0.0001	0.0001	0.0001
106031286	NW_013185654.1	13245873	13263496	+	LOC106031286	XR_001204213.1	0.0001	0.045336	0.030596	0.083124	0.0001	0.0203
106031294	NW_013185666.1	9233709	9246470	+	SLC2A11	XM_013173588.1;XM_013173589.1	0.048699	0.0001	0.095578	0.0001	0.0001	0.0001
106031296	NW_013185666.1	9275451	9285758	+	LOC106031296	XM_013173591.1	0.0001	0.00305	0.0001	0.0001	0.049202	0.0001
106031298	NW_013185666.1	9300798	9304410	+	LOC106031298	XM_013173592.1	0.0001	0.0001	0.0001	0.054812	0.0001	0.0001
106031325	NW_013185666.1	10180383	10185742	-	LOC106031325	XR_001204235.1	0.33432	0.413795	0.383642	0.478284	0.211309	0.348525
106031345	NW_013185666.1	10615238	10635863	-	LOC106031345	XR_001204246.1	0.108663	0.075421	0.126404	0.0001	0.0001	0.028523
106031346	NW_013185666.1	10627379	10629961	+	LOC106031346	XR_001204247.1	0.0001	0.0001	0.0001	0.0001	0.0001	0.0001
106031354	NW_013185666.1	10689907	10716040	+	LOC106031354	XR_001204249.1;XR_001204252.1;XR_001204253.1;XR_001204250.1;XR_001204251.1	0.0589815	0.0303484	0.0955436	0.0756131	0.0209918	0.0328709
106031360	NW_013185666.1	10903776	10952338	-	CCDC64	XM_013173728.1	0.068364	0.0001	0.0001	0.046826	0.0001	0.0001
106031364	NW_013185666.1	10937817	10944189	+	LOC106031364	XR_001204261.1	0.0001	0.03896	0.031659	0.0001	0.0001	0.0001
106031373	NW_013185666.1	11473338	11484014	+	LOC106031373	XR_001204265.1;XR_001204266.1	0.0001	0.0001	0.0001	0.0001	0.0001	0.0001
106031375	NW_013185666.1	11622139	11633761	-	LOC106031375	XR_001204268.1	0.0001	0.0001	0.0001	0.0001	0.0001	0.0001
106031376	NW_013185666.1	11635736	11644741	-	LOC106031376	XR_001204269.1	0.0001	0.0001	0.0001	0.0001	0.0001	0.0001
106031377	NW_013185666.1	11668956	11676996	-	LOC106031377	XR_001204272.1;XR_001204270.1;XR_001204271.1	0.0001	0.0001	0.0001	0.0001	0.0001	0.0001
106031378	NW_013185666.1	11703289	11736429	-	TBX5	XM_013173752.1	0.0001	0.0001	0.023625	0.0001	0.0001	0.0001
106031382	NW_013185666.1	262403	267930	+	LOC106031382	XM_013173754.1	0.0001	0.0001	0.0001	0.0001	0.0001	0.0001
106031385	NW_013185666.1	323220	338913	-	SEZ6L	XM_013173757.1	0.093724	0.013481	0.028164	0.092698	0.039567	0.0001
106031387	NW_013185666.1	538830	548224	-	CRYBB2	XM_013173759.1	0.0001	0.0001	0.0001	0.0001	0.0001	0.0001
106031388	NW_013185666.1	681876	685119	+	LOC106031388	XM_013173760.1	0.0001	0.0001	0.0001	0.0001	0.028584	0.0001
106031392	NW_013185666.1	746058	752509	+	TRPV4	XM_013173764.1	0.345193	0.266958	0.2877	0.371561	0.049323	0.210711
106031393	NW_013185666.1	752397	760133	-	FAM222A	XM_013173765.1	0.0001	0.265248	0.0788	0.0001	0.071502	0.0001
106031397	NW_013185666.1	1032672	1038613	-	DAO	XM_013173769.1	0.0001	0.169508	0.252648	0.351274	0.030005	0.047771
106031398	NW_013185666.1	1133958	1134831	+	SELPLG	XM_013173770.1	0.331268	0.465059	0.305815	0.141643	0.023465	0.121173
106031401	NW_013185666.1	1241078	1262821	-	RPH3A	XM_013173773.1	0.009883	0.0001	0.0001	0.0001	0.0001	0.0001
106031408	NW_013185666.1	1640195	1668287	-	CUX2	XM_013173779.1	0.061781	0.135593	0.112488	0.050414	0.065983	0.017478
106031409	NW_013185666.1	1707876	1714046	-	CCDC63	XM_013173780.1	0.0001	0.0001	0.0001	0.0001	0.0001	0.0001
106031426	NW_013185666.1	3650212	3853572	+	TMEM132B	XM_013173799.1	0.564204	0.36148	0.355789	0.421429	0.191837	0.218871
106031439	NW_013185666.1	9261844	9270338	+	LOC106031439	XM_013173813.1	0.0001	0.0001	0.0001	0.0001	0.0001	0.070001
106031452	NW_013185666.1	11171315	11193295	-	SRRM4	XM_013173828.1	0.290649	0.318549	0.316157	0.262908	0.183124	0.208133
106031459	NW_013185666.1	11450544	11452998	+	SDSL	XM_013173834.1	0.245043	0.0001	0.0001	0.0001	0.0001	0.0001
106031460	NW_013185666.1	11455198	11460903	-	LHX5	XM_013173835.1	0.0001	0.0001	0.0001	0.0001	0.0001	0.0001
106031464	NW_013185666.1	10766089	10768035	+	PLA2G1B	XM_013173838.1	0.110255	0.0001	0.149287	0.0001	0.114483	0.0001
106031465	NW_013185666.1	11469632	11472707	-	LOC106031465	XR_001204280.1	0.0001	0.0001	0.0001	0.0001	0.0001	0.0001
106031467	NW_013185666.1	11442719	11443181	+	LOC106031467	XR_001204282.1	0.0001	0.0001	0.0001	0.0001	0.0001	0.0001
106031468	NW_013185666.1	1769745	1775477	+	LOC106031468	XR_001204283.1;XR_001204284.1	0.0001	0.103889	0.0001	0.0001	0.0001	0.0001
106031469	NW_013185666.1	537201	538437	-	LOC106031469	XR_001204285.1	0.0001	0.0001	0.0001	0.0001	0.0001	0.0001
106031470	NW_013185666.1	9290517	9298916	+	LOC106031470	XM_013173840.1	0.0001	0.010988	0.0001	0.0001	0.0001	0.0001
106031471	NW_013185666.1	11461812	11463734	+	LOC106031471	XR_001204286.1	0.0001	0.0001	0.0001	0.0001	0.0001	0.0001
106031477	NW_013185667.1	148648	162584	-	LOC106031477	XR_001204289.1	0.0001	0.0001	0.0001	0.0001	0.0001	0.0001
106031481	NW_013185667.1	272463	285469	-	ABCG8	XM_013173870.1	0.126928	0.069494	0.059393	0.055131	0.038578	0.06993
106031484	NW_013185667.1	698478	721760	+	LOC106031484	XR_001204297.1;XR_001204296.1;XR_001204298.1	0.0530382	0.0001	0.124552	0.0911933	0.0001	0.0350199
106031489	NW_013185667.1	1436145	1471281	+	HAAO	XM_013173874.1	0.230853	0.0001	0.0001	0.099534	0.07603	0.114971
106031490	NW_013185667.1	1461816	1478740	-	LOC106031490	XR_001204305.1	0.0001	0.0001	0.0001	0.0001	0.0001	0.0001
106031493	NW_013185654.1	14067203	14130353	-	LOC106031493	XR_001204319.1;XR_001204322.1;XR_001204323.1;XR_001204316.1	0.0564158	0.0334051	0.0279576	0.0001	0.0001	0.0001
106031495	NW_013185667.1	1160061	1161231	+	LOC106031495	XR_001204315.1	0.0001	0.0001	0.0001	0.132992	0.0001	0.0001
106031509	NW_013185667.1	2629409	2634523	-	LOC106031509	XR_001204333.1	0.193837	0.173721	0.271237	0.102189	0.168345	0.038641
106031510	NW_013185667.1	2635216	2646069	+	PRPH2	XM_013173890.1	0.064748	0.02988	0.0001	0.0001	0.0001	0.0001
106031517	NW_013185667.1	3252167	3432713	-	KCNH1	XM_013173903.1;XM_013173904.1	0.119561	0.106324	0.046087	0.111261	0.200323	0.127025
106031531	NW_013185667.1	3601400	3614656	+	LOC106031531	XR_001204343.1;XR_001204342.1;XR_001204344.1	0.0520778	0.0001	0.0001	0.0001	0.0001	0.0001
106031534	NW_013185667.1	3791660	3801205	-	LOC106031534	XR_001204348.1;XR_001204347.1	0.184383	0.142242	0.229732	0.0542361	0.0736641	0.0666409
106031542	NW_013185667.1	4142482	4166571	-	DNAH14	XM_013173941.1;XM_013173940.1	0.0001	0.0001	0.0001	0.0001	0.0001	0.0001
106031550	NW_013185667.1	4466457	4495085	+	CAPN8	XM_013173951.1	0.0001	0.009465	0.013233	0.0001	0.0001	0.0001
106031551	NW_013185667.1	4609219	4635514	+	TLR5	XM_013173953.1;XM_013173956.1;XM_013173954.1;XM_013173955.1;XM_013173957.1;XM_013173959.1;XM_013173952.1;XM_013173958.1	0.315167	0.300287	0.310263	0.188822	0.241982	0.23068
106031567	NW_013185667.1	6605588	6698935	-	SPATA17	XM_013174007.1	0.101621	0.140331	0.0001	0.334766	0.262371	0.051176
106031570	NW_013185667.1	6839241	6850551	-	LOC106031570	XR_001204361.1	0.209101	0.124788	0.048858	0.098857	0.059553	0.111812
106031576	NW_013185667.1	8119348	8128860	+	LOC106031576	XR_001204362.1	0.0001	0.0001	0.0001	0.0001	0.05975	0.0001
106031580	NW_013185654.1	10739598	10742145	-	LOC106031580	XM_013174058.1	0.0001	0.0001	0.0001	0.0001	0.0001	0.0001
106031588	NW_013185667.1	9078525	9084259	+	LOC106031588	XM_013174044.1	0.072937	0.0001	0.045379	0.0001	0.0001	0.0001
106031599	NW_013185667.1	9778202	9786145	+	LOC106031599	XM_013174065.1	0.0001	0.0001	0.0001	0.0001	0.0001	0.0001
106031600	NW_013185667.1	9870959	9942847	+	LOC106031600	XM_013174066.1	0.0001	0.0001	0.040915	0.0001	0.008026	0.0001
106031601	NW_013185667.1	9901713	9907783	-	LOC106031601	XM_013174067.1	0.0001	0.0001	0.0001	0.0001	0.0001	0.0001
106031602	NW_013185667.1	9817573	9872419	+	GALNT14	XM_013174068.1	0.0001	0.0001	0.0001	0.0001	0.012548	0.0001
106031603	NW_013185667.1	9786152	9790786	+	LOC106031603	XR_001204368.1	0.0001	0.0001	0.0001	0.0001	0.0001	0.0001
106031606	NW_013185667.1	10069327	10079307	-	LOC106031606	XR_001204369.1	0.471964	0.242105	0.239156	0.086222	0.367539	0.098415
106031622	NW_013185667.1	4573417	4607396	+	SUSD4	XM_013174091.1	0.21592	0.132976	0.155043	0.104262	0.0001	0.051831
106031634	NW_013185667.1	4889638	4893539	+	LOC106031634	XR_001204373.1	0.0001	0.0001	0.0001	0.0001	0.0001	0.0001
106031635	NW_013185667.1	1724361	1741325	-	LOC106031635	XR_001204374.1	0.0001	0.0001	0.0001	0.0001	0.0001	0.0001
106031638	NW_013185667.1	7849351	7854518	+	LOC106031638	XR_001204377.1	0.0001	0.0001	0.0001	0.0001	0.0001	0.0001
106031639	NW_013185667.1	4531049	4532942	-	LOC106031639	XR_001204378.1	0.0001	0.0001	0.0001	0.0001	0.0001	0.0001
106031640	NW_013185667.1	662382	664967	+	LOC106031640	XR_001204379.1	0.0001	0.0001	0.0001	0.0001	0.0001	0.0001
106031641	NW_013185667.1	659857	661511	+	LOC106031641	XR_001204380.1	0.0001	0.090943	0.0001	0.0001	0.0001	0.0001
106031642	NW_013185667.1	6939165	6951595	-	LOC106031642	XR_001204381.1	0.0001	0.0001	0.0001	0.0001	0.0001	0.0001
106031643	NW_013185667.1	671388	688961	+	LOC106031643	XR_001204382.1	0.0001	0.0001	0.0001	0.0001	0.0001	0.0001
106031646	NW_013185668.1	238782	250243	-	LOC106031646	XR_001204383.1;XR_001204384.1	0.0637205	0.0927985	0.0131326	0.0001	0.0001	0.012637
106031647	NW_013185668.1	236513	240140	+	LOC106031647	XR_001204386.1;XR_001204385.1	0.0964685	0.0001	0.0001	0.0001	0.0001	0.0001
106031654	NW_013185668.1	386595	410645	-	PLEKHD1	XM_013174128.1;XR_001204387.1	0.082577	0.044184	0.05987	0.0001	0.136718	0.021009
106031658	NW_013185668.1	531819	538135	-	LOC106031658	XR_001204388.1	0.0001	0.0001	0.0001	0.0001	0.0001	0.0001
106031663	NW_013185668.1	786193	797528	+	LOC106031663	XR_001204389.1;XR_001204390.1	0.304989	0.318345	0.391762	0.118124	0.132399	0.138548
106031673	NW_013185668.1	1302135	1302811	-	LOC106031673	XR_001204400.1	0.0001	0.0001	0.0001	0.0001	0.0001	0.0001
106031687	NW_013185654.1	15079351	15086860	-	LOC106031687	XM_013174221.1	0.109449	0.165151	0.24193	0.38602	0.419143	0.200348
106031693	NW_013185654.1	15103664	15107083	+	LOC106031693	XR_001204408.1	0.191299	0.099602	0.060192	0.100429	0.161763	0.099999
106031710	NW_013185668.1	3363326	3369652	-	LOC106031710	XR_001204413.1	0.0001	0.0001	0.10492	0.03608	0.0001	0.0001
106031722	NW_013185668.1	5832822	5869936	-	LOC106031722	XR_001204420.1	0.0001	0.0001	0.0001	0.0001	0.0001	0.0001
106031724	NW_013185668.1	6400737	6402197	-	LOC106031724	XR_001204423.1	0.0001	0.0001	0.0001	0.0001	0.0001	0.0001
106031725	NW_013185668.1	6229555	6297215	+	LOC106031725	XR_001204424.1	0.0001	0.0001	0.0001	0.0001	0.0001	0.0001
106031726	NW_013185668.1	6115601	6127515	-	LOC106031726	XR_001204425.1	0.0001	0.0001	0.0001	0.0001	0.0001	0.0001
106031741	NW_013185654.1	15760129	15866618	-	LOC106031741	XR_001204433.1;XR_001204436.1	0.0001	0.0001	0.0001	0.0001	0.0001	0.0001
106031744	NW_013185668.1	8386901	8391973	-	LOC106031744	XR_001204434.1	0.21039	0.215851	0.116172	0.2709	0.348853	0.211779
106031750	NW_013185668.1	9370274	9436707	+	LRRC56	XM_013174343.1;XM_013174341.1;XM_013174348.1;XM_013174344.1;XM_013174342.1;XM_013174345.1;XM_013174346.1;XM_013174347.1	0.0167249	0.0001	0.0119866	0.0158874	0.0199997	0.0001
106031751	NW_013185654.1	15614291	15616560	-	LOC106031751	XR_001204437.1	0.0001	0.0001	0.0001	0.0001	0.0001	0.0001
106031754	NW_013185654.1	15841953	15846824	+	LOC106031754	XR_001204441.1	0.0001	0.0001	0.0001	0.0001	0.0001	0.0001
106031757	NW_013185668.1	9517420	9524824	+	LOC106031757	XM_013174356.1	0.143418	0.175149	0.159005	0.183736	0.123491	0.069276
106031760	NW_013185654.1	15671456	15674945	-	LOC106031760	XR_001204443.1	0.0001	0.0001	0.0001	0.0001	0.0001	0.0001
106031762	NW_013185668.1	9644630	9682697	+	CRACR2B	XM_013174365.1;XM_013174364.1;XM_013174366.1;XM_013174361.1;XM_013174363.1;XR_001204442.1;XM_013174362.1;XM_013174369.1;XM_013174368.1;XM_013174367.1	0.225491	0.177437	0.0695502	0.0566666	0.0565129	0.0649604
106031777	NW_013185668.1	6727603	6735742	+	FOXG1	XM_013174394.1	0.0001	0.0001	0.0001	0.0001	0.0001	0.0001
106031782	NW_013185668.1	6626620	6667169	-	LOC106031782	XR_001204452.1	0.0001	0.0001	0.0001	0.0001	0.0001	0.0001
106031783	NW_013185668.1	5136385	5140080	+	LOC106031783	XR_001204453.1	0.056791	0.109393	0.0001	0.126523	0.0001	0.0001
106031784	NW_013185654.1	15871088	16290558	-	GRID1	XM_013174400.1	0.022563	0.053935	0.055552	0.052848	0.037263	0.109554
106031786	NW_013185668.1	265390	269091	-	LOC106031786	XR_001204457.1	0.0001	0.06818	0.075923	0.0001	0.081743	0.1351
106031789	NW_013185668.1	6592316	6599338	-	LOC106031789	XR_001204460.1	0.0001	0.0001	0.0001	0.0001	0.0001	0.0001
106031791	NW_013185668.1	9204778	9205769	-	LOC106031791	XR_001204462.1	0.0001	0.0001	0.0001	0.0001	0.0001	0.0001
106031792	NW_013185669.1	3961	10187	+	LOC106031792	XR_001204463.1	0.0001	0.0001	0.0001	0.0001	0.0001	0.0001
106031793	NW_013185669.1	65238	69341	+	LOC106031793	XR_001204464.1	0.102923	0.039575	0.096089	0.044036	0.036476	0.0001
106031794	NW_013185669.1	103232	106822	+	LOC106031794	XR_001204465.1	0.0001	0.0001	0.0001	0.0001	0.0001	0.0001
106031802	NW_013185669.1	1061663	1080401	-	SLC15A1	XM_013174415.1	0.0001	0.011936	0.0001	0.0001	0.0001	0.0001
106031815	NW_013185669.1	2232626	2467868	-	NALCN	XM_013174450.1;XM_013174448.1;XM_013174449.1;XM_013174447.1	0.00977373	0.0193108	0.0534228	0.0575647	0.0001	0.0001
106031816	NW_013185669.1	2366211	2375148	+	LOC106031816	XR_001204472.1	0.0001	0.0001	0.0001	0.0001	0.0001	0.0001
106031817	NW_013185669.1	2477734	2624217	+	ITGBL1	XM_013174452.1	0.0001	0.0001	0.0001	0.0001	0.0001	0.0001
106031819	NW_013185669.1	2624315	2628704	+	LOC106031819	XR_001204473.1	0.180218	0.138527	0.106197	0.163695	0.202676	0.191481
106031828	NW_013185669.1	3666180	3679213	-	LOC106031828	XR_001204475.1	0.0001	0.0001	0.0001	0.0001	0.0001	0.0001
106031845	NW_013185669.1	4325929	4329183	-	CALHM3	XM_013174495.1	0.062507	0.0001	0.0001	0.0001	0.0001	0.0001
106031846	NW_013185669.1	4325465	4336554	+	LOC106031846	XR_001204483.1;XR_001204482.1;XR_001204484.1;XR_001204481.1	0.0108438	0.0489163	0.0001	0.0001	0.0001	0.0001
106031853	NW_013185669.1	4856342	4916627	-	COL17A1	XM_013174513.1	0.19116	0.143273	0.260195	0.024861	0.011839	0.064912
106031861	NW_013185669.1	5580586	5599745	-	LOC106031861	XR_001204490.1	0.0001	0.0001	0.0001	0.0001	0.0001	0.0001
106031862	NW_013185669.1	5850661	5855279	-	LOC106031862	XR_001204491.1	0.0001	0.0001	0.0001	0.0001	0.0001	0.0001
106031863	NW_013185669.1	5847060	5865565	+	LOC106031863	XR_001204493.1;XR_001204492.1;XR_001204494.1	0.0001	0.0001	0.0001	0.0001	0.0001	0.0001
106031864	NW_013185669.1	5961067	5966430	+	LOC106031864	XR_001204495.1	0.037312	0.0001	0.0001	0.0001	0.0001	0.0001
106031865	NW_013185669.1	6257678	6273850	-	LOC106031865	XR_001204496.1	0.0001	0.0001	0.0001	0.0001	0.0001	0.0001
106031866	NW_013185669.1	6216513	6220742	-	LOC106031866	XR_001204497.1	0.0001	0.0001	0.0001	0.0001	0.0001	0.0001
106031867	NW_013185669.1	6308261	6310155	-	LOC106031867	XR_001204498.1	0.0001	0.0001	0.0001	0.0001	0.0001	0.0001
106031874	NW_013185669.1	6738015	6748938	+	LOC106031874	XR_001204500.1	0.11165	0.062802	0.1145	0.0001	0.031027	0.063521
106031875	NW_013185669.1	6797860	6808016	+	LOC106031875	XR_001204501.1	0.115614	0.021727	0.031931	0.0001	0.0001	0.0001
106031876	NW_013185669.1	6818916	6824920	+	LOC106031876	XR_001204502.1	0.0001	0.0001	0.0001	0.0001	0.008964	0.0001
106031877	NW_013185669.1	6812954	6817647	+	LOC106031877	XR_001204503.1	0.026738	0.087617	0.049792	0.0001	0.0001	0.0001
106031879	NW_013185669.1	6809870	6813954	-	LOC106031879	XR_001204504.1	0.0001	0.0001	0.0001	0.0001	0.037816	0.0001
106031882	NW_013185669.1	7044609	7049686	+	LOC106031882	XR_001204507.1;XR_001204506.1;XR_001204508.1	0.207068	0.11253	0.19254	0.23268	0.130726	0.278221
106031899	NW_013185669.1	6390025	6440359	-	LOC106031899	XR_001204517.1;XR_001204518.1	0.0001	0.0001	0.0001	0.0001	0.0001	0.0001
106031903	NW_013185669.1	8727857	8750544	+	TDRD1	XM_013174587.1	0.052509	0.021211	0.07183	0.179193	0.060368	0.146022
106031904	NW_013185669.1	8752210	8771985	+	VWA2	XM_013174588.1	0.0001	0.0001	0.0001	0.016513	0.0001	0.0001
106031907	NW_013185669.1	9047475	9050602	-	LOC106031907	XR_001204520.1;XR_001204519.1	0.576574	0.328069	0.240651	0.349659	0.586355	0.645175
106031908	NW_013185669.1	9013129	9021543	-	LOC106031908	XR_001204521.1	0.0001	0.0001	0.0001	0.0001	0.0001	0.0001
106031910	NW_013185669.1	9095405	9109045	+	LOC106031910	XR_001204522.1;XR_001204523.1;XR_001204524.1;XR_001204525.1;XR_001204526.1	0.168029	0.124824	0.23157	0.131165	0.10862	0.106609
106031914	NW_013185669.1	9914151	9926759	+	CCDC172	XM_013174622.1;XM_013174624.1;XM_013174623.1	0.0001	0.0001	0.0001	0.0001	0.0001	0.0001
106031915	NW_013185669.1	1387371	1390109	+	LOC106031915	XR_001204529.1	0.023878	0.03464	0.0001	0.0001	0.0001	0.027785
106031916	NW_013185669.1	292391	323622	+	HS6ST3	XM_013174625.1	0.121741	0.063619	0.139734	0.108885	0.076247	0.126435
106031920	NW_013185654.1	16243985	16264062	-	LOC106031920	XR_001204531.1	0.0001	0.0001	0.0001	0.0001	0.0001	0.0001
106031927	NW_013185654.1	15931735	15937373	+	LOC106031927	XR_001204532.1	0.0001	0.0001	0.0001	0.0001	0.0001	0.0001
106031928	NW_013185669.1	5917038	6189869	-	LOC106031928	XM_013174634.1	0.191103	0.044595	0.095956	0.106748	0.098895	0.154381
106031933	NW_013185669.1	8651254	8668043	+	ADRB1	XM_013174639.1	0.115547	0.0001	0.263037	0.0001	0.0001	0.0001
106031936	NW_013185669.1	9952704	9964132	+	LOC106031936	XM_013174641.1	0.045836	0.0001	0.0001	0.0001	0.0001	0.0001
106031937	NW_013185669.1	9975496	9993049	+	LOC106031937	XM_013174642.1	0.0001	0.078491	0.0001	0.127792	0.205525	0.022087
106031940	NW_013185669.1	1445262	1447515	-	LOC106031940	XR_001204534.1;XR_001204535.1	0.0001	0.074996	0.061479	0.087518	0.0001	0.080348
106031941	NW_013185669.1	4319022	4321868	-	CALHM1	XM_013174645.1	0.097573	0.142662	0.07946	0.01756	0.0001	0.0001
106031942	NW_013185669.1	2068836	2070098	-	LOC106031942	XR_001204536.1	0.0001	0.0001	0.0001	0.0001	0.0001	0.0001
106031943	NW_013185669.1	8222906	8231813	+	LOC106031943	XR_001204537.1	0.0001	0.0001	0.0001	0.0001	0.0001	0.0001
106031944	NW_013185669.1	641155	644262	+	LOC106031944	XR_001204538.1	0.0001	0.0001	0.070537	0.0001	0.0001	0.0001
106031945	NW_013185669.1	7148030	7154501	+	LOC106031945	XR_001204539.1	0.066592	0.0001	0.0001	0.0001	0.0001	0.142026
106031946	NW_013185669.1	383256	395472	+	LOC106031946	XR_001204541.1;XR_001204540.1	0.0001	0.0001	0.0001	0.0001	0.0001	0.0001
106031947	NW_013185669.1	6471741	6494541	-	LOC106031947	XR_001204542.1	0.0001	0.0001	0.0001	0.0001	0.0001	0.0001
106031948	NW_013185669.1	5801415	5804358	+	LOC106031948	XR_001204543.1	0.0001	0.0001	0.0001	0.0001	0.0001	0.0001
106031949	NW_013185669.1	9964840	9966972	+	LOC106031949	XM_013174647.1	0.0001	0.0001	0.0001	0.159636	0.0001	0.0001
106031950	NW_013185669.1	5546006	5557882	+	LOC106031950	XR_001204544.1	0.0001	0.0001	0.0001	0.0001	0.0001	0.0001
106031951	NW_013185669.1	9157273	9158821	+	LOC106031951	XR_001204545.1	0.205578	0.0001	0.0001	0.27078	0.0001	0.0001
106031952	NW_013185669.1	359801	360775	-	LOC106031952	XM_013174648.1	0.0001	0.040413	0.0001	0.0001	0.0001	0.0001
106031953	NW_013185669.1	408125	412853	+	LOC106031953	XR_001204546.1	0.0001	0.0001	0.0001	0.0001	0.0001	0.0001
106031954	NW_013185669.1	5749377	5751173	+	LOC106031954	XR_001204547.1	0.0001	0.0001	0.0001	0.0001	0.0001	0.057007
106031955	NW_013185669.1	379523	380554	-	LOC106031955	XM_013174649.1	0.0001	0.0001	0.0001	0.0001	0.0001	0.0001
106031956	NW_013185669.1	2102235	2119903	+	LOC106031956	XR_001204548.1	0.0001	0.0001	0.0001	0.0001	0.0001	0.0001
106031957	NW_013185670.1	33841	205242	+	LOC106031957	XR_001204549.1	0.0001	0.0001	0.0001	0.0001	0.0001	0.0001
106031958	NW_013185670.1	163447	168052	+	LOC106031958	XR_001204550.1	0.0001	0.0001	0.0001	0.0001	0.0001	0.0001
106031959	NW_013185670.1	483282	516619	-	BCHE	XM_013174651.1;XM_013174653.1;XM_013174654.1;XM_013174652.1	0.177724	0.213168	0.248253	0.373892	0.338725	0.356237
106031961	NW_013185670.1	560533	611371	-	LOC106031961	XR_001204553.1;XR_001204556.1;XR_001204558.1;XR_001204557.1;XR_001204551.1;XR_001204552.1;XR_001204554.1;XR_001204555.1	0.0001	0.0001	0.0001	0.0001	0.0001	0.0001
106031978	NW_013185670.1	1712125	1753301	-	LRRC31	XM_013174691.1;XM_013174690.1;XM_013174687.1;XM_013174685.1;XM_013174684.1;XM_013174688.1;XM_013174689.1	0.0426708	0.0405251	0.00870176	0.00952436	0.0001	0.00392506
106031981	NW_013185670.1	1738400	1746450	+	SAMD7	XM_013174704.1	0.028213	0.026988	0.0001	0.0001	0.0001	0.0001
106031989	NW_013185670.1	1875237	1885995	+	CLDN11	XM_013174715.1	0.298075	0.321109	0.049324	0.024495	0.0001	0.092112
106031990	NW_013185670.1	1888283	1902187	-	SLC7A14	XM_013174717.1	0.0001	0.026329	0.0001	0.0001	0.010742	0.00869
106031991	NW_013185670.1	1918289	1934660	+	LOC106031991	XR_001204575.1	0.0001	0.0001	0.0001	0.0001	0.0001	0.0001
106031994	NW_013185670.1	1967243	1976112	-	SLC2A2	XM_013174720.1	0.027652	0.040752	0.042541	0.032535	0.0001	0.0001
106032003	NW_013185670.1	2574786	2667579	-	SPATA16	XM_013174743.1	0.0001	0.0001	0.0001	0.0001	0.0001	0.0001
106032004	NW_013185670.1	2726615	3102661	+	NLGN1	XM_013174747.1;XM_013174744.1;XM_013174745.1;XM_013174749.1;XM_013174750.1;XM_013174746.1;XM_013174751.1	0.140271	0.0568122	0.110229	0.104477	0.088998	0.0623049
106032005	NW_013185670.1	3107714	3113282	+	LOC106032005	XR_001204579.1;XR_001204580.1;XR_001204581.1;XR_001204582.1;XR_001204583.1;XR_001204584.1	0.0001	0.0001	0.0001	0.0001	0.0001	0.0001
106032008	NW_013185670.1	3609714	3612068	+	LOC106032008	XR_001204586.1	0.0001	0.0001	0.0001	0.0001	0.0001	0.0001
106032009	NW_013185670.1	3672866	3682486	+	LOC106032009	XR_001204587.1	0.0001	0.0001	0.0001	0.0001	0.0001	0.0001
106032010	NW_013185670.1	3586593	3603576	+	LOC106032010	XR_001204588.1	0.0001	0.0001	0.0001	0.0001	0.0001	0.0001
106032011	NW_013185670.1	3736970	3744820	+	LOC106032011	XR_001204589.1	0.0001	0.0001	0.0001	0.0001	0.0001	0.0001
106032012	NW_013185670.1	3725308	3779962	-	LOC106032012	XR_001204590.1;XR_001204591.1;XR_001204594.1;XR_001204593.1;XR_001204592.1	0.0408853	0.0270559	0.00667935	0.0001	0.0001	0.0001
106032014	NW_013185670.1	3784645	3838753	-	LOC106032014	XR_001204596.1;XR_001204595.1	0.0001	0.0001	0.0001	0.0001	0.0001	0.0001
106032016	NW_013185670.1	3979898	3989410	-	LOC106032016	XR_001204598.1;XR_001204597.1;XR_001204599.1;XR_001204601.1;XR_001204600.1	0.173586	0.131985	0.102123	0.0782289	0.139133	0.0972491
106032018	NW_013185670.1	4015870	4024224	-	LOC106032018	XR_001204602.1;XR_001204603.1;XR_001204604.1	0.349517	0.365838	0.507518	0.245524	0.229354	0.155267
106032019	NW_013185670.1	4024226	4026922	-	LOC106032019	XR_001204605.1;XR_001204606.1	0.296456	0.208573	0.071357	0.0001	0.0001	0.0001
106032021	NW_013185670.1	4210158	4216847	-	LOC106032021	XR_001204608.1	0.042659	0.0001	0.0001	0.0001	0.0001	0.0001
106032024	NW_013185654.1	16984046	17007513	+	GPRIN2	XM_013174809.1;XM_013174804.1;XM_013174815.1;XM_013174822.1;XM_013174823.1;XM_013174843.1;XM_013174793.1;XM_013174832.1;XM_013174784.1	0.093327	0.0808678	0.208243	0.169159	0.221636	0.144274
106032037	NW_013185670.1	4766257	4790133	+	LOC106032037	XR_001204614.1	0.0001	0.0001	0.0001	0.0001	0.0001	0.0001
106032038	NW_013185670.1	4865347	4887269	+	LOC106032038	XR_001204615.1	0.0001	0.0001	0.0001	0.0001	0.0001	0.0001
106032039	NW_013185670.1	4821084	4825966	+	LOC106032039	XR_001204616.1	0.0001	0.0001	0.0001	0.0001	0.0001	0.0001
106032062	NW_013185670.1	6356359	6362053	-	LOC106032062	XR_001204624.1	0.041938	0.07106	0.057004	0.0001	0.0001	0.02111
106032074	NW_013185670.1	7178384	7185611	+	SLC29A4	XM_013174883.1	0.083001	0.084445	0.0001	0.021854	0.0001	0.0001
106032106	NW_013185654.1	17195336	17227759	-	CHAT	XM_013174922.1	0.021594	0.0001	0.0001	0.0001	0.0001	0.0001
106032111	NW_013185654.1	17180260	17308857	+	LRIT1	XM_013174953.1;XM_013174956.1;XM_013174936.1;XM_013174940.1;XM_013174949.1;XM_013174973.1;XM_013174981.1;XM_013174991.1;XM_013174965.1	0.00446213	0.00963989	0.0403765	0.0001	0.0001	0.0001
106032118	NW_013185670.1	8412208	8429456	-	FAM83G	XM_013174941.1	0.024132	0.022593	0.012925	0.014197	0.0001	0.012482
106032119	NW_013185670.1	8401347	8438107	+	SLC5A10	XM_013174942.1;XM_013174943.1;XM_013174944.1	0.0193927	0.0001	0.0001	0.0001	0.0001	0.0001
106032122	NW_013185670.1	8747435	8772733	-	LOC106032122	XR_001204650.1;XR_001204651.1	0.0001	0.0001	0.0001	0.015132	0.0001	0.009616
106032123	NW_013185670.1	8789034	8791352	+	LOC106032123	XR_001204652.1	0.0001	0.0001	0.0001	0.0001	0.0001	0.0001
106032124	NW_013185670.1	8848011	8857998	-	LOC106032124	XR_001204658.1;XR_001204655.1;XR_001204653.1;XR_001204657.1;XR_001204660.1;XR_001204659.1;XR_001204656.1;XR_001204654.1	0.00659592	0.0001	0.0001	0.0001	0.0001	0.0001
106032138	NW_013185670.1	9444602	9458099	-	MEIOB	XM_013174968.1;XM_013174966.1;XM_013174967.1	0.103546	0.102501	0.0952684	0.454471	0.470592	0.301415
106032140	NW_013185670.1	9476903	9506115	-	HS3ST6	XM_013174969.1	0.0001	0.0001	0.0001	0.0001	0.0001	0.0001
106032142	NW_013185670.1	9534886	9538986	+	LOC106032142	XM_013174974.1	0.074953	0.160793	0.0001	0.145106	0.168441	0.065162
106032144	NW_013185670.1	9566158	9570747	-	NOXO1	XM_013174976.1	0.0001	0.178914	0.137117	0.105628	0.06348	0.111583
106032150	NW_013185670.1	2471800	2478112	-	GHSR	XM_013174992.1	0.074936	0.0001	0.0001	0.057768	0.069217	0.0001
106032151	NW_013185670.1	5236001	5242156	+	LOC106032151	XR_001204672.1	0.051172	0.0001	0.0001	0.0001	0.0001	0.0001
106032152	NW_013185670.1	218227	305406	-	SI	XM_013174993.1	0.0001	0.0001	0.0001	0.0001	0.0001	0.0001
106032153	NW_013185670.1	350328	360067	-	SLITRK3	XM_013174994.1	0.141596	0.075164	0.103805	0.025368	0.040685	0.0001
106032154	NW_013185670.1	856146	880508	-	ZBBX	XM_013174995.1	0.030387	0.050896	0.0001	0.0001	0.10525	0.023185
106032157	NW_013185654.1	17263282	17283231	-	RGR	XM_013175000.1	0.0001	0.0001	0.0001	0.0001	0.0001	0.0001
106032159	NW_013185670.1	5205912	5208304	+	SOX2	XM_013174999.1	0.278668	0.368308	0.207762	0.150065	0.0001	0.029798
106032167	NW_013185654.1	17188682	17192123	-	LOC106032167	XM_013175012.1	0.0001	0.0001	0.0001	0.0001	0.0001	0.0001
106032173	NW_013185670.1	7125350	7140751	-	MMD2	XM_013175015.1	0.019613	0.024591	0.066555	0.044494	0.014396	0.020053
106032193	NW_013185670.1	8865186	8876084	+	LOC106032193	XM_013175036.1	0.0001	0.070366	0.0001	0.0001	0.083958	0.168655
106032206	NW_013185670.1	1664036	1667133	+	LOC106032206	XR_001204673.1	0.0001	0.0001	0.0001	0.0001	0.0001	0.0001
106032207	NW_013185670.1	8942665	8950465	-	SSTR5	XM_013175052.1	0.0001	0.072554	0.03432	0.0001	0.019033	0.0001
106032209	NW_013185670.1	1658949	1663921	-	LOC106032209	XR_001204676.1	0.0001	0.0001	0.0001	0.0001	0.0001	0.0001
106032210	NW_013185670.1	7254092	7256781	-	LOC106032210	XM_013175053.1;XR_001204677.1	0.043501	0.094311	0.0001	0.0001	0.0001	0.0909869
106032211	NW_013185670.1	7249594	7252063	-	LOC106032211	XR_001204678.1	0.0001	0.0001	0.0001	0.060996	0.038193	0.0001
106032212	NW_013185670.1	620533	657423	-	LOC106032212	XR_001204679.1	0.0001	0.0001	0.0001	0.0001	0.0001	0.0001
106032213	NW_013185670.1	825557	832039	-	LOC106032213	XR_001204680.1;XR_001204681.1	0.0001	0.0001	0.0001	0.0001	0.0001	0.0001
106032215	NW_013185670.1	798975	805005	-	LOC106032215	XR_001204683.1	0.0001	0.0001	0.0001	0.0001	0.0001	0.0001
106032216	NW_013185670.1	685779	724208	-	LOC106032216	XR_001204684.1	0.0001	0.0001	0.0001	0.0001	0.0001	0.0001
106032225	NW_013185671.1	385915	391592	+	LOC106032225	XR_001204694.1;XR_001204695.1	0.0001	0.0001	0.0001	0.205664	0.113779	0.059311
106032257	NW_013185671.1	3407840	3442713	+	FHDC1	XM_013175139.1	0.176726	0.227722	0.182973	0.079167	0.062079	0.097973
106032267	NW_013185671.1	3771397	3777638	+	LOC106032267	XR_001204741.1	0.031873	0.042748	0.0001	0.0001	0.0001	0.0001
106032268	NW_013185671.1	3959350	4051196	-	DCHS2	XM_013175177.1;XM_013175174.1;XM_013175175.1;XM_013175172.1;XM_013175176.1	0.0733121	0.0743512	0.115951	0.0766438	0.131332	0.134273
106032271	NW_013185671.1	4229277	4249824	+	RBM46	XM_013175184.1;XM_013175182.1;XM_013175185.1;XM_013175186.1	0.0836845	0.0719682	0.0001	0.0001	0.0936909	0.0789061
106032274	NW_013185654.1	635222	641474	-	LOC106032274	XM_013175506.1	0.147464	0.360317	0.299061	0.115495	0.241648	0.095708
106032275	NW_013185654.1	17231453	17262127	-	SLC18A3	XM_013175225.1	0.0001	0.141095	0.079637	0.0001	0.0001	0.0001
106032277	NW_013185671.1	4476463	4542152	-	LOC106032277	XR_001204744.1	0.0001	0.0001	0.0001	0.0001	0.0001	0.0001
106032281	NW_013185671.1	4653176	4659075	-	LOC106032281	XR_001204745.1;XR_001204746.1	0.087634	0.0820464	0.173796	0.051555	0.157415	0.223464
106032282	NW_013185671.1	4914024	4976957	+	LOC106032282	XR_001204749.1;XR_001204747.1;XR_001204748.1	0.0001	0.0001	0.0001	0.153593	0.0508112	0.0001
106032283	NW_013185671.1	4965613	4979070	-	LOC106032283	XR_001204750.1	0.0001	0.0001	0.0001	0.01416	0.03249	0.0001
106032286	NW_013185671.1	5202164	5252182	+	GLRB	XM_013175210.1;XM_013175209.1;XR_001204755.1	0.0505211	0.0313894	0.0001	0.0313168	0.0110025	0.0233143
106032287	NW_013185671.1	5453816	5468857	+	LOC106032287	XR_001204756.1;XR_001204757.1	0.0001	0.0001	0.0001	0.0001	0.0001	0.0001
106032288	NW_013185671.1	5543895	5582738	+	LOC106032288	XR_001204758.1;XR_001204759.1	0.027751	0.0501465	0.0149961	0.0001	0.0001	0.0001
106032302	NW_013185671.1	6613069	6615157	-	LOC106032302	XR_001204765.1;XR_001204766.1	0.0001	0.034744	0.0001	0.0001	0.0001	0.0001
106032303	NW_013185671.1	6536505	6569459	-	LOC106032303	XR_001204767.1	0.0001	0.0001	0.0001	0.0001	0.0001	0.0001
106032304	NW_013185671.1	6524040	6524790	-	LOC106032304	XR_001204768.1	0.0001	0.0001	0.0001	0.0001	0.0001	0.0001
106032307	NW_013185671.1	7059885	7131605	-	LOC106032307	XR_001204771.1;XR_001204772.1;XR_001204770.1;XR_001204773.1	0.0001	0.0001	0.0001	0.0001	0.0672209	0.0001
106032308	NW_013185671.1	7227345	7244983	-	LOC106032308	XR_001204775.1;XR_001204774.1	0.171768	0.156422	0.17069	0.0803593	0.0573993	0.0276097
106032309	NW_013185671.1	7135182	7141818	-	LOC106032309	XR_001204777.1;XR_001204776.1;XR_001204778.1	0.0001	0.0001	0.0001	0.0001	0.0001	0.0001
106032310	NW_013185671.1	7176729	7179776	-	LOC106032310	XR_001204779.1	0.327218	0.051434	0.0001	0.073908	0.0001	0.255765
106032312	NW_013185671.1	7316481	7324147	-	NPY1R	XM_013175236.1;XM_013175233.1;XM_013175235.1	0.0001	0.0297511	0.0001	0.0001	0.0171589	0.0168676
106032315	NW_013185671.1	7330447	7338647	+	NPY5R	XM_013175246.1	0.0001	0.0001	0.0001	0.0001	0.0001	0.0001
106032316	NW_013185671.1	7707014	7721744	+	LOC106032316	XR_001204780.1	0.0001	0.0001	0.0001	0.0001	0.0001	0.0001
106032317	NW_013185671.1	7343726	7346892	-	LOC106032317	XR_001204781.1	0.0001	0.0001	0.0001	0.0001	0.0001	0.0001
106032318	NW_013185671.1	7754738	7759333	-	LOC106032318	XR_001204783.1	0.0001	0.0001	0.0001	0.0001	0.0001	0.0001
106032321	NW_013185671.1	7786871	7792800	+	LOC106032321	XR_001204786.1;XR_001204785.1;XR_001204787.1	0.0001	0.0001	0.0001	0.0001	0.189816	0.0001
106032327	NW_013185671.1	4119891	4126963	-	FGA	XM_013175259.1;XM_013175258.1	0.0001	0.0001	0.0001	0.0001	0.0001	0.0001
106032328	NW_013185671.1	8034185	8036482	+	LOC106032328	XR_001204792.1;XR_001204791.1	0.0001	0.0001	0.0001	0.105958	0.142988	0.0001
106032329	NW_013185671.1	8006240	8018048	-	LOC106032329	XR_001204793.1	0.0001	0.0001	0.0001	0.0001	0.0001	0.0001
106032332	NW_013185671.1	8779316	8863628	-	LOC106032332	XR_001204795.1	0.0001	0.0001	0.0001	0.0001	0.0001	0.0001
106032334	NW_013185671.1	8734016	8740392	-	LOC106032334	XR_001204798.1	0.0001	0.0001	0.0001	0.0001	0.0001	0.0001
106032335	NW_013185671.1	8909804	8934119	+	ANXA10	XM_013175267.1	0.0001	0.0001	0.0001	0.015073	0.017858	0.020445
106032339	NW_013185654.1	17315112	17320797	+	LRIT2	XM_013175310.1	0.040139	0.0001	0.04315	0.0001	0.0001	0.0001
106032347	NW_013185671.1	9543337	9544805	+	LOC106032347	XR_001204807.1	0.0001	0.0001	0.0001	0.0001	0.0001	0.0001
106032350	NW_013185671.1	4364675	4370270	+	NPY2R	XM_013175305.1	0.219575	0.197384	0.065706	0.376825	0.472774	0.297135
106032351	NW_013185671.1	6429434	6446260	+	LOC106032351	XR_001204808.1;XR_001204809.1	0.0001	0.0001	0.0001	0.0001	0.0001	0.0001
106032352	NW_013185671.1	6510666	6523979	-	LOC106032352	XR_001204810.1	0.0001	0.0001	0.0001	0.0001	0.0001	0.0001
106032353	NW_013185671.1	3801200	3837045	+	LOC106032353	XR_001204811.1	0.0001	0.0001	0.0001	0.0001	0.0001	0.0001
106032355	NW_013185671.1	4345684	4358914	-	LOC106032355	XR_001204813.1;XR_001204814.1	0.0001	0.0001	0.0001	0.0001	0.0001	0.0214163
106032366	NW_013185671.1	7324443	7330816	-	LOC106032366	XM_013175318.1	0.0001	0.0001	0.0001	0.0001	0.029204	0.0001
106032371	NW_013185671.1	4109692	4116973	+	FGB	XM_013175323.1	0.0001	0.0001	0.0001	0.0001	0.0001	0.0001
106032372	NW_013185671.1	5592699	5604236	+	LOC106032372	XR_001204815.1;XR_001204816.1	0.0001	0.0001	0.0001	0.045288	0.0001	0.0001
106032373	NW_013185671.1	8312519	8316427	+	LOC106032373	XR_001204817.1;XR_001204818.1	0.0001	0.0001	0.0001	0.0001	0.0001	0.0001
106032374	NW_013185671.1	8281823	8309656	+	LOC106032374	XR_001204819.1;XR_001204820.1	0.0001	0.0001	0.0001	0.0001	0.0001	0.0001
106032375	NW_013185671.1	8260731	8263381	+	LOC106032375	XR_001204821.1	0.0001	0.0001	0.0001	0.0001	0.0001	0.0001
106032376	NW_013185671.1	6388385	6399280	+	LOC106032376	XR_001204822.1	0.0001	0.0001	0.0001	0.0001	0.0001	0.0001
106032377	NW_013185671.1	3470241	3483832	+	LOC106032377	XR_001204823.1	0.0001	0.0001	0.0001	0.0001	0.0001	0.0001
106032378	NW_013185671.1	3924416	3932850	-	LOC106032378	XR_001204824.1;XR_001204825.1	0.0001	0.0001	0.0001	0.0339359	0.0248434	0.0001
106032379	NW_013185671.1	5193160	5197963	-	LOC106032379	XR_001204826.1	0.0001	0.0001	0.0001	0.0001	0.0001	0.0001
106032380	NW_013185671.1	1855464	1859169	+	LOC106032380	XR_001204827.1	0.0001	0.0001	0.0001	0.0001	0.0001	0.0001
106032381	NW_013185671.1	6223469	6254132	+	LOC106032381	XR_001204828.1	0.0001	0.0001	0.0001	0.150199	0.10864	0.0001
106032382	NW_013185671.1	6180695	6198682	+	LOC106032382	XR_001204829.1	0.0001	0.0001	0.0001	0.0001	0.0001	0.0001
106032383	NW_013185671.1	1727340	1728547	-	LOC106032383	XR_001204830.1	0.0001	0.0001	0.0001	0.0001	0.0001	0.0001
106032384	NW_013185671.1	8392132	8396740	+	LOC106032384	XR_001204831.1	0.0001	0.0001	0.0001	0.0001	0.0001	0.0001
106032385	NW_013185671.1	4269917	4270310	+	LOC106032385	XR_001204832.1	0.0001	0.0001	0.0001	0.0001	0.0001	0.0001
106032387	NW_013185654.1	18870000	18882375	-	SFTPD	XM_013175329.1;XM_013175336.1;XM_013175337.1;XM_013175343.1;XM_013175351.1;XM_013175359.1	0.401824	0.236521	0.19952	0.414812	0.217844	0.194386
106032393	NW_013185672.1	8628334	8636119	-	IL22RA2	XM_013175334.1	0.063139	0.0001	0.0001	0.02995	0.097955	0.013213
106032395	NW_013185672.1	2124821	2129165	-	LOC106032395	XR_001204835.1	0.0001	0.0001	0.0001	0.148081	0.0001	0.0001
106032396	NW_013185672.1	7964209	7989391	+	LOC106032396	XR_001204836.1	0.0001	0.0001	0.02484	0.020853	0.01127	0.014107
106032398	NW_013185672.1	1283721	1286109	-	LOC106032398	XR_001204838.1	0.0001	0.0001	0.0001	0.0001	0.0001	0.0001
106032400	NW_013185672.1	8833083	8835018	-	LOC106032400	XR_001204840.1	0.0001	0.0001	0.0001	0.070446	0.0001	0.0001
106032401	NW_013185672.1	3931715	3937807	-	LOC106032401	XR_001204841.1	0.11832	0.104671	0.346386	0.061347	0.318673	0.321547
106032402	NW_013185672.1	8960236	8975133	-	LOC106032402	XM_013175338.1	1.23146	0.961172	0.477305	0.145602	0.192382	1.06784
106032403	NW_013185672.1	545929	556433	+	LOC106032403	XR_001204842.1	0.0001	0.0001	0.0001	0.0001	0.0001	0.0001
106032414	NW_013185672.1	4054019	4069558	+	LOC106032414	XM_013175350.1	0.0001	0.0001	0.0001	0.0001	0.0001	0.0001
106032417	NW_013185672.1	6498799	6499882	-	TAAR5	XM_013175354.1	0.0001	0.0001	0.0001	0.0001	0.0001	0.0001
106032424	NW_013185672.1	8767222	8778712	-	OLIG3	XM_013175362.1	0.0001	0.0001	0.0001	0.0001	0.0001	0.0001
106032426	NW_013185672.1	6683752	6692114	+	LOC106032426	XR_001204843.1	0.091954	0.104746	0.170494	0.124047	0.239251	0.130495
106032427	NW_013185672.1	6258391	6261692	+	LOC106032427	XR_001204844.1	0.0001	0.0001	0.150758	0.0001	0.0001	0.0001
106032428	NW_013185672.1	6265965	6269215	+	LOC106032428	XR_001204845.1	0.272121	0.092571	0.255872	0.0001	0.0001	0.043896
106032429	NW_013185672.1	7582907	7593775	-	ALDH8A1	XM_013175364.1	0.142457	0.075909	0.0001	0.035779	0.142994	0.052461
106032430	NW_013185654.1	18769627	18779936	-	EXOSC3	XM_013175388.1	1.03825	0.838888	0.810877	0.368137	0.306709	0.354118
106032431	NW_013185654.1	18850565	18855343	-	LOC106032431	XM_013175366.1	0.053213	0.264483	0.350126	0.272754	0.354085	0.0001
106032432	NW_013185672.1	1944187	1950205	+	LOC106032432	XR_001204846.1;XR_001204847.1	0.0001	0.035153	0.0001	0.0001	0.0001	0.03772
106032433	NW_013185672.1	5375952	5410962	-	SAMD3	XM_013175365.1	0.017733	0.0001	0.0001	0.0001	0.0001	0.0001
106032435	NW_013185672.1	1667393	1673214	+	LOC106032435	XR_001204849.1	0.0001	0.042974	0.0001	0.051306	0.126317	0.0001
106032436	NW_013185672.1	1674631	1678962	+	LOC106032436	XR_001204850.1	0.0001	0.0001	0.0001	0.0001	0.0001	0.0001
106032437	NW_013185672.1	1144790	1152042	+	LOC106032437	XR_001204851.1	0.0001	0.0001	0.0001	0.0001	0.0001	0.0001
106032439	NW_013185672.1	8249255	8274411	+	LOC106032439	XM_013175367.1	0.0001	0.0001	0.020266	0.0001	0.0001	0.0001
106032440	NW_013185672.1	3621955	3719971	+	LOC106032440	XR_001204855.1;XR_001204854.1	0.00840974	0.0001	0.0001	0.0001	0.0001	0.0001
106032441	NW_013185672.1	3041665	3046780	-	LOC106032441	XR_001204857.1;XR_001204856.1	0.0001	0.0001	0.0001	0.0001	0.0001	0.0001
106032442	NW_013185672.1	3175037	3180925	-	LOC106032442	XR_001204858.1	0.0001	0.0001	0.0001	0.0001	0.0001	0.0001
106032444	NW_013185672.1	6522383	6523381	-	TAAR1	XM_013175368.1	0.0001	0.0001	0.0001	0.0001	0.0001	0.0001
106032445	NW_013185672.1	3541929	3556335	+	LOC106032445	XR_001204859.1;XR_001204860.1	0.0001	0.0001	0.0001	0.0001	0.0001	0.0001
106032446	NW_013185672.1	4634730	4642613	+	LOC106032446	XR_001204861.1	0.0001	0.0001	0.0001	0.0001	0.0001	0.0001
106032447	NW_013185672.1	3396506	3408739	+	LOC106032447	XR_001204863.1;XR_001204862.1	0.0001	0.0001	0.0001	0.0001	0.0001	0.0001
106032448	NW_013185672.1	7868508	7907004	+	LOC106032448	XR_001204864.1	0.0001	0.0001	0.0001	0.0001	0.0001	0.208636
106032449	NW_013185672.1	1408663	1418263	-	LOC106032449	XR_001204865.1;XR_001204868.1;XR_001204866.1;XR_001204867.1	0.0389844	0.109009	0.0001	0.0001	0.0001	0.0001
106032450	NW_013185672.1	6512487	6513524	-	TAAR2	XM_013175370.1	0.0001	0.0001	0.0001	0.0001	0.0001	0.0001
106032451	NW_013185672.1	3128812	3130480	+	LOC106032451	XR_001204870.1;XR_001204869.1	0.0001	0.0001	0.0001	0.0001	0.0001	0.0001
106032452	NW_013185672.1	8718282	8723742	+	LOC106032452	XR_001204871.1	0.0001	0.0001	0.0001	0.0001	0.0001	0.0001
106032453	NW_013185672.1	5246164	5252240	-	TMEM244	XM_013175371.1	0.0001	0.0001	0.0001	0.0001	0.0001	0.0001
106032457	NW_013185672.1	135736	139624	+	LOC106032457	XR_001204874.1;XR_001204875.1	0.592882	0.46855	0.355257	0.425527	0.537714	0.757064
106032470	NW_013185672.1	1841388	1896679	+	CLVS2	XM_013175403.1	0.114289	0.174319	0.172402	0.146844	0.085584	0.056
106032471	NW_013185672.1	2360910	2828424	+	NKAIN2	XR_001204888.1;XM_013175405.1;XM_013175404.1	0.0001	0.244444	0.481147	0.380957	0.0001	0.199413
106032473	NW_013185672.1	2552625	2560556	-	LOC106032473	XR_001204889.1	0.0001	0.0001	0.0001	0.0001	0.0001	0.0001
106032474	NW_013185672.1	2318628	2321883	+	LOC106032474	XR_001204890.1	0.0001	0.0001	0.0001	0.0001	0.0001	0.0001
106032476	NW_013185654.1	18856647	18863283	-	LOC106032476	XR_001204892.1	0.296421	0.076251	0.0001	0.0001	0.19223	0.0001
106032485	NW_013185672.1	4083435	4165700	-	THEMIS	XM_013175438.1	0.0001	0.0001	0.0001	0.0001	0.0001	0.0001
106032488	NW_013185672.1	4654578	4717858	-	LOC106032488	XM_013175443.1	0.008407	0.01412	0.0001	0.024203	0.027545	0.0001
106032498	NW_013185672.1	6021800	6067784	+	ENPP3	XM_013175481.1;XM_013175480.1	0.124198	0.0914496	0.185563	0.0158939	0.0510746	0.071479
106032502	NW_013185672.1	6540516	6546923	-	LOC106032502	XM_013175488.1	0.0001	0.0001	0.0001	0.0001	0.071087	0.0001
106032503	NW_013185672.1	6550542	6560620	-	LOC106032503	XM_013175489.1	0.0001	0.0001	0.101889	0.0001	0.0001	0.0001
106032512	NW_013185654.1	19211407	19302237	-	RET	XM_013175507.1	0.154766	0.369753	0.271179	0.196533	0.112186	0.229391
106032514	NW_013185672.1	8277363	8380528	-	MAP7	XM_013175512.1;XM_013175510.1;XM_013175513.1;XM_013175511.1;XM_013175509.1	0.28999	0.187005	0.140401	0.316427	0.226523	0.294778
106032526	NW_013185673.1	432898	439924	+	LOC106032526	XR_001204907.1	0.0001	0.0001	0.0001	0.0001	0.0001	0.0001
106032528	NW_013185673.1	5128421	5147705	-	LOC106032528	XR_001204909.1;XR_001204908.1;XR_001204910.1	0.0001	0.0540638	0.0285156	0.0001	0.0255509	0.00903962
106032531	NW_013185673.1	6387333	6389693	+	LOC106032531	XR_001204911.1	0.0001	0.0001	0.0001	0.0001	0.0001	0.0001
106032532	NW_013185673.1	5029400	5038744	+	LOC106032532	XR_001204912.1	0.154563	0.226533	0.172526	0.0001	0.097198	0.129415
106032533	NW_013185673.1	4979267	4991044	-	LOC106032533	XR_001204913.1	0.0001	0.0001	0.076589	0.042175	0.0001	0.0001
106032542	NW_013185673.1	7910790	7955422	+	SIM1	XM_013175550.1	0.187946	0.114242	0.276787	0.394898	0.429633	0.568125
106032543	NW_013185673.1	8356801	8368293	-	PRDM13	XM_013175551.1	0.0001	0.0001	0.0001	0.0001	0.0001	0.0001
106032546	NW_013185673.1	8763678	8764303	-	POU3F2	XM_013175554.1	0.429367	0.414043	0.379813	0.079103	0.196569	0.208636
106032547	NW_013185673.1	280137	337298	+	FRK	XM_013175555.1	0.0001	0.0001	0.0001	0.027648	0.0001	0.044995
106032548	NW_013185673.1	2986534	2992001	+	DDO	XM_013175557.1;XM_013175556.1	0.1608	0.131333	0.194649	0.15087	0.167576	0.0999271
106032549	NW_013185673.1	770694	775686	-	LOC106032549	XR_001204914.1	0.0001	0.0001	0.0001	0.0001	0.0001	0.0001
106032550	NW_013185673.1	3996592	3999691	+	LOC106032550	XR_001204915.1	0.0001	0.0001	0.0001	0.0001	0.0001	0.0001
106032551	NW_013185673.1	1635643	1641273	+	LOC106032551	XR_001204916.1	0.06	0.092303	0.205141	0.0001	0.230844	0.0001
106032552	NW_013185673.1	5114638	5124619	-	LOC106032552	XR_001204917.1	0.0001	0.0001	0.0001	0.0001	0.0001	0.0001
106032553	NW_013185673.1	2212965	2217895	-	LOC106032553	XR_001204919.1;XR_001204918.1	0.0001	0.0001	0.0001	0.0001	0.0001	0.0001
106032554	NW_013185673.1	3198862	3200310	-	GPR6	XM_013175558.1	0.05294	0.024107	0.078058	0.0001	0.0001	0.0001
106032555	NW_013185673.1	7573716	7581129	+	LOC106032555	XR_001204920.1	0.0001	0.0001	0.0001	0.0001	0.0001	0.0001
106032556	NW_013185673.1	3676586	3677582	-	LOC106032556	XR_001204921.1	0.0001	0.0001	0.0001	0.0001	0.108459	0.0001
106032557	NW_013185673.1	1183428	1187195	+	LOC106032557	XR_001204922.1	0.242541	0.0001	0.054516	0.0001	0.0001	0.314088
106032558	NW_013185673.1	5124727	5126599	-	LOC106032558	XR_001204923.1	0.0001	0.0001	0.0001	0.0001	0.0001	0.0001
106032560	NW_013185673.1	8769161	8780918	+	LOC106032560	XR_001204926.1;XR_001204925.1	0.0001	0.0001	0.0001	0.0001	0.0001	0.0001
106032561	NW_013185673.1	6024404	6025868	+	LOC106032561	XR_001204927.1	0.0001	0.0001	0.0001	0.0001	0.0001	0.0001
106032563	NW_013185673.1	7589463	7598740	-	LOC106032563	XR_001204929.1	0.0001	0.0001	0.0001	0.0001	0.0001	0.0001
106032564	NW_013185673.1	8189827	8212655	+	MCHR2	XM_013175559.1	0.018635	0.0001	0.0001	0.0001	0.0001	0.0001
106032565	NW_013185673.1	8026970	8040449	-	LOC106032565	XR_001204930.1	0.0001	0.0001	0.0001	0.0001	0.0001	0.0001
106032566	NW_013185673.1	590968	598401	+	LOC106032566	XR_001204931.1	0.0001	0.0001	0.0001	0.0001	0.0001	0.0001
106032568	NW_013185673.1	384257	386848	+	LOC106032568	XR_001204932.1	0.0001	0.0001	0.0001	0.0001	0.0001	0.0001
106032569	NW_013185673.1	9223566	9225996	-	LOC106032569	XR_001204933.1	0.0001	0.0001	0.0001	0.0001	0.0001	0.0001
106032595	NW_013185673.1	3296608	3366287	+	AK9	XM_013175599.1;XM_013175600.1;XM_013175601.1;XM_013175602.1;XM_013175603.1;XM_013175604.1;XM_013175605.1	0.078036	0.09667	0.085028	0.081656	0.027412	0.057477
106032598	NW_013185673.1	3497134	3512019	-	CEP57L1	XM_013175610.1;XM_013175619.1;XM_013175611.1;XM_013175615.1;XM_013175613.1;XM_013175614.1;XM_013175618.1;XM_013175616.1;XM_013175612.1	0.00293154	0.0089156	0.0001	0.0001	0.0001	0.0001
106032603	NW_013185673.1	3690699	3703325	-	LOC106032603	XR_001204951.1	0.0245	0.0001	0.0001	0.0001	0.0001	0.070348
106032630	NW_013185654.1	19628680	19635036	-	LOC106032630	XR_001204957.1	0.072038	0.0001	0.737969	0.936255	0.61768	0.529948
106032633	NW_013185673.1	8515332	8540078	+	FAXC	XM_013175688.1	0.539515	0.567408	0.460708	0.585462	0.806117	0.927584
106032637	NW_013185673.1	1298415	1327022	+	LOC106032637	XR_001204961.1	0.0001	0.0001	0.0001	0.0001	0.0001	0.0001
106032639	NW_013185673.1	899441	1104727	+	HS3ST5	XM_013175694.1	0.0001	0.0001	0.0001	0.0001	0.0001	0.0001
106032640	NW_013185673.1	1068290	1074545	-	LOC106032640	XR_001204965.1	0.0001	0.0001	0.0001	0.0001	0.0001	0.0001
106032641	NW_013185673.1	4118114	4188857	+	SCML4	XM_013175695.1	0.0001	0.0001	0.0001	0.0001	0.0001	0.0001
106032642	NW_013185673.1	44051	48732	-	FAM26F	XM_013175696.1	0.0001	0.0001	0.0001	0.0001	0.0001	0.0001
106032643	NW_013185673.1	8593	10674	-	FAM26D	XM_013175697.1	0.0001	0.0001	0.0001	0.0001	0.0001	0.0001
106032647	NW_013185674.1	3691780	3695765	-	LOC106032647	XR_001204967.1	0.0001	0.0001	0.036533	0.0001	0.0001	0.0001
106032648	NW_013185674.1	778639	779624	+	LOC106032648	XR_001204968.1	0.0001	0.0001	0.0001	0.0001	0.0001	0.0001
106032650	NW_013185674.1	6008477	6018931	+	SLC6A7	XM_013175703.1;XM_013175704.1	0.0001	0.0001	0.0001	0.0001	0.0001	0.0001
106032651	NW_013185674.1	6676183	6689176	+	LOC106032651	XR_001204969.1	0.0001	0.0001	0.0001	0.0001	0.0001	0.0001
106032652	NW_013185674.1	7117575	7126948	-	LOC106032652	XR_001204973.1;XR_001204970.1;XR_001204971.1;XR_001204972.1	0.0001	0.008928	0.062399	0.067799	0.0001	0.081495
106032653	NW_013185674.1	2591209	2604322	-	LOC106032653	XR_001204975.1;XR_001204974.1	0.0309911	0.0331823	0.0906721	0.0001	0.0001	0.0001
106032655	NW_013185674.1	3769133	3771938	-	LOC106032655	XM_013175706.1	0.588399	0.694617	0.509852	0.170557	0.12441	0.146405
106032656	NW_013185674.1	802655	867496	+	LOC106032656	XR_001204977.1;XR_001204976.1	0.0001	0.0001	0.0001	0.0001	0.0760632	0.0001
106032657	NW_013185674.1	7280791	7285852	+	LOC106032657	XR_001204981.1;XR_001204978.1;XR_001204980.1	0.0001	0.0001	0.0001	0.0001	0.0001	0.0001
106032659	NW_013185674.1	8917241	8923364	-	LOC106032659	XM_013175711.1;XM_013175708.1;XM_013175709.1;XM_013175710.1	0.0485023	0.0706535	0.0423791	0.0001	0.0532812	0.104303
106032662	NW_013185674.1	595179	632627	-	SH3RF2	XM_013175713.1	0.0001	0.029481	0.007102	0.0001	0.012878	0.0001
106032665	NW_013185674.1	1712885	1715243	-	LOC106032665	XM_013175717.1	0.0001	0.0001	0.0001	0.0001	0.0001	0.0001
106032669	NW_013185674.1	3707601	3723477	+	SLC25A48	XM_013175721.1	0.146945	0.125417	0.171915	0.06301	0.197796	0.078544
106032671	NW_013185654.1	20181884	20195131	-	LOC106032671	XR_001204983.1;XR_001204984.1;XR_001204985.1;XR_001204986.1	0.0001	0.0001	0.0001	0.0001	0.0001	0.0001
106032675	NW_013185674.1	5816824	5854968	-	FLT4	XM_013175726.1	0.195312	0.189766	0.241466	0.012672	0.020001	0.020321
106032676	NW_013185674.1	5877339	5884356	-	LOC106032676	XM_013175727.1	0.0001	0.0001	0.0001	0.0001	0.0001	0.0001
106032688	NW_013185654.1	20201364	20215728	-	LOC106032688	XR_001204987.1	0.0001	0.04384	0.038928	0.044927	0.024999	0.018032
106032695	NW_013185674.1	8930570	8940526	-	LOC106032695	XM_013175745.1;XM_013175746.1	0.0001	0.0001	0.0001	0.0001	0.0001	0.0001
106032697	NW_013185674.1	3759864	3764915	-	LOC106032697	XM_013175747.1	0.525584	0.336522	0.819866	0.0001	0.0001	0.0001
106032698	NW_013185674.1	6631168	6641384	-	NMUR2	XM_013175748.1	0.0001	0.0001	0.0001	0.081567	0.045391	0.019558
106032699	NW_013185674.1	2327694	2329387	+	LOC106032699	XR_001204989.1	0.0001	0.049192	0.0001	0.0001	0.0001	0.0001
106032700	NW_013185674.1	2309897	2324736	+	LOC106032700	XR_001204990.1	0.025874	0.0001	0.0001	0.123315	0.0001	0.0001
106032701	NW_013185674.1	4045704	4054991	-	LOC106032701	XR_001204991.1	0.0001	0.0001	0.0001	0.0001	0.0001	0.0001
106032702	NW_013185674.1	7088771	7089816	-	LOC106032702	XR_001204992.1	0.0001	0.0001	0.0001	0.0001	0.0001	0.0001
106032703	NW_013185674.1	7089813	7091911	-	LOC106032703	XR_001204993.1	0.0001	0.0001	0.0001	0.0001	0.0001	0.0001
106032704	NW_013185674.1	5894757	5896073	+	LOC106032704	XM_013175749.1	0.0001	0.0001	0.034353	0.0001	0.031145	0.0001
106032705	NW_013185674.1	3922494	3929094	+	LOC106032705	XR_001204995.1	0.0001	0.0001	0.0001	0.0001	0.0001	0.0001
106032706	NW_013185674.1	6697988	6698492	-	LOC106032706	XR_001204996.1	0.0001	0.0001	0.0001	0.0001	0.0001	0.0001
106032707	NW_013185674.1	520102	521918	+	LOC106032707	XR_001204997.1	0.0001	0.0001	0.0001	0.0001	0.0001	0.0001
106032708	NW_013185674.1	2340512	2342842	+	LOC106032708	XR_001204998.1	0.0001	0.0001	0.0001	0.0001	0.0001	0.0001
106032709	NW_013185674.1	5993111	6002728	+	CDX1	XM_013175750.1	0.0001	0.0001	0.0001	0.0001	0.0001	0.0001
106032710	NW_013185674.1	3684469	3685849	-	LOC106032710	XR_001205000.1	0.0001	0.0001	0.0001	0.0001	0.0001	0.0001
106032711	NW_013185674.1	2343593	2351049	+	LOC106032711	XR_001205001.1;XR_001205002.1	0.0001	0.0001	0.0001	0.0001	0.0001	0.0001
106032712	NW_013185674.1	8910162	8914059	-	LOC106032712	XM_013175751.1	0.0001	0.214076	0.0001	0.109011	0.0001	0.0001
106032713	NW_013185674.1	1718912	1720826	-	LOC106032713	XM_013175752.1	0.0001	0.0001	0.0001	0.0001	0.0001	0.0001
106032715	NW_013185654.1	20715170	20751730	-	LOC106032715	XR_001205004.1	0.060403	0.018849	0.038175	0.0001	0.0001	0.013113
106032719	NW_013185674.1	176705	186661	-	LOC106032719	XR_001205006.1	0.0001	0.0001	0.0001	0.0001	0.0001	0.0001
106032729	NW_013185674.1	636326	648794	+	GRXCR2	XM_013175788.1;XM_013175789.1	0.0258778	0.0001	0.020976	0.0001	0.0001	0.051705
106032731	NW_013185674.1	722942	754881	+	LOC106032731	XR_001205008.1;XR_001205009.1;XR_001205011.1;XR_001205010.1	0.029015	0.00932575	0.0001	0.0207826	0.0001	0.0001
106032732	NW_013185674.1	675535	705646	+	LOC106032732	XR_001205013.1;XR_001205012.1	0.0001	0.0001	0.0001	0.0001	0.0001	0.0001
106032733	NW_013185674.1	761384	764242	+	LOC106032733	XR_001205014.1	0.0001	0.0001	0.0001	0.0001	0.0001	0.0001
106032750	NW_013185674.1	1590319	1593726	-	GDF9	XM_013175813.1	0.08992	0.0001	0.024246	0.0001	0.0001	0.0001
106032757	NW_013185674.1	2031481	2082027	+	ACSL6	XM_013175826.1;XM_013175827.1;XM_013175829.1	0.393768	0.436932	0.589645	0.222054	0.25498	0.289461
106032760	NW_013185674.1	1795726	1820547	-	LOC106032760	XR_001205026.1	0.193075	0.124723	0.112055	0.145234	0.194485	0.222408
106032762	NW_013185674.1	2626470	2666235	-	LOC106032762	XR_001205027.1	0.0001	0.0001	0.0001	0.155327	0.183132	0.0001
106032763	NW_013185674.1	2725517	2764077	-	LOC106032763	XR_001205029.1;XR_001205028.1	0.0001	0.0001	0.0001	0.0001	0.0001	0.0001
106032764	NW_013185674.1	2768158	2796212	-	LOC106032764	XR_001205030.1	0.0001	0.0001	0.0001	0.0001	0.0001	0.030789
106032780	NW_013185654.1	20962508	20970251	+	LOC106032780	XR_001205038.1	0.297006	0.106669	0.067834	0.424006	0.0001	0.112503
106032798	NW_013185674.1	4743419	4748708	+	WNT8A	XM_013175900.1	0.012165	0.0001	0.0001	0.005821	0.0001	0.0001
106032799	NW_013185674.1	4745134	4749829	-	LOC106032799	XR_001205050.1	0.063786	0.067669	0.0001	0.0001	0.0001	0.0001
106032819	NW_013185674.1	1346816	1368456	+	FGF1	XM_013175960.1;XM_013175962.1;XM_013175961.1;XM_013175964.1	0.0943446	0.0156251	0.0737108	0.0001	0.0440912	0.079334
106032820	NW_013185674.1	1368535	1371357	-	LOC106032820	XR_001205055.1;XR_001205056.1	0.0001	0.060884	0.120232	0.0001	0.061695	0.17967
106032834	NW_013185674.1	6302568	6345268	-	FAT2	XM_013175991.1	0.056142	0.076981	0.125317	0.054313	0.073956	0.059786
106032835	NW_013185674.1	6315525	6326620	+	LOC106032835	XR_001205060.1;XR_001205062.1;XR_001205059.1;XR_001205061.1	0.0713511	0.0001	0.0001	0.0001	0.0804177	0.0001
106032839	NW_013185674.1	6445401	6484391	-	GLRA1	XM_013175997.1;XM_013175995.1;XM_013175996.1	0.0001	0.0001	0.0001	0.0001	0.0001	0.0001
106032840	NW_013185674.1	6459738	6593395	+	LOC106032840	XR_001205063.1;XR_001205064.1	0.0001	0.0001	0.0001	0.0001	0.0001	0.0001
106032841	NW_013185674.1	6869275	7044127	+	GRIA1	XM_013176001.1;XM_013176000.1;XM_013175999.1	0.0357958	0.0812054	0.105528	0.0334542	0.0215271	0.0152329
106032850	NW_013185674.1	7408644	7409174	+	LOC106032850	XR_001205069.1	0.0001	0.0001	0.0001	0.0001	0.0001	0.0001
106032857	NW_013185674.1	8017355	8046012	+	ITK	XM_013176057.1	0.061563	0.008884	0.0001	0.0001	0.077208	0.0001
106032872	NW_013185674.1	8983930	9006357	-	LOC106032872	XM_013176077.1;XR_001205085.1;XR_001205083.1;XR_001205082.1;XR_001205084.1;XR_001205087.1;XR_001205088.1	0.0001	0.0001	0.0001	0.0001	0.0001	0.0001
106032873	NW_013185674.1	9016133	9021117	+	LOC106032873	XM_013176078.1	0.0001	0.0001	0.0001	0.0001	0.0001	0.137951
106032874	NW_013185674.1	8960321	8983955	-	LOC106032874	XM_013176079.1	0.0001	0.017214	0.019765	0.0001	0.012741	0.0001
106032875	NW_013185674.1	8947592	8960108	-	LOC106032875	XM_013176081.1	0.0001	0.0001	0.0001	0.0001	0.0001	0.0001
106032882	NW_013185674.1	8154170	8162390	-	SOX30	XM_013176090.1	0.374162	0.332041	0.38297	0.418141	0.294018	0.525283
106032883	NW_013185674.1	1011168	1031025	+	LOC106032883	XR_001205090.1;XR_001205091.1;XR_001205089.1	0.0001	0.0001	0.0001	0.0001	0.0001	0.0001
106032889	NW_013185674.1	3052330	3061049	+	LOC106032889	XR_001205098.1;XR_001205099.1	0.025454	0.0001	0.00728	0.0001	0.0001	0.0001
106032890	NW_013185674.1	2082698	2089648	+	MEIKIN	XM_013176101.1	0.142083	0.130751	0.295955	0.184805	0.248551	0.238286
106032891	NW_013185674.1	2089700	2093718	+	LOC106032891	XM_013176102.1	0.0001	0.994009	0.740816	0.0001	0.752824	0.757969
106032895	NW_013185674.1	5137509	5158006	-	LOC106032895	XR_001205101.1;XR_001205102.1	0.010007	0.0001	0.010757	0.059415	0.048971	0.0001
106032900	NW_013185674.1	3952094	4043503	-	TRPC7	XM_013176116.1	0.0001	0.012609	0.0001	0.063384	0.024994	0.0001
106032904	NW_013185674.1	6601062	6609911	+	LOC106032904	XR_001205104.1;XR_001205103.1	0.0001	0.0001	0.0001	0.0001	0.0001	0.0001
106032905	NW_013185674.1	314914	347454	-	STK32A	XM_013176120.1;XM_013176122.1	0.0245153	0.113708	0.100352	0.0398336	0.0822628	0.0854559
106032906	NW_013185674.1	326518	335360	+	LOC106032906	XR_001205106.1;XR_001205105.1	0.0001	0.016535	0.035413	0.024038	0.0001	0.0001
106032908	NW_013185674.1	2009331	2013787	+	LOC106032908	XR_001205108.1;XR_001205107.1	0.086975	0.171281	0.264183	0.121616	0.342743	0.156821
106032912	NW_013185654.1	21544405	21554418	-	LOC106032912	XR_001205115.1;XR_001205112.1;XR_001205114.1	0.0001	0.0001	0.0001	0.0001	0.0001	0.0001
106032913	NW_013185675.1	6904882	6912497	-	LOC106032913	XM_013176131.1	0.0001	0.0001	0.0001	0.0001	0.0001	0.0001
106032914	NW_013185675.1	1488480	1493308	+	LOC106032914	XR_001205111.1	0.0001	0.0001	0.0001	0.0001	0.0001	0.0001
106032915	NW_013185675.1	2467178	2486379	+	C8B	XM_013176133.1;XM_013176132.1	0.050043	0.010201	0.020794	0.0001	0.014867	0.012773
106032916	NW_013185675.1	6897782	6901441	+	LOC106032916	XR_001205113.1	0.0001	0.0001	0.042761	0.0001	0.0001	0.0001
106032917	NW_013185675.1	7912098	7914111	+	LOC106032917	XM_013176134.1	0.191849	0.054931	0.288339	0.204909	0.315977	0.375956
106032922	NW_013185675.1	1530035	1538232	+	LOC106032922	XM_013176140.1	0.0001	0.0001	0.0001	0.051582	0.052322	0.0001
106032927	NW_013185675.1	3075649	3083436	-	PCSK9	XM_013176144.1	0.0001	0.106723	0.104453	0.024971	0.0001	0.0001
106032934	NW_013185675.1	3235524	3240719	+	CDCP2	XM_013176151.1	0.0001	0.0001	0.0001	0.0001	0.0001	0.0001
106032946	NW_013185675.1	6879288	6880167	+	TAL1	XM_013176164.1	0.167388	0.109875	0.415305	0.107952	0.197186	0.113154
106032954	NW_013185675.1	7386468	7396932	+	LOC106032954	XM_013176173.1	0.205893	0.099374	0.0001	0.0001	0.0001	0.0001
106032967	NW_013185675.1	3264392	3268785	+	LDLRAD1	XM_013176186.1;XM_013176187.1	0.05821	0.042212	0.213246	0.050141	0.0001	0.0001
106032968	NW_013185675.1	7333376	7338690	-	LOC106032968	XR_001205118.1	0.133326	0.208384	0.298063	0.041311	0.112012	0.045503
106032969	NW_013185675.1	507680	509147	+	LOC106032969	XR_001205119.1	0.0001	0.0001	0.0001	0.0001	0.0001	0.0001
106032973	NW_013185675.1	540113	545526	+	LOC106032973	XR_001205120.1	0.092796	0.0001	0.0001	0.0001	0.0001	0.0001
106032983	NW_013185675.1	1396010	1468325	+	LOC106032983	XR_001205122.1	0.035639	0.0001	0.0001	0.0001	0.0001	0.008329
106032991	NW_013185675.1	2936735	3011215	-	LOC106032991	XR_001205125.1;XR_001205126.1	0.074333	0.081792	0.148048	0.089573	0.099814	0.036753
106032995	NW_013185675.1	3552198	3569843	-	DMRTB1	XM_013176275.1	0.0001	0.0001	0.0001	0.0001	0.0001	0.0001
106033008	NW_013185675.1	3999244	4028630	-	LOC106033008	XR_001205134.1	0.0001	0.046674	0.0001	0.024022	0.0001	0.0001
106033011	NW_013185675.1	4028859	4046069	-	FAM159A	XM_013176300.1	0.209309	0.135678	0.12281	0.237657	0.078254	0.164124
106033025	NW_013185675.1	4998377	5063709	-	ELAVL4	XM_013176330.1;XM_013176329.1;XM_013176336.1;XM_013176334.1;XM_013176333.1;XM_013176331.1;XM_013176332.1	0.141562	0.11476	0.121919	0.0001	0.0308709	0.0601669
106033028	NW_013185654.1	22959	25638	+	LOC106033028	XR_001205172.1	0.0001	0.110181	0.0001	0.0001	0.0001	0.0001
106033030	NW_013185675.1	4870944	4873043	-	LOC106033030	XR_001205152.1;XR_001205153.1	0.0001	0.0001	0.0001	0.0001	0.0001	0.0001
106033031	NW_013185675.1	5079003	5088300	+	LOC106033031	XR_001205154.1	0.0001	0.0001	0.0001	0.0001	0.0001	0.0001
106033032	NW_013185675.1	4839154	4980082	+	LOC106033032	XR_001205155.1	0.0001	0.0001	0.0001	0.0001	0.0001	0.0001
106033033	NW_013185675.1	6026702	6034976	+	LOC106033033	XR_001205156.1	0.166353	0.063303	0.057559	0.055416	0.043805	0.0001
106033044	NW_013185675.1	7028146	7030918	+	LOC106033044	XR_001205162.1;XR_001205163.1	0.0001	0.0001	0.0001	0.0001	0.0001	0.032392
106033075	NW_013185675.1	4608907	4627403	-	LOC106033075	XR_001205181.1;XR_001205180.1	0.0730315	0.0001	0.0644164	0.0001	0.0001	0.0001
106033081	NW_013185675.1	4285896	4335885	+	RAB3B	XM_013176408.1;XM_013176412.1;XM_013176409.1;XM_013176411.1;XM_013176410.1;XM_013176407.1	0.0417588	0.0693013	0.0001	0.0821693	0.0001	0.0617387
106033082	NW_013185654.1	61779	66262	+	LOC106033082	XR_001205193.1	0.0001	0.0001	0.0001	0.0001	0.0001	0.0001
106033084	NW_013185675.1	4288453	4299198	-	LOC106033084	XR_001205183.1	0.0001	0.0001	0.0001	0.0001	0.0001	0.0001
106033087	NW_013185675.1	7375569	7382356	-	TSPAN1	XM_013176417.1;XM_013176424.1;XM_013176418.1;XM_013176420.1;XM_013176421.1;XM_013176423.1;XM_013176419.1;XM_013176422.1	0.0001	0.00586533	0.0226478	0.0001	0.0001	0.0001
106033091	NW_013185675.1	6769324	6771748	+	LOC106033091	XR_001205188.1	0.0001	0.0001	0.0001	0.0001	0.0001	0.0001
106033098	NW_013185675.1	6091898	6113999	-	SLC5A9	XM_013176435.1	0.088673	0.019334	0.149883	0.0001	0.039178	0.04285
106033099	NW_013185675.1	6167526	6178379	-	LOC106033099	XR_001205191.1	0.0001	0.0001	0.0001	0.0001	0.0001	0.0001
106033101	NW_013185675.1	61969	74781	-	LOC106033101	XR_001205192.1	0.050732	0.104374	0.036258	0.101572	0.037566	0.114316
106033103	NW_013185675.1	7156141	7178455	+	DMBX1	XM_013176439.1	0.027995	0.0001	0.006429	0.012651	0.0001	0.014238
106033105	NW_013185675.1	7654037	7667239	+	LOC106033105	XM_013176441.1;XM_013176442.1	0.0001	0.0571632	0.115061	0.0001	0.265666	0.0001
106033106	NW_013185675.1	7651014	7677202	-	LOC106033106	XR_001205194.1	0.38943	0.292879	0.391945	0.157635	0.204756	0.363725
106033108	NW_013185675.1	2490331	2508755	-	C8A	XM_013176444.1	0.0001	0.0001	0.0001	0.0001	0.0001	0.0001
106033109	NW_013185676.1	2281420	2294743	+	WDR88	XM_013176446.1	0.204685	0.118876	0.043499	0.033028	0.205225	0.029713
106033110	NW_013185676.1	1832300	1840721	-	CCDC113	XM_013176447.1	0.0001	0.0001	0.0001	0.0001	0.0001	0.0001
106033111	NW_013185676.1	640770	644323	+	AGRP	XM_013176449.1;XM_013176448.1	0.340667	0.360356	0.626266	0.280149	0.613534	0.465865
106033113	NW_013185676.1	5748248	5770600	+	LOC106033113	XR_001205195.1	0.0001	0.0001	0.0001	0.0001	0.0001	0.0001
106033114	NW_013185676.1	2258099	2264223	+	LOC106033114	XR_001205197.1;XR_001205196.1	0.0222287	0.0001	0.0321404	0.0001	0.0001	0.0491324
106033115	NW_013185676.1	5927074	5946868	-	LOC106033115	XR_001205198.1	0.0001	0.0001	0.0001	0.0001	0.0001	0.0001
106033116	NW_013185676.1	5778429	5823046	-	LOC106033116	XR_001205199.1	0.0001	0.0001	0.0001	0.0001	0.0001	0.169563
106033124	NW_013185676.1	525678	534753	+	PNP	XM_013176460.1	0.0001	0.0001	0.0001	0.0001	0.0001	0.0001
106033125	NW_013185676.1	540698	544778	+	CALB2	XM_013176461.1	0.0001	0.0001	0.0001	0.0001	0.0001	0.0001
106033130	NW_013185676.1	834224	853087	-	KCTD19	XM_013176467.1	0.024181	0.052102	0.126335	0.0001	0.022843	0.0001
106033132	NW_013185676.1	915382	919476	-	LOC106033132	XM_013176469.1	0.041485	0.081388	0.013375	0.1297	0.017805	0.0001
106033133	NW_013185676.1	923931	926124	+	LOC106033133	XM_013176470.1	0.659397	0.726736	0.587709	0.7076	0.562772	0.528708
106033134	NW_013185676.1	951217	956189	+	LOC106033134	XM_013176471.1	0.0001	0.016667	0.0001	0.0001	0.0001	0.0001
106033140	NW_013185654.1	412414	417230	-	LOC106033140	XR_001205201.1;XR_001205207.1	0.0173263	0.0001	0.0001	0.0001	0.0001	0.0001
106033145	NW_013185676.1	1695022	1699645	+	PARD6A	XM_013176481.1	0.581163	0.474784	0.354799	0.105433	0.216279	0.240234
106033152	NW_013185676.1	2131464	2170143	+	TDRD12	XM_013176489.1	0.0001	0.012065	0.0001	0.0001	0.0001	0.0001
106033154	NW_013185676.1	2349135	2372010	-	SLC7A10	XM_013176491.1	0.069256	0.270528	0.083411	0.072762	0.031041	0.123662
106033165	NW_013185676.1	8165815	8205395	-	PKD1L2	XM_013176500.1	0.010228	0.020251	0.008771	0.010987	0.0001	0.029962
106033167	NW_013185676.1	8457824	8473244	+	LOC106033167	XM_013176503.1	0.0001	0.0001	0.095166	0.0001	0.168739	0.0001
106033168	NW_013185676.1	1012	3603	+	LOC106033168	XM_013176504.1	0.218779	0.251152	0.343721	0.372787	0.098809	0.299859
106033169	NW_013185676.1	2122334	2123342	-	LOC106033169	XM_013176505.1	0.0001	0.0001	0.0001	0.0001	0.0001	0.0001
106033173	NW_013185676.1	359837	483132	-	LOC106033173	XM_013176509.1;XM_013176510.1	0.00829583	0.00282919	0.0032484	0.00703522	0.00552625	0.0001
106033185	NW_013185676.1	1081772	1089440	+	LOC106033185	XM_013176528.1	0.056574	0.0001	0.0001	0.0001	0.0001	0.0001
106033186	NW_013185676.1	956518	958319	-	LOC106033186	XR_001205204.1	0.05092	0.091712	0.0001	0.0001	0.040649	0.0001
106033201	NW_013185676.1	1738073	1744928	+	LOC106033201	XM_013176564.1	0.0001	0.025813	0.046413	0.0001	0.025997	0.054849
106033202	NW_013185676.1	1751441	1763241	-	NDRG4	XM_013176565.1;XM_013176566.1	0.297053	0.28998	0.395855	0.508006	0.298787	0.29384
106033206	NW_013185676.1	1934835	1955293	+	CNGB1	XM_013176568.1	0.060163	0.0001	0.03668	0.051043	0.111236	0.0001
106033208	NW_013185676.1	1924099	1932377	+	LOC106033208	XM_013176575.1	0.033143	0.0001	0.038711	0.0001	0.0001	0.153691
106033210	NW_013185676.1	2058709	2067659	-	ADGRG5	XM_013176580.1;XM_013176582.1;XM_013176581.1;XM_013176578.1;XM_013176579.1	0.147234	0.214946	0.139007	0.153674	0.180915	0.176418
106033213	NW_013185676.1	2171166	2181768	-	SLC7A9	XM_013176585.1	0.0001	0.0001	0.0001	0.0001	0.0001	0.0001
106033216	NW_013185676.1	2179382	2183165	+	LOC106033216	XR_001205217.1	0.0001	0.0001	0.0001	0.0001	0.0001	0.0001
106033218	NW_013185676.1	2390065	2547349	+	LOC106033218	XR_001205219.1;XR_001205220.1	0.173099	0.223271	0.12616	0.064581	0.052856	0.185061
106033219	NW_013185676.1	2303439	2311359	+	LOC106033219	XR_001205221.1	0.030797	0.065968	0.064134	0.068049	0.055371	0.031933
106033221	NW_013185676.1	2564400	2567127	-	LOC106033221	XR_001205224.1	0.0001	0.091699	0.0001	0.0001	0.0001	0.0001
106033224	NW_013185676.1	2840005	2970520	+	CHST8	XM_013176593.1	0.092617	0.224849	0.0001	0.0001	0.0001	0.0001
106033225	NW_013185676.1	2787146	2795712	-	LOC106033225	XM_013176594.1;XM_013176596.1	0.0001	0.0001	0.0001	0.0001	0.0001	0.0001
106033238	NW_013185676.1	3480540	3492017	-	LOC106033238	XM_013176627.1;XM_013176626.1	0.105165	0.169604	0.211397	0.272632	0.125134	0.240999
106033245	NW_013185676.1	3550088	3565853	+	LOC106033245	XR_001205232.1	0.048319	0.045238	0.0001	0.0001	0.0001	0.0001
106033251	NW_013185676.1	5149331	5504940	+	CDH8	XM_013176657.1	0.041323	0.133983	0.031591	0.0001	0.038895	0.014262
106033253	NW_013185676.1	4733624	5149589	-	LOC106033253	XR_001205242.1;XR_001205241.1;XR_001205239.1;XR_001205240.1	0.0001	0.0001	0.0001	0.0001	0.0001	0.0001
106033255	NW_013185676.1	4673678	4732215	-	LOC106033255	XR_001205245.1;XR_001205246.1;XR_001205247.1	0.017963	0.043499	0.0001	0.0001	0.0001	0.035976
106033257	NW_013185676.1	4855705	4861342	+	LOC106033257	XR_001205249.1	0.0001	0.0001	0.0001	0.0001	0.0001	0.0001
106033260	NW_013185676.1	2007484	2022843	-	DRC7	XM_013176666.1	0.033895	0.0001	0.02482	0.063518	0.0001	0.026346
106033262	NW_013185676.1	6569344	6578231	+	LOC106033262	XM_013176670.1;XM_013176669.1;XR_001205250.1	0.0001	0.0236087	0.0319205	0.0001	0.0001	0.0543824
106033263	NW_013185676.1	5980091	6145482	-	LOC106033263	XR_001205252.1	0.0001	0.0001	0.0001	0.0001	0.0001	0.0001
106033265	NW_013185676.1	6225776	6241719	-	LOC106033265	XR_001205260.1	0.0001	0.0001	0.0001	0.0001	0.0001	0.0001
106033268	NW_013185676.1	6669239	6674328	+	CLEC3A	XM_013176679.1	0.0001	0.0001	0.0001	0.0001	0.0001	0.0001
106033277	NW_013185676.1	7408880	7415104	-	LOC106033277	XR_001205265.1	0.0001	0.0001	0.0001	0.0001	0.0001	0.0001
106033290	NW_013185676.1	8167313	8232002	+	BCO1	XM_013176705.1;XR_001205274.1	0.247634	0.211787	0.198198	0.3507	0.290823	0.284067
106033293	NW_013185676.1	1427306	1429379	-	LOC106033293	XM_013176710.1	0.150713	0.153181	0.0001	0.200083	0.0001	0.0001
106033294	NW_013185676.1	1449012	1450181	-	LOC106033294	XM_013176711.1	0.0001	0.288659	0.0001	0.0001	0.0001	0.0001
106033310	NW_013185676.1	8426536	8443690	+	LOC106033310	XR_001205277.1;XR_001205276.1;XR_001205281.1;XR_001205279.1;XR_001205280.1;XR_001205278.1	0.118265	0.0874572	0.117552	0.128071	0.103502	0.150127
106033315	NW_013185655.1	1032643	1036025	+	FOXI3	XM_013176749.1	0.0001	0.0001	0.0001	0.0001	0.0001	0.0001
106033317	NW_013185676.1	83517	89329	+	MLKL	XM_013176747.1;XM_013176750.1;XM_013176748.1	0.237325	0.223364	0.153869	0.101401	0.0103025	0.0582624
106033319	NW_013185676.1	2583397	2598418	-	LOC106033319	XR_001205285.1	0.058205	0.166874	0.095223	0.0001	0.0001	0.057399
106033322	NW_013185655.1	3219752	3319098	-	LOC106033322	XM_013176755.1	0.0001	0.0001	0.0001	0.0001	0.0001	0.0001
106033324	NW_013185677.1	7548910	7557287	-	TMEM184A	XM_013176757.1;XM_013176758.1	0.268688	0.215092	0.292062	0.11957	0.103457	0.157667
106033325	NW_013185677.1	7341171	7347243	+	LOC106033325	XR_001205287.1;XR_001205288.1;XR_001205289.1;XR_001205286.1	0.0001	0.0001	0.0001	0.0001	0.0001	0.0001
106033326	NW_013185677.1	5057903	5063929	-	ZP2	XM_013176759.1	0.018362	0.017191	0.019739	0.131008	0.226175	0.051283
106033327	NW_013185677.1	6483515	6505174	-	LOC106033327	XR_001205290.1;XR_001205293.1;XR_001205294.1;XR_001205291.1;XR_001205292.1	0.0001	0.0001	0.0001	0.0001	0.0123471	0.0001
106033331	NW_013185677.1	6586338	6600430	+	LOC106033331	XM_013176768.1;XM_013176769.1;XM_013176767.1;XM_013176770.1	0.0001	0.0001	0.0001	0.0001	0.0001	0.0001
106033332	NW_013185677.1	6585015	6586324	-	LOC106033332	XR_001205295.1	0.0001	0.0001	0.0001	0.0001	0.0001	0.0001
106033333	NW_013185677.1	8128691	8133479	+	LOC106033333	XR_001205297.1;XR_001205296.1;XR_001205298.1	0.0585084	0.0541157	0.148953	0.0001	0.0001	0.0324501
106033335	NW_013185655.1	5641393	5646081	+	ADRA2C	XM_013176775.1	0.682233	0.708342	0.788928	0.601913	1.03324	0.936457
106033336	NW_013185677.1	22220	25009	+	NHLRC4	XM_013176772.1	0.0001	0.103297	0.0001	0.0001	0.0001	0.0001
106033341	NW_013185677.1	660865	662610	-	IGFALS	XM_013176778.1	0.192834	0.041774	0.103556	0.099264	0.343052	0.273305
106033342	NW_013185677.1	688689	690745	-	METRN	XM_013176779.1	0.0001	0.0001	0.125351	0.0001	0.0001	0.0001
106033343	NW_013185677.1	704161	708176	+	FBXL16	XM_013176780.1	0.0001	0.0001	0.0001	0.0001	0.0001	0.0001
106033346	NW_013185655.1	5823315	5838301	+	HMX1	XM_013176786.1	0.0001	0.252868	0.107989	0.140292	0.082617	0.092138
106033347	NW_013185677.1	803740	808295	-	LOC106033347	XM_013176783.1	0.022722	0.174153	0.0001	0.0001	0.0001	0.0001
106033350	NW_013185677.1	1112858	1117098	-	LOC106033350	XM_013176787.1	0.0001	0.0001	0.0001	0.0001	0.0001	0.031671
106033362	NW_013185677.1	1798686	1802273	+	PTX4	XM_013176799.1	0.065092	0.0001	0.312597	0.290477	0.210861	0.330994
106033388	NW_013185677.1	8181753	8186079	-	GRIFIN	XM_013176825.1	0.021655	0.040584	0.0001	0.019109	0.0001	0.0001
106033389	NW_013185655.1	8935092	8948414	+	OTOP1	XM_013176829.1	0.0001	0.0001	0.0001	0.0001	0.0001	0.0001
106033394	NW_013185677.1	800664	803516	+	MSS51	XM_013176832.1	0.0001	0.0001	0.0001	0.0001	0.0001	0.031131
106033396	NW_013185677.1	10962	14401	+	PRR35	XM_013176833.1	0.131308	0.029047	0.033352	0.0001	0.0001	0.0001
106033399	NW_013185655.1	8961717	8964814	+	DRD5	XM_013176840.1	0.0001	0.0001	0.086581	0.145784	0.041306	0.108277
106033408	NW_013185677.1	1586120	1590807	-	LOC106033408	XR_001205302.1;XR_001205303.1	0.288428	0.381122	0.47643	0.401535	0.375279	0.416773
106033435	NW_013185677.1	2447654	2635175	+	LOC106033435	XR_001205327.1;XR_001205328.1;XR_001205329.1;XR_001205330.1;XR_001205331.1;XR_001205332.1	0.150067	0.0001	0.0802724	0.14938	0.0514478	0.0721573
106033451	NW_013185654.1	1245714	1253979	-	CPN1	XM_013176969.1	0.04102	0.050527	0.190808	0.080011	0.05882	0.0001
106033453	NW_013185655.1	13452637	13463931	+	LOC106033453	XM_013176955.1	0.0001	0.0001	0.0001	0.0001	0.0001	0.0001
106033478	NW_013185677.1	4862783	4878516	+	LOC106033478	XM_013177028.1;XM_013177027.1;XM_013177026.1;XM_013177029.1;XR_001205362.1	0.119969	0.138456	0.0785649	0.196396	0.164791	0.19304
106033501	NW_013185654.1	2769156	2772582	+	LOC106033501	XR_001205384.1	0.0001	0.0001	0.0001	0.0001	0.0001	0.0001
106033520	NW_013185677.1	5789319	5790974	+	LOC106033520	XR_001205382.1	0.0001	0.131876	0.100988	0.0001	0.0001	0.207631
106033540	NW_013185654.1	4317752	4328539	-	LOC106033540	XM_013177172.1	0.0001	0.0001	0.0001	0.0001	0.0001	0.0001
106033548	NW_013185677.1	8171777	8173753	-	LOC106033548	XM_013177160.1	0.063864	0.055127	0.113448	0.02336	0.043628	0.150398
106033551	NW_013185655.1	505892	514565	-	LOC106033551	XR_001205411.1	0.0001	0.0001	0.0001	0.0001	0.0001	0.0001
106033556	NW_013185655.1	1129575	1133325	+	FABP1	XM_013177178.1	0.333073	0.122121	0.0001	0.155377	0.130957	0.25114
106033564	NW_013185655.1	1968223	1973444	-	LOC106033564	XR_001205416.1	0.0001	0.0001	0.0001	0.0001	0.0001	0.0001
106033573	NW_013185677.1	640686	647995	+	EME2	XM_013177198.1	0.332968	0.456378	0.468581	0.195127	0.379291	0.425667
106033574	NW_013185677.1	1782108	1784922	+	LOC106033574	XM_013177199.1	0.0001	0.0001	0.0001	0.0001	0.0001	0.0001
106033578	NW_013185655.1	5695018	5720491	-	LOC106033578	XR_001205418.1	0.0001	0.0001	0.0001	0.0001	0.0001	0.0001
106033579	NW_013185677.1	5897318	5898705	+	LOC106033579	XR_001205419.1	0.171313	0.091248	0.0001	0.0001	0.0001	0.0001
106033582	NW_013185655.1	6615541	6620309	+	LOC106033582	XR_001205420.1	0.053078	0.0001	0.0001	0.109051	0.101091	0.0001
106033596	NW_013185655.1	8588667	8593595	-	LOC106033596	XR_001205423.1;XR_001205426.1	0.240869	0.113807	0.251186	0.0001	0.02794	0.03188
106033600	NW_013185677.1	7602322	7625596	+	LOC106033600	XR_001205424.1	0.116621	0.0001	0.174183	0.066055	0.0001	0.0001
106033604	NW_013185678.1	2363046	2368155	-	LOC106033604	XR_001205427.1;XR_001205428.1	0.0001	0.0001	0.0001	0.0001	0.0001	0.0001
106033605	NW_013185655.1	8651109	8653123	-	LOC106033605	XR_001205434.1;XR_001205435.1	0.0001	0.0001	0.0001	0.0001	0.0001	0.0001
106033606	NW_013185678.1	2368816	2373599	-	LOC106033606	XR_001205429.1	0.0001	0.0001	0.0001	0.0001	0.0001	0.0001
106033607	NW_013185678.1	6906909	6910817	+	LOC106033607	XR_001205430.1	0.091838	0.0001	0.0001	0.0001	0.0001	0.0001
106033608	NW_013185678.1	6760615	6800024	-	LOC106033608	XR_001205431.1;XR_001205432.1;XR_001205433.1	0.278124	0.155581	0.237136	0.101278	0.40614	0.200486
106033613	NW_013185654.1	4345889	4352278	-	TMEM72	XM_013177271.1	0.0001	0.0001	0.025275	0.0001	0.0001	0.0001
106033616	NW_013185678.1	2380494	2395314	-	ONECUT1	XM_013177239.1	0.040801	0.07408	0.0001	0.073013	0.0001	0.0001
106033617	NW_013185655.1	8679047	8698123	+	LOC106033617	XR_001205436.1	0.0001	0.0001	0.0001	0.0001	0.0001	0.0001
106033624	NW_013185655.1	8949853	8956068	+	LOC106033624	XR_001205437.1	0.0001	0.0001	0.0001	0.0001	0.0001	0.0001
106033625	NW_013185678.1	6164234	6166375	+	FOXB1	XM_013177246.1	0.0001	0.0001	0.0001	0.0001	0.0001	0.0001
106033630	NW_013185678.1	7993801	8004535	-	CHRNA3	XM_013177251.1	0.130216	0.136734	0.205544	0.077101	0.135345	0.082028
106033633	NW_013185678.1	2422721	2424043	-	LOC106033633	XR_001205438.1	0.0001	0.0001	0.0001	0.0001	0.0001	0.0001
106033634	NW_013185678.1	466207	481477	+	LOC106033634	XR_001205439.1	0.0001	0.0001	0.0001	0.0001	0.0001	0.0001
106033635	NW_013185678.1	146275	170088	+	LOC106033635	XR_001205440.1	0.0001	0.0001	0.0001	0.0001	0.0001	0.0001
106033642	NW_013185655.1	9264550	9298914	-	LOC106033642	XM_013177281.1;XM_013177272.1;XM_013177284.1	0.0001	0.0001	0.0669262	0.0001	0.0001	0.0001
106033649	NW_013185678.1	989173	1063245	-	LOC106033649	XR_001205450.1;XR_001205451.1	0.0001	0.0001	0.0001	0.0001	0.0001	0.0001
106033650	NW_013185678.1	1035446	1038923	+	LOC106033650	XR_001205452.1	0.0001	0.0001	0.0001	0.0001	0.0001	0.0001
106033651	NW_013185678.1	1530241	1598615	-	LOC106033651	XR_001205453.1	0.050707	0.043147	0.045092	0.049848	0.031582	0.052516
106033653	NW_013185655.1	9620614	9640249	+	LOC106033653	XR_001205457.1	0.0001	0.0001	0.0001	0.0001	0.0001	0.0001
106033659	NW_013185655.1	10130387	10133353	-	LOC106033659	XR_001205459.1	0.0001	0.0001	0.0001	0.0001	0.0001	0.0001
106033661	NW_013185678.1	2046758	2060292	+	LOC106033661	XR_001205458.1	0.149304	0.140806	0.293197	0.0001	0.05296	0.0001
106033666	NW_013185655.1	10208837	10209601	+	LOC106033666	XR_001205470.1	0.306752	0.0001	0.182231	0.0001	0.0001	0.0001
106033669	NW_013185655.1	10248860	10252835	+	LOC106033669	XR_001205471.1	0.0001	0.0001	0.0001	0.0001	0.0001	0.0001
106033671	NW_013185655.1	10783636	10785875	-	LOC106033671	XR_001205473.1	0.0001	0.0001	0.0001	0.0001	0.0001	0.0001
106033675	NW_013185655.1	10867441	10869130	+	LOC106033675	XR_001205474.1	0.0001	0.0001	0.0001	0.0001	0.0001	0.0001
106033678	NW_013185655.1	11045896	11048211	-	FGFBP1	XM_013177331.1	0.242827	0.671729	0.280867	0.077168	0.0001	0.0001
106033682	NW_013185654.1	4516585	4522569	-	LOC106033682	XR_001205492.1	0.0001	0.0001	0.0001	0.0001	0.0001	0.0001
106033688	NW_013185678.1	3499785	3502768	-	LOC106033688	XR_001205478.1	0.0001	0.0001	0.0001	0.0001	0.0001	0.254882
106033694	NW_013185655.1	11929718	11941095	-	LOC106033694	XR_001205483.1	0.0001	0.0001	0.0001	0.0001	0.0001	0.0001
106033696	NW_013185655.1	12494385	12497699	-	LOC106033696	XR_001205486.1;XR_001205493.1	0.0001	0.0001	0.0001	0.0001	0.0001	0.0001
106033702	NW_013185678.1	3991397	4016242	+	LOC106033702	XR_001205494.1	0.156261	0.0001	0.0771	0.182634	0.086047	0.0001
106033705	NW_013185655.1	14312115	14322021	-	LOC106033705	XR_001205495.1	0.0001	0.0001	0.0001	0.0001	0.0001	0.0001
106033707	NW_013185655.1	14699194	14705549	-	CCKAR	XM_013177389.1	0.0001	0.0001	0.0001	0.0001	0.0001	0.0001
106033708	NW_013185678.1	4581186	4622955	+	LOC106033708	XM_013177386.1;XM_013177387.1	0.117667	0.020764	0.066497	0.075961	0.015445	0.130354
106033710	NW_013185678.1	4557285	4563856	+	LOC106033710	XM_013177394.1;XM_013177393.1	0.217931	0.0173134	0.109784	0.258027	0.27352	0.125838
106033712	NW_013185678.1	4557457	4696281	-	LOC106033712	XR_001205502.1;XR_001205501.1;XR_001205498.1;XR_001205499.1;XR_001205500.1	0.0996583	0.044096	0.0001	0.0675788	0.039452	0.0001
106033713	NW_013185655.1	15134071	15146132	+	LOC106033713	XR_001205503.1;XR_001205504.1	0.0001	0.0001	0.0001	0.0001	0.0001	0.0001
106033716	NW_013185655.1	15120497	15132717	+	LOC106033716	XR_001205505.1;XR_001205506.1	0.0001	0.0001	0.0001	0.0001	0.0001	0.0001
106033718	NW_013185654.1	5547724	5564161	+	RBP3	XM_013177453.1	0.018475	0.0001	0.0001	0.012284	0.0001	0.0001
106033719	NW_013185655.1	15053863	15058034	+	LOC106033719	XR_001205507.1	0.0001	0.0001	0.0001	0.0001	0.0001	0.0001
106033723	NW_013185655.1	15481625	15488997	+	DEGS2	XM_013177434.1	0.104245	0.230577	0.417438	0.0001	0.133644	0.057975
106033735	NW_013185655.1	16434036	16435597	+	LOC106033735	XR_001205516.1	0.0001	0.0001	0.0001	0.0001	0.0001	0.0001
106033736	NW_013185678.1	6300771	6302306	+	LOC106033736	XM_013177454.1	0.424632	0.182785	0.274774	0.275639	1.19182	0.405859
106033739	NW_013185678.1	6236082	6292516	-	LOC106033739	XR_001205518.1	0.0001	0.0001	0.0001	0.0001	0.0001	0.0001
106033744	NW_013185678.1	6302743	6317524	-	LOC106033744	XR_001205526.1	0.325671	0.4038	0.845125	0.0001	0.0001	0.0001
106033746	NW_013185678.1	5998514	6002386	-	LOC106033746	XR_001205528.1	0.080305	0.0001	0.0001	0.0001	0.0001	0.0001
106033751	NW_013185655.1	18406339	18409062	+	LOC106033751	XR_001205533.1	0.0001	0.0001	0.095949	0.055639	0.0001	0.0001
106033756	NW_013185655.1	18569832	18573971	+	LOC106033756	XM_013177473.1	0.0001	0.0001	0.0001	0.0001	0.0001	0.0001
106033760	NW_013185655.1	18608302	18614948	+	LOC106033760	XM_013177486.1	0.0001	0.0001	0.0001	0.0001	0.0001	0.0001
106033766	NW_013185655.1	18643805	18654337	+	LOC106033766	XM_013177500.1	0.0001	0.0001	0.0001	0.0001	0.0001	0.0001
106033769	NW_013185678.1	7770313	7814372	-	CIB2	XR_001205535.1;XR_001205544.1;XR_001205543.1;XR_001205541.1;XR_001205540.1;XR_001205542.1;XM_013177503.1;XR_001205537.1;XR_001205538.1;XR_001205539.1;XM_013177506.1;XR_001205536.1;XM_013177505.1;XM_013177504.1	0.104833	0.215865	0.0378525	0.249556	0.242772	0.199201
106033770	NW_013185655.1	18676299	18681077	+	SERPINA10	XM_013177509.1	0.0001	0.0001	0.0001	0.0001	0.0001	0.0001
106033772	NW_013185678.1	8009413	8022260	-	CHRNB4	XM_013177515.1;XM_013177514.1;XM_013177513.1;XM_013177508.1;XM_013177510.1;XM_013177511.1;XM_013177512.1	0.0738499	0.0679645	0.0652661	0.0840688	0.27141	0.209587
106033773	NW_013185678.1	7978779	7993882	+	CHRNA5	XM_013177517.1;XM_013177518.1;XM_013177516.1;XM_013177519.1;XM_013177520.1	0.239564	0.249796	0.198942	0.130442	0.076132	0.160253
106033774	NW_013185655.1	18852154	18853582	-	FAM181A	XM_013177521.1	0.022036	0.0001	0.0001	0.0001	0.043055	0.0001
106033776	NW_013185678.1	8058697	8060813	+	LOC106033776	XR_001205550.1	0.0001	0.0001	0.0001	0.0001	0.0001	0.0001
106033777	NW_013185654.1	5710658	5713147	-	LOC106033777	XM_013177557.1	0.0001	0.0001	0.0001	0.0001	0.0001	0.0001
106033779	NW_013185678.1	1699876	1728279	+	LOC106033779	XM_013177525.1;XM_013177526.1;XM_013177527.1	0.0001	0.0001	0.0001	0.0001	0.0001	0.00797425
106033784	NW_013185655.1	19426625	19429547	+	LOC106033784	XR_001205554.1	0.0001	0.075594	0.033439	0.0001	0.057387	0.0001
106033794	NW_013185655.1	21934388	21937902	+	LOC106033794	XR_001205559.1	0.0001	0.0001	0.0001	0.0001	0.0001	0.0001
106033795	NW_013185678.1	5151524	5157568	-	LOC106033795	XR_001205558.1	0.0001	0.0001	0.0001	0.0001	0.0001	0.0001
106033800	NW_013185655.1	22109024	22118349	+	LOC106033800	XR_001205563.1;XR_001205564.1	0.0001	0.0001	0.0001	0.0001	0.0001	0.0001
106033806	NW_013185655.1	22686644	22695723	+	LOC106033806	XR_001205572.1	0.0001	0.0001	0.0001	0.0001	0.0001	0.0001
106033813	NW_013185655.1	11139210	11140801	-	LOC106033813	XR_001205574.1	0.0001	0.0001	0.0001	0.0001	0.0001	0.0001
106033818	NW_013185655.1	22104676	22107600	-	LOC106033818	XR_001205583.1;XR_001205581.1	0.0001	0.0001	0.0001	0.0001	0.0001	0.0001
106033824	NW_013185679.1	2615936	2621664	-	LOC106033824	XR_001205587.1	0.055812	0.105601	0.0001	0.0001	0.035725	0.0001
106033825	NW_013185679.1	6959144	6969222	-	LOC106033825	XR_001205588.1;XR_001205590.1;XR_001205589.1	0.0811141	0.0891967	0.0001	0.0001	0.00949833	0.0001
106033826	NW_013185655.1	9113435	9129576	-	LOC106033826	XR_001205595.1;XR_001205599.1	0.0001	0.0001	0.0001	0.0001	0.0001	0.0001
106033827	NW_013185679.1	2951211	2970334	-	LOC106033827	XR_001205593.1;XR_001205592.1;XR_001205594.1;XR_001205591.1	0.0738816	0.0200266	0.0581081	0.0001	0.0001	0.051837
106033828	NW_013185679.1	55003	60833	-	LOC106033828	XM_013177585.1	0.13132	0.132117	0.214691	0.015451	0.063601	0.051045
106033830	NW_013185679.1	3741399	3743270	+	FSHB	XM_013177587.1	0.0001	0.058127	0.0001	0.0001	0.0001	0.0001
106033831	NW_013185679.1	3701588	3773927	-	LOC106033831	XR_001205597.1;XR_001205596.1	0.0001	0.0452906	0.0001	0.0001	0.0001	0.0752312
106033837	NW_013185655.1	12251784	12253011	+	LOC106033837	XR_001205600.1	0.0001	0.0001	0.0001	0.0001	0.0001	0.0001
106033841	NW_013185679.1	944025	980239	+	SLC6A5	XM_013177595.1	0.274847	0.268038	0.088989	0.06877	0.064304	0.151834
106033843	NW_013185679.1	2252049	2511902	+	ANO3	XM_013177597.1	0.088467	0.013603	0.026823	0.056708	0.031449	0.042699
106033844	NW_013185679.1	2513671	2530915	-	SLC5A12	XM_013177598.1	0.0001	0.0001	0.0001	0.0001	0.0001	0.0001
106033845	NW_013185655.1	15166170	15179201	+	LOC106033845	XR_001205601.1	0.0001	0.0001	0.0001	0.0001	0.0001	0.0001
106033852	NW_013185655.1	21736000	21812513	+	LOC106033852	XR_001205602.1	0.0001	0.0001	0.0001	0.0001	0.0001	0.0001
106033856	NW_013185679.1	6139538	6143364	+	LOC106033856	XM_013177608.1	0.0001	0.0001	0.0001	0.0001	0.0001	0.0001
106033857	NW_013185679.1	4659259	4665139	-	LOC106033857	XR_001205605.1;XR_001205603.1;XR_001205606.1;XR_001205604.1	0.0001	0.0001	0.0001	0.0001	0.0001	0.0001
106033858	NW_013185654.1	5714275	5719928	+	TCEB2	XM_013177713.1;XM_013177638.1	0.0001	0.0001	0.0001	0.063791	0.0001	0.0001
106033859	NW_013185655.1	16862527	16867480	+	LOC106033859	XR_001205608.1	0.0001	0.0001	0.0001	0.0001	0.040744	0.0001
106033860	NW_013185679.1	4703742	4705338	-	LOC106033860	XR_001205607.1	0.0001	0.0001	0.0001	0.0001	0.0001	0.0001
106033862	NW_013185679.1	4010051	4046853	-	LOC106033862	XR_001205610.1;XR_001205611.1;XR_001205612.1	0.0001	0.0001	0.0001	0.0001	0.0001	0.0001
106033863	NW_013185679.1	7898515	7936837	-	LOC106033863	XR_001205613.1	0.0001	0.0001	0.12507	0.0001	0.0001	0.0001
106033865	NW_013185655.1	9983222	10014116	-	LOC106033865	XR_001205618.1	0.0001	0.0001	0.0001	0.0001	0.0001	0.212436
106033867	NW_013185679.1	4575518	4603506	-	LOC106033867	XR_001205617.1	0.130014	0.0001	0.15595	0.0001	0.0001	0.260552
106033869	NW_013185655.1	11068180	11068806	-	FGFBP2	XM_013177621.1	0.0001	0.0001	0.006653	0.0001	0.0001	0.0001
106033876	NW_013185655.1	9901836	9909830	-	LOC106033876	XR_001205625.1	0.0001	0.0001	0.0001	0.0001	0.0001	0.0001
106033878	NW_013185679.1	418547	438458	+	LOC106033878	XR_001205622.1;XR_001205621.1	0.103559	0.0854707	0.175078	0.0714898	0.0990306	0.153525
106033881	NW_013185679.1	441060	442793	+	LOC106033881	XR_001205627.1	0.043016	0.129623	0.0001	0.206905	0.0001	0.0001
106033882	NW_013185679.1	986972	1280663	+	NELL1	XM_013177639.1;XM_013177634.1;XM_013177636.1;XM_013177635.1;XM_013177632.1;XM_013177631.1;XM_013177633.1;XM_013177630.1;XR_001205628.1	0.354866	0.362285	0.32729	0.415119	0.353804	0.258484
106033883	NW_013185655.1	137202	151380	+	LOC106033883	XR_001205629.1;XR_001205631.1	0.0001	0.0001	0.0001	0.0001	0.0001	0.0001
106033887	NW_013185679.1	1421780	1426610	+	LOC106033887	XR_001205632.1;XR_001205633.1	0.0001	0.0001	0.0001	0.037079	0.0001	0.0001
106033888	NW_013185655.1	630241	641645	-	LOC106033888	XR_001205636.1	0.0001	0.0001	0.0001	0.0001	0.0001	0.0001
106033896	NW_013185679.1	4458148	4463136	-	PAX6	XM_013177649.1	0.082694	0.0001	0.0001	0.0001	0.0001	0.074375
106033899	NW_013185679.1	4727268	4763710	-	WT1	XM_013177662.1;XM_013177661.1;XM_013177666.1;XM_013177663.1;XM_013177664.1;XM_013177660.1;XM_013177659.1	0.114431	0.109239	0.0210916	0.0492485	0.0001	0.0123084
106033900	NW_013185655.1	972486	981893	-	LOC106033900	XM_013177665.1;XM_013177673.1	0.0001	0.0001	0.0001	0.0001	0.116417	0.012629
106033901	NW_013185679.1	4770349	4829133	-	LOC106033901	XR_001205645.1;XR_001205646.1	0.0001	0.0001	0.0001	0.0001	0.0837995	0.0001
106033902	NW_013185679.1	4717045	4723376	+	LOC106033902	XR_001205647.1	0.0001	0.0001	0.0001	0.0001	0.0001	0.0001
106033904	NW_013185655.1	1005153	1013469	-	LOC106033904	XM_013177685.1	0.0001	0.0001	0.0001	0.0001	0.0001	0.0001
106033913	NW_013185655.1	1028325	1031460	-	LOC106033913	XR_001205658.1	0.0001	0.0001	0.0001	0.0001	0.0001	0.0001
106033917	NW_013185655.1	1052596	1053863	+	LOC106033917	XR_001205662.1;XR_001205661.1	0.0001	0.0001	0.0001	0.0001	0.0001	0.0001
106033921	NW_013185679.1	5890189	5928412	+	SYT9	XM_013177723.1	0.064646	0.030892	0.070941	0.0001	0.0001	0.0001
106033923	NW_013185679.1	5922717	5926877	+	LOC106033923	XR_001205664.1	0.066397	0.058252	0.013722	0.027928	0.0001	0.037038
106033939	NW_013185655.1	1161614	1181680	+	KRCC1	XM_013177773.1;XM_013177792.1;XM_013177800.1;XM_013177766.1;XM_013177753.1;XM_013177760.1;XM_013177782.1	0.0416692	0.0733589	0.0363199	0.0870896	0.0572438	0.0196227
106033946	NW_013185679.1	2479442	2482811	-	MUC15	XM_013177761.1	0.101684	0.0001	0.0001	0.0001	0.0001	0.0001
106033948	NW_013185679.1	2632196	2675080	+	BBOX1	XM_013177764.1;XM_013177765.1	0.117625	0.330014	0.361477	0.208015	0.364261	0.015893
106033949	NW_013185679.1	2659954	2718633	-	LOC106033949	XR_001205713.1;XR_001205708.1;XR_001205709.1;XR_001205710.1;XR_001205711.1;XR_001205712.1;XR_001205714.1	0.216657	0.0001	0.160009	0.118978	0.068557	0.096788
106033952	NW_013185679.1	3691934	3696568	-	KCNA4	XM_013177769.1	0.0001	0.050876	0.058876	0.048319	0.030691	0.0001
106033957	NW_013185654.1	5723005	5726741	-	LOC106033957	XM_013177819.1	0.537476	0.459192	0.375036	0.589304	1.03827	0.815656
106033963	NW_013185679.1	6549408	6655621	-	OTOG	XM_013177802.1	0.147023	0.087678	0.110871	0.086177	0.064392	0.111368
106033965	NW_013185655.1	1200235	1203008	+	LOC106033965	XM_013177815.1	0.0001	0.0001	0.0001	0.0001	0.0001	0.0001
106033967	NW_013185679.1	6660023	6704778	+	USH1C	XM_013177817.1;XR_001205720.1;XM_013177816.1	0.117205	0.094873	0.161395	0.0888913	0.127026	0.118798
106033968	NW_013185679.1	4187029	4223776	-	LOC106033968	XR_001205722.1;XR_001205721.1	0.0001	0.0001	0.0001	0.0001	0.0001	0.0001
106033969	NW_013185679.1	4076352	4119318	-	LOC106033969	XR_001205725.1;XR_001205726.1;XR_001205723.1;XR_001205724.1	0.0001	0.0001	0.0001	0.0001	0.0001	0.0001
106033970	NW_013185679.1	4048066	4055850	-	LOC106033970	XR_001205727.1	0.0001	0.0001	0.0001	0.0001	0.0001	0.0001
106033972	NW_013185655.1	1182964	1188214	+	LOC106033972	XR_001205730.1	0.0001	0.0001	0.029398	0.0001	0.0001	0.032096
106033973	NW_013185679.1	135145	157853	+	LOC106033973	XR_001205728.1	0.058553	0.14999	0.069193	0.139455	0.111448	0.075822
106033974	NW_013185680.1	3459543	3505335	-	LOC106033974	XR_001205729.1	0.0001	0.0001	0.0001	0.0001	0.0001	0.0001
106033975	NW_013185680.1	1817943	1860962	-	LOC106033975	XM_013177820.1	0.051694	0.030407	0.004878	0.017763	0.003796	0.006256
106033976	NW_013185680.1	3168091	3353915	-	LOC106033976	XR_001205732.1;XR_001205731.1	0.0286324	0.0479947	0.0001	0.0941806	0.0301896	0.0001
106033977	NW_013185680.1	3269472	3281772	+	LOC106033977	XR_001205733.1	0.0001	0.0001	0.0001	0.0001	0.0001	0.0001
106033980	NW_013185655.1	1216296	1224468	+	CD8A	XM_013177823.1	0.019543	0.0001	0.0001	0.0001	0.034424	0.0001
106033981	NW_013185680.1	2512194	2527668	-	LOC106033981	XR_001205736.1	0.0001	0.0001	0.0001	0.0001	0.0001	0.0001
106033983	NW_013185680.1	7350428	7359259	+	LOC106033983	XM_013177824.1;XM_013177825.1	0.0001	0.0001	0.0001	0.0001	0.0001	0.0001
106033986	NW_013185680.1	2401963	2413815	-	LOC106033986	XR_001205738.1	0.0001	0.0001	0.0001	0.0001	0.0001	0.0001
106033987	NW_013185680.1	2407694	2411185	+	LOC106033987	XR_001205739.1	0.0001	0.0001	0.0001	0.0001	0.0001	0.0001
106033992	NW_013185680.1	757060	762677	-	TMEM125	XM_013177830.1	0.131725	0.066039	0.135066	0.0001	0.018153	0.0001
106033998	NW_013185680.1	3993080	4014424	-	LOC106033998	XM_013177837.1	0.019718	0.01551	0.005587	0.0001	0.007318	0.004389
106034007	NW_013185680.1	4592956	4609573	+	LOC106034007	XM_013177846.1	0.0001	0.0001	0.0001	0.0001	0.0001	0.0001
106034008	NW_013185680.1	2658533	2674743	+	LOC106034008	XR_001205742.1;XR_001205741.1;XR_001205743.1	0.0001	0.0001	0.0001	0.0001	0.0001	0.0001
106034009	NW_013185680.1	7856180	7863881	-	LOC106034009	XR_001205744.1	0.0001	0.0001	0.0001	0.0001	0.0001	0.0001
106034039	NW_013185680.1	3805511	3818449	+	LOC106034039	XR_001205767.1	0.09816	0.064427	0.067826	0.077091	0.064974	0.089008
106034058	NW_013185680.1	6801478	6806114	+	LOC106034058	XR_001205783.1;XR_001205781.1;XR_001205782.1	0.0001	0.0001	0.0001	0.0001	0.0001	0.0001
106034071	NW_013185680.1	5469194	5474276	+	LOC106034071	XR_001205788.1	0.0001	0.0001	0.0001	0.0001	0.0001	0.0001
106034083	NW_013185680.1	1894396	1969710	-	ADGRL4	XM_013177987.1;XM_013177989.1;XM_013177988.1;XM_013177990.1	0.113311	0.0928382	0.0883852	0.0001	0.0001	0.0001
106034085	NW_013185680.1	1988898	1998591	+	LOC106034085	XR_001205794.1	0.0001	0.0001	0.0001	0.0001	0.0001	0.0001
106034087	NW_013185654.1	5978982	5987960	+	LOC106034087	XM_013178030.1;XM_013178097.1	0.040117	0.008348	0.0001	0.0001	0.027831	0.0001
106034099	NW_013185680.1	4059191	4067194	-	LOC106034099	XR_001205796.1	0.174593	0.0001	0.0001	0.0001	0.0001	0.59889
106034102	NW_013185680.1	7476257	7481917	-	LOC106034102	XR_001205798.1	0.0001	0.0001	0.0001	0.0001	0.0001	0.0001
106034106	NW_013185680.1	4109109	4127582	-	MCOLN2	XM_013178026.1;XM_013178025.1	0.0647161	0.0722961	0.0001	0.0001	0.0001	0.0001
106034107	NW_013185680.1	2382471	2388816	+	LOC106034107	XR_001205802.1;XR_001205803.1	0.0001	0.0001	0.0001	0.0001	0.0001	0.0001
106034108	NW_013185680.1	2152138	2182875	+	LOC106034108	XR_001205804.1	0.0001	0.0001	0.0001	0.0001	0.0001	0.0001
106034109	NW_013185680.1	2378439	2382549	-	LOC106034109	XR_001205805.1	0.0001	0.0001	0.0001	0.0001	0.0001	0.0001
106034110	NW_013185680.1	2143384	2145156	-	LOC106034110	XR_001205806.1	0.0001	0.0001	0.0001	0.0001	0.0001	0.0001
106034113	NW_013185680.1	4543157	4570076	-	ODF2L	XM_013178035.1;XM_013178036.1;XM_013178041.1;XM_013178032.1;XM_013178044.1;XM_013178045.1;XM_013178033.1;XM_013178037.1;XM_013178042.1;XM_013178038.1;XM_013178034.1;XM_013178043.1;XM_013178039.1	0.0001	0.0001	0.0001	0.0001	0.0001	0.0001
106034114	NW_013185680.1	4089967	4106299	-	LPAR3	XM_013178047.1;XM_013178052.1;XM_013178046.1;XM_013178048.1;XM_013178049.1;XM_013178050.1	0.0001	0.0423647	0.0102659	0.0337087	0.0186142	0.0001
106034115	NW_013185680.1	3588562	3669728	-	LOC106034115	XR_001205809.1;XR_001205812.1;XR_001205810.1;XR_001205808.1;XR_001205811.1	0.0001	0.0001	0.0001	0.0001	0.0001	0.0001
106034116	NW_013185680.1	3634687	3644996	+	LOC106034116	XR_001205813.1	0.236441	0.432714	0.256495	0.0001	0.0001	0.0001
106034118	NW_013185680.1	4018414	4040771	-	LOC106034118	XM_013178055.1	0.020439	0.0001	0.004367	0.0001	0.022112	0.014728
106034119	NW_013185680.1	4506633	4525174	-	LOC106034119	XR_001205815.1;XR_001205814.1	0.0001	0.0001	0.0001	0.148386	0.044413	0.0001
106034121	NW_013185681.1	3771221	3794845	-	LOC106034121	XR_001205817.1;XR_001205819.1;XR_001205816.1;XR_001205818.1	0.0001	0.0001	0.0001	0.0001	0.0001	0.0001
106034124	NW_013185681.1	3822221	3832345	+	LOC106034124	XR_001205822.1	0.0001	0.0001	0.0001	0.0001	0.0001	0.0001
106034127	NW_013185681.1	1709299	1748155	-	CEP126	XM_013178062.1	0.016069	0.059449	0.038051	0.032063	0.0001	0.009543
106034128	NW_013185681.1	2094363	2138182	+	PGR	XM_013178063.1	0.048813	0.049766	0.052186	0.051136	0.068744	0.0001
106034131	NW_013185681.1	4979899	4990580	+	LOC106034131	XM_013178067.1	0.0001	0.0001	0.0001	0.0001	0.0001	0.0001
106034136	NW_013185681.1	1352259	1358851	+	LOC106034136	XM_013178073.1	0.388087	0.382072	0.0001	0.049564	0.034771	0.013029
106034137	NW_013185681.1	3208367	3210754	-	LOC106034137	XR_001205823.1	0.0001	0.0001	0.0001	0.0001	0.0001	0.0001
106034138	NW_013185681.1	6670624	6687782	+	LOC106034138	XR_001205824.1	0.0001	0.0001	0.0001	0.0001	0.0001	0.0001
106034139	NW_013185681.1	1365368	1374205	+	LOC106034139	XM_013178074.1	0.0001	0.0001	0.0001	0.0001	0.0001	0.0001
106034140	NW_013185681.1	4853822	4856789	+	GPR83	XM_013178075.1	0.0001	0.119269	0.086367	0.0001	0.122752	0.106378
106034141	NW_013185681.1	4911327	4930763	-	HEPHL1	XM_013178077.1	0.0001	0.013973	0.0001	0.0001	0.0001	0.0001
106034142	NW_013185681.1	1781423	1784789	+	LOC106034142	XR_001205825.1	0.0001	0.0001	0.0001	0.0001	0.0001	0.0001
106034144	NW_013185681.1	1072108	1075735	-	LOC106034144	XR_001205827.1	0.0001	0.0001	0.0001	0.0001	0.0001	0.0001
106034145	NW_013185681.1	7488734	7510979	+	RAB38	XM_013178078.1	0.13875	0.19475	0.0001	0.0001	0.058848	0.0001
106034146	NW_013185681.1	4958606	4973493	+	LOC106034146	XM_013178079.1	0.0001	0.0001	0.0001	0.0001	0.0001	0.0001
106034148	NW_013185681.1	1751083	1762502	+	ANGPTL5	XM_013178080.1	0.0001	0.0001	0.0001	0.0001	0.0001	0.0001
106034149	NW_013185681.1	1863806	1864929	-	LOC106034149	XM_013178082.1	0.0001	0.0001	0.0001	0.0001	0.0001	0.0001
106034150	NW_013185681.1	6299045	6304935	-	LOC106034150	XR_001205829.1	0.0001	0.0001	0.0001	0.0001	0.0001	0.0001
106034151	NW_013185681.1	6413048	6418418	+	LOC106034151	XR_001205830.1	0.0001	0.0001	0.0001	0.0001	0.0001	0.0001
106034152	NW_013185681.1	7519217	7521499	-	LOC106034152	XR_001205831.1	0.0001	0.0001	0.0001	0.0001	0.0001	0.0001
106034164	NW_013185681.1	6756962	6794385	-	LOC106034164	XM_013178123.1;XM_013178124.1;XR_001205834.1	0.141634	0.0507197	0.0377469	0.0415319	0.0377018	0.0001
106034167	NW_013185655.1	2026774	2049801	-	RNF212	XM_013178133.1	0.0001	0.0001	0.071437	0.0001	0.0001	0.0001
106034175	NW_013185655.1	2050161	2057777	-	LOC106034175	XM_013178143.1	0.044085	0.0001	0.076352	0.0001	0.0001	0.0001
106034177	NW_013185681.1	7445514	7450550	+	LOC106034177	XR_001205843.1	0.0001	0.0001	0.0001	0.0001	0.0001	0.0001
106034184	NW_013185681.1	7113979	7395905	+	GRM5	XM_013178152.1;XM_013178154.1;XM_013178155.1	0.014268	0.0001	0.005783	0.012658	0.0001	0.0001
106034185	NW_013185681.1	7027997	7081295	-	TYR	XM_013178156.1	0.266735	0.138907	0.099121	0.201885	0.068313	0.082815
106034186	NW_013185681.1	7109323	7114154	-	LOC106034186	XR_001205850.1	0.0001	0.0001	0.0001	0.0001	0.0001	0.0001
106034187	NW_013185681.1	7107505	7107951	+	LOC106034187	XR_001205851.1	0.0001	0.0001	0.0001	0.0001	0.0001	0.0001
106034196	NW_013185681.1	1659104	1680454	-	LOC106034196	XM_013178173.1;XM_013178177.1;XM_013178175.1;XM_013178176.1	0.157111	0.0300751	0.15917	0.0897586	0.210799	0.265228
106034197	NW_013185654.1	7053128	7059123	-	LOC106034197	XM_013178201.1;XM_013178274.1	0.073716	0.181864	0.046266	0.0001	0.0001	0.0001
106034198	NW_013185681.1	4807667	4808674	-	FUT4	XM_013178178.1	0.511241	0.719282	0.339012	0.524352	0.5111	0.243977
106034204	NW_013185681.1	1382835	1389548	+	LOC106034204	XM_013178187.1	0.36808	0.44861	0.233811	0.062378	0.017744	0.030898
106034205	NW_013185681.1	1408506	1413090	+	LOC106034205	XR_001205855.1	0.0001	0.0001	0.0001	0.0001	0.0001	0.0001
106034207	NW_013185681.1	319934	330941	-	LOC106034207	XR_001205856.1	0.0001	0.0001	0.0001	0.0001	0.0001	0.0001
106034209	NW_013185682.1	4291541	4300629	-	LOC106034209	XR_001205857.1	0.0001	0.0001	0.0001	0.0001	0.0001	0.0001
106034210	NW_013185682.1	4679376	4688402	+	LOC106034210	XR_001205858.1	0.0001	0.042503	0.016482	0.036079	0.059163	0.01586
106034211	NW_013185682.1	5049385	5075876	-	LOC106034211	XR_001205859.1	0.0001	0.0001	0.0001	0.0001	0.0001	0.0001
106034212	NW_013185682.1	5117424	5135786	-	LOC106034212	XR_001205860.1	0.0001	0.0001	0.0001	0.0001	0.0001	0.0001
106034213	NW_013185682.1	6608294	6621375	-	LOC106034213	XR_001205861.1;XR_001205862.1	0.0001	0.0001	0.0001	0.0001	0.0001	0.0001
106034214	NW_013185682.1	6621418	6723148	+	LOC106034214	XR_001205863.1;XR_001205864.1	0.0001	0.0001	0.0001	0.0001	0.0001	0.0001
106034216	NW_013185682.1	6636542	6638566	-	LOC106034216	XR_001205866.1;XR_001205865.1	0.0001	0.0001	0.0001	0.0001	0.0001	0.0001
106034217	NW_013185682.1	3433737	3441447	+	VIP	XM_013178195.1;XM_013178196.1	0.067737	0.042252	0.094196	0.081999	0.558929	0.172843
106034218	NW_013185682.1	634530	740473	+	ADGB	XM_013178197.1	0.011459	0.0001	0.0001	0.0001	0.0001	0.0001
106034227	NW_013185682.1	4689137	4717473	-	NOX3	XM_013178207.1	0.0001	0.0001	0.02063	0.067741	0.0001	0.158816
106034229	NW_013185682.1	3962492	3977851	-	LOC106034229	XR_001205868.1	0.0001	0.0001	0.0001	0.0001	0.0001	0.0001
106034230	NW_013185682.1	6558087	6565683	+	LOC106034230	XR_001205869.1	0.0001	0.0001	0.0001	0.0001	0.0001	0.0001
106034231	NW_013185682.1	7270244	7363751	-	LOC106034231	XR_001205871.1;XR_001205874.1;XR_001205873.1;XR_001205870.1;XR_001205872.1	0.0001	0.0001	0.0001	0.0001	0.0001	0.0001
106034232	NW_013185682.1	3550039	3553729	-	LOC106034232	XR_001205875.1	0.0001	0.0001	0.0001	0.0001	0.0001	0.0001
106034233	NW_013185682.1	3838833	3854666	+	LOC106034233	XR_001205876.1	0.0001	0.0001	0.0001	0.0001	0.0001	0.0001
106034235	NW_013185682.1	2319379	2322880	-	LOC106034235	XR_001205878.1	0.029373	0.0001	0.0001	0.0001	0.0001	0.025708
106034236	NW_013185682.1	821330	823013	+	LOC106034236	XR_001205879.1	0.0001	0.0001	0.0001	0.0001	0.0001	0.0001
106034237	NW_013185682.1	7602582	7620544	-	LOC106034237	XR_001205880.1	0.0001	0.0001	0.0001	0.0001	0.0001	0.0001
106034238	NW_013185682.1	3677759	3707401	+	LOC106034238	XR_001205882.1;XR_001205881.1	0.0001	0.0001	0.0001	0.0001	0.0001	0.0001
106034241	NW_013185682.1	44850	50010	+	LOC106034241	XR_001205884.1	0.0001	0.0001	0.0001	0.0001	0.0001	0.0001
106034242	NW_013185682.1	2659357	2661318	-	LOC106034242	XR_001205885.1	0.0001	0.0001	0.0001	0.0001	0.0001	0.0001
106034256	NW_013185682.1	587888	588969	+	LOC106034256	XR_001205890.1	0.0001	0.0001	0.0001	0.0001	0.0001	0.0001
106034284	NW_013185655.1	2758311	2760300	+	LOC106034284	XR_001205907.1	0.0001	0.0001	0.0001	0.0001	0.0001	0.0001
106034285	NW_013185682.1	6958204	7225487	+	CNTNAP5	XM_013178329.1	0.099401	0.067507	0.063107	0.036809	0.10802	0.111007
106034288	NW_013185682.1	2846976	3040885	+	ESR1	XM_013178332.1;XM_013178335.1;XM_013178334.1;XM_013178336.1;XM_013178333.1	0.0827323	0.118346	0.0917503	0.116235	0.0571481	0.0863032
106034290	NW_013185682.1	5565833	5569974	+	LOC106034290	XR_001205910.1	0.110126	0.096792	0.024135	0.335787	0.0001	0.0001
106034292	NW_013185682.1	4076689	4084067	+	OPRM1	XM_013178339.1	0.0001	0.023623	0.0001	0.0001	0.0001	0.0001
106034293	NW_013185682.1	3391456	3418617	+	MYCT1	XM_013178340.1	0.323705	0.363004	0.578697	0.152969	0.344828	0.31296
106034294	NW_013185682.1	368100	554276	+	GRM1	XM_013178345.1;XM_013178344.1;XM_013178346.1;XM_013178343.1;XM_013178341.1;XR_001205911.1;XM_013178342.1	0.0001	0.0001	0.0001	0.0001	0.0115736	0.0001
106034295	NW_013185682.1	428535	429258	-	LOC106034295	XR_001205912.1	0.0001	0.0001	0.0001	0.0001	0.0001	0.0001
106034300	NW_013185682.1	2241909	2294705	+	IYD	XM_013178358.1;XM_013178357.1;XM_013178354.1;XM_013178356.1;XM_013178359.1;XR_001205913.1;XM_013178353.1	0.123995	0.127187	0.0591754	0.116027	0.127051	0.164724
106034302	NW_013185654.1	8094769	8117496	+	ASAH2	XM_013178388.1	0.049351	0.149203	0.0001	0.090396	0.101588	0.13586
106034305	NW_013185683.1	362004	376899	-	LOC106034305	XR_001205914.1	0.009233	0.0001	0.0001	0.0001	0.0001	0.0001
106034307	NW_013185683.1	3212794	3219195	+	LOC106034307	XR_001205916.1;XR_001205917.1	0.0001	0.0375395	0.0644924	0.00809876	0.060481	0.0385779
106034312	NW_013185683.1	1569080	1575381	-	LOC106034312	XR_001205920.1;XR_001205919.1	0.0001	0.0001	0.0001	0.0001	0.0001	0.0001
106034324	NW_013185683.1	1792303	1807083	-	GABRP	XR_001205923.1;XM_013178389.1	0.0350311	0.109895	0.0001	0.0475947	0.0218846	0.114245
106034325	NW_013185683.1	2364562	2378081	-	FOXI1	XM_013178390.1;XM_013178391.1	0.016661	0.02021	0.015313	0.016079	0.026415	0.01683
106034331	NW_013185655.1	3436795	3446035	-	LOC106034331	XR_001205930.1	0.0001	0.0001	0.0001	0.0001	0.0001	0.0001
106034335	NW_013185683.1	2345879	2350846	+	LOC106034335	XR_001205935.1	0.0001	0.0001	0.0001	0.0001	0.0001	0.0001
106034339	NW_013185683.1	631191	632233	+	MZB1	XM_013178418.1	0.0001	0.0001	0.026357	0.0001	0.0001	0.0001
106034341	NW_013185683.1	993493	996442	-	LOC106034341	XR_001205941.1	0.0001	0.097733	0.142838	0.252242	0.060029	0.047725
106034342	NW_013185683.1	132402	137237	-	LOC106034342	XM_013178420.1	0.0001	0.0001	0.0001	0.0001	0.0001	0.040444
106034343	NW_013185683.1	7132559	7138114	+	LOC106034343	XM_013178421.1;XR_001205942.1	0.869813	0.719442	0.637164	0.0001	0.0001	0.0001
106034344	NW_013185683.1	377108	379255	+	LOC106034344	XR_001205943.1	0.0001	0.0001	0.0001	0.0001	0.0001	0.0001
106034345	NW_013185683.1	7113559	7123892	+	IL12B	XM_013178422.1	0.0001	0.0001	0.097842	0.0001	0.0001	0.0001
106034350	NW_013185683.1	5381993	5400974	-	LOC106034350	XR_001205949.1	0.0001	0.0001	0.0001	0.0001	0.0001	0.0001
106034354	NW_013185683.1	5424067	5427756	-	LOC106034354	XR_001205950.1	0.0001	0.0001	0.0001	0.0001	0.0001	0.0001
106034356	NW_013185683.1	6121625	6147753	-	GABRA6	XM_013178450.1;XM_013178458.1;XM_013178459.1;XM_013178452.1;XM_013178449.1;XM_013178451.1;XM_013178453.1;XM_013178454.1;XM_013178456.1;XM_013178460.1;XM_013178457.1	0.0001	0.0001	0.0001	0.0001	0.0001	0.0001
106034358	NW_013185654.1	8127023	8147303	-	A1CF	XM_013178493.1;XM_013178549.1	0.0001	0.064149	0.0001	0.032527	0.014631	0.0001
106034359	NW_013185683.1	6191789	6348051	+	GABRB2	XM_013178462.1;XM_013178461.1;XM_013178463.1;XM_013178466.1;XM_013178465.1;XM_013178464.1	0.0539009	0.0704903	0.0847698	0.550969	0.304012	0.216651
106034361	NW_013185683.1	6381086	6387636	-	LOC106034361	XR_001205953.1;XR_001205952.1;XR_001205951.1;XM_013178468.1;XM_013178467.1	0.0001	0.0001	0.0001	0.0001	0.0001	0.0001
106034362	NW_013185683.1	6212557	6234855	+	LOC106034362	XR_001205954.1	0.0001	0.0001	0.0001	0.052159	0.0001	0.0001
106034363	NW_013185683.1	6147716	6162899	+	LOC106034363	XR_001205955.1	0.0001	0.0001	0.0001	0.0001	0.0001	0.0001
106034364	NW_013185683.1	6290955	6292510	+	LOC106034364	XR_001205956.1	0.072247	0.0001	0.0001	0.0001	0.0001	0.0001
106034388	NW_013185683.1	1139292	1423389	+	LOC106034388	XR_001206029.1;XR_001206033.1;XR_001206006.1;XR_001206007.1;XR_001206009.1;XR_001206011.1;XR_001206034.1;XR_001206015.1;XR_001205994.1;XR_001205995.1;XR_001205996.1;XR_001205998.1;XR_001205999.1;XR_001206000.1;XR_001206001.1;XR_001206002.1;XR_001206003.1;XR_001206004.1;XR_001206005.1;XR_001206010.1;XR_001206012.1;XR_001206031.1;XR_001206023.1;XR_001206032.1;XR_001206028.1;XR_001206027.1;XR_001206…	0.0505472	0.041007	0.0274062	0.0627795	0.0398194	0.0223718
106034389	NW_013185683.1	6687011	6689560	+	LOC106034389	XR_001206036.1	0.0001	0.0001	0.0001	0.0001	0.0001	0.0001
106034390	NW_013185683.1	6684726	6686941	-	LOC106034390	XR_001206037.1	0.0001	0.0001	0.0001	0.0001	0.0001	0.0001
106034399	NW_013185683.1	2599505	2607447	+	LOC106034399	XR_001206045.1	0.0001	0.0001	0.0001	0.0001	0.0001	0.0001
106034402	NW_013185683.1	5883037	5957526	-	GABRG2	XM_013178537.1;XM_013178536.1	0.0001	0.0001	0.0223029	0.0001	0.0001	0.0001
106034403	NW_013185683.1	6024745	6066526	-	GABRA1	XM_013178541.1;XM_013178539.1;XM_013178540.1;XM_013178538.1	0.0970498	0.045431	0.0518471	0.207496	0.209261	0.130671
106034404	NW_013185683.1	6051813	6063024	+	LOC106034404	XR_001206046.1	0.0001	0.0001	0.0001	0.0001	0.0001	0.0001
106034414	NW_013185683.1	5651740	5802252	+	LOC106034414	XR_001206051.1;XR_001206049.1;XR_001206052.1;XR_001206053.1;XR_001206048.1	0.0133397	0.0001	0.0001	0.0001	0.0228662	0.0001
106034421	NW_013185683.1	6936810	6956452	-	ADRA1B	XM_013178582.1	0.123318	0.056618	0.0001	0.02498	0.036868	0.0001
106034423	NW_013185683.1	6928301	6954080	+	LOC106034423	XR_001206054.1;XR_001206055.1	0.0001	0.0001	0.0001	0.0001	0.0001	0.0001
106034424	NW_013185683.1	6977084	7012528	+	LOC106034424	XR_001206056.1;XR_001206057.1	0.0001	0.0001	0.0001	0.0001	0.0001	0.0887216
106034426	NW_013185683.1	7444522	7458098	-	ARHGEF37	XM_013178586.1;XM_013178587.1	0.0001	0.0350812	0.0281159	0.0220635	0.0276927	0.0001
106034430	NW_013185683.1	53147	61367	-	LOC106034430	XR_001206058.1;XR_001206059.1;XR_001206060.1	0.208764	0.0398842	0.0001	0.128071	0.132569	0.128585
106034431	NW_013185683.1	39373	71684	-	LOC106034431	XR_001206061.1;XR_001206062.1	0.207403	0.092468	0.148352	0.0001	0.0001	0.088024
106034432	NW_013185683.1	62128	67998	+	LOC106034432	XR_001206063.1	0.136825	0.206533	0.21255	0.112025	0.185732	0.161877
106034433	NW_013185683.1	5516669	5596801	+	LOC106034433	XR_001206064.1;XR_001206065.1	0.0001	0.0001	0.0001	0.0001	0.0001	0.0001
106034434	NW_013185683.1	1429790	1440657	-	LOC106034434	XR_001206067.1;XR_001206068.1;XR_001206066.1;XR_001206069.1	0.0001	0.0001	0.0001	0.0001	0.0001	0.0001
106034435	NW_013185684.1	5069328	5103439	+	LOC106034435	XR_001206070.1	0.0001	0.0001	0.0001	0.0001	0.0001	0.0001
106034436	NW_013185684.1	5104410	5119612	+	LOC106034436	XR_001206071.1	0.0001	0.0001	0.0001	0.0001	0.0001	0.0001
106034437	NW_013185684.1	1943055	1949642	+	LOC106034437	XR_001206074.1;XR_001206073.1;XR_001206072.1	0.0001	0.0001	0.0001	0.0001	0.0001	0.0001
106034439	NW_013185684.1	10074	13157	-	LOC106034439	XR_001206075.1;XR_001206076.1;XR_001206077.1	0.0001	0.0001	0.0001	0.0001	0.0001	0.0001
106034440	NW_013185684.1	7744	8894	+	LOC106034440	XR_001206078.1	0.0001	0.0001	0.0001	0.0001	0.0001	0.0001
106034441	NW_013185684.1	3450925	3460774	+	LOC106034441	XR_001206080.1;XR_001206079.1	0.0301693	0.0001	0.0625304	0.0001	0.0001	0.0001
106034442	NW_013185684.1	3461070	3469371	+	LOC106034442	XR_001206081.1;XR_001206082.1;XR_001206083.1	0.0655496	0.02761	0.0001	0.0001	0.0001	0.0001
106034443	NW_013185684.1	18717	28047	-	LOC106034443	XM_013178592.1	0.0001	0.0001	0.0001	0.0001	0.0001	0.039836
106034444	NW_013185684.1	37264	65317	-	LOC106034444	XM_013178593.1	0.063791	0.106895	0.0001	0.068405	0.203106	0.153314
106034448	NW_013185684.1	873440	875631	+	LOC106034448	XM_013178597.1	0.287664	0.194672	0.301749	0.385023	0.121547	0.520949
106034449	NW_013185684.1	888563	889625	+	LOC106034449	XM_013178598.1	0.0001	0.0001	0.0001	0.0001	0.0001	0.0001
106034450	NW_013185684.1	891682	892485	+	LOC106034450	XM_013178599.1	0.0001	0.0001	0.0001	0.06159	0.0001	0.0001
106034451	NW_013185684.1	894608	896061	+	LOC106034451	XM_013178600.1	0.0001	0.0001	0.0001	0.078007	0.0001	0.0001
106034452	NW_013185684.1	896831	898308	+	LOC106034452	XM_013178601.1	0.0001	0.0001	0.0001	0.0001	0.0001	0.0001
106034453	NW_013185684.1	1716130	1720145	-	GBX2	XM_013178602.1	0.0001	0.0001	0.0001	0.0001	0.0001	0.0001
106034454	NW_013185684.1	1725051	1737532	-	ASB18	XM_013178603.1	0.0001	0.0001	0.0001	0.0001	0.0001	0.0001
106034455	NW_013185684.1	2191063	2195114	-	RAB17	XM_013178605.1	0.027181	0.0001	0.017613	0.0001	0.0001	0.0001
106034460	NW_013185684.1	2652496	2700086	+	LOC106034460	XM_013178609.1	0.091038	0.0001	0.127215	0.260438	0.0001	0.0001
106034468	NW_013185684.1	1165919	1170363	-	LOC106034468	XM_013178620.1;XM_013178619.1	0.0563065	0.0001	0.0001	0.0001	0.0001	0.0001
106034469	NW_013185684.1	1167576	1168531	-	LOC106034469	XR_001206084.1	0.225397	0.0001	0.0001	0.0001	0.0001	0.0001
106034471	NW_013185684.1	5013459	5017069	-	LOC106034471	XR_001206087.1	0.0001	0.0001	0.0001	0.0001	0.0001	0.0001
106034474	NW_013185684.1	4096714	4174403	-	LOC106034474	XR_001206092.1;XR_001206088.1;XR_001206089.1;XR_001206090.1;XR_001206091.1	0.0631558	0.062698	0.0854317	0.0345967	0.0522656	0.0087295
106034479	NW_013185684.1	616303	619210	-	LOC106034479	XM_013178634.1	0.0001	0.0001	0.0001	0.0001	0.0001	0.0001
106034486	NW_013185684.1	7182289	7186679	+	LOC106034486	XR_001206099.1	0.110332	0.606943	0.112115	0.0001	0.0001	0.0001
106034489	NW_013185684.1	2510472	2547106	-	LOC106034489	XR_001206100.1;XR_001206101.1	0.090518	0.119974	0.149777	0.067845	0.020111	0.056178
106034493	NW_013185684.1	7342600	7348338	-	MSTN	XM_013178647.1	0.013981	0.072256	0.0001	0.0001	0.0001	0.091891
106034496	NW_013185684.1	7307757	7324027	+	LOC106034496	XR_001206115.1;XR_001206113.1;XR_001206116.1;XR_001206114.1	0.0126554	0.0207744	0.0001	0.0001	0.0313977	0.0001
106034498	NW_013185684.1	7342442	7354352	+	LOC106034498	XR_001206119.1	0.0001	0.0001	0.0001	0.0001	0.0001	0.0001
106034501	NW_013185655.1	4556341	4558343	-	LOC106034501	XR_001206121.1	0.077793	0.036416	0.020907	0.0001	0.0001	0.0001
106034506	NW_013185684.1	2700828	2765418	+	ABCA12	XM_013178676.1	0.299372	0.435213	0.359672	0.131861	0.173153	0.132899
106034507	NW_013185684.1	2720367	2728417	-	LOC106034507	XR_001206123.1;XR_001206122.1	0.0275339	0.0461933	0.0001	0.0001	0.0001	0.0001
106034513	NW_013185684.1	4881153	4909187	-	LOC106034513	XR_001206125.1;XR_001206127.1;XR_001206124.1;XR_001206128.1;XR_001206126.1;XR_001206129.1;XR_001206130.1	0.105869	0.110278	0.129929	0.0373007	0.0650607	0.0654457
106034515	NW_013185684.1	4879500	4913250	+	LOC106034515	XR_001206131.1	0.163105	0.081208	0.091508	0.063332	0.074587	0.0001
106034530	NW_013185684.1	1746510	1843248	-	IQCA1	XM_013178759.1;XM_013178760.1	0.0001	0.018591	0.0001	0.059213	0.0001	0.03875
106034531	NW_013185684.1	1759374	1830282	+	LOC106034531	XR_001206139.1;XR_001206138.1	0.0001	0.0001	0.0101651	0.0001	0.035685	0.0195616
106034532	NW_013185684.1	1796313	1798946	+	LOC106034532	XR_001206140.1	0.0001	0.0001	0.0001	0.0001	0.0001	0.0001
106034533	NW_013185684.1	1849642	1851127	+	LOC106034533	XR_001206141.1	0.0001	0.085226	0.0001	0.08387	0.0001	0.073878
106034537	NW_013185684.1	2840277	2875703	-	VWC2L	XM_013178765.1;XM_013178772.1;XM_013178769.1;XM_013178768.1;XM_013178771.1;XM_013178767.1;XM_013178770.1	0.0593058	0.0606661	0.017906	0.0063666	0.0210023	0.0001
106034540	NW_013185684.1	3269218	3275970	-	LOC106034540	XR_001206144.1	0.0001	0.0001	0.0001	0.0001	0.0001	0.0001
106034542	NW_013185684.1	6575607	6595119	-	LOC106034542	XR_001206147.1;XR_001206146.1	0.0001	0.00916148	0.0001	0.0001	0.0001	0.0001
106034544	NW_013185684.1	6403130	6405610	+	LOC106034544	XR_001206149.1	0.0001	0.16474	0.134409	0.209824	0.0001	0.0001
106034549	NW_013185654.1	15240033	15243951	+	LOC106034549	XR_001206176.1	0.076674	0.0001	0.0001	0.387242	0.097169	0.0001
106034555	NW_013185684.1	1136425	1158394	-	SPP2	XM_013178789.1;XM_013178787.1;XM_013178786.1;XM_013178788.1	0.156943	0.0001	0.0001	0.0001	0.0170408	0.0361744
106034556	NW_013185684.1	1087887	1090464	-	LOC106034556	XR_001206160.1	0.0001	0.0001	0.0001	0.0001	0.0001	0.0001
106034557	NW_013185684.1	5368731	5518119	+	ZNF804A	XM_013178790.1	0.101644	0.1128	0.089926	0.070766	0.080446	0.054464
106034558	NW_013185684.1	5404272	5425508	+	LOC106034558	XR_001206161.1	0.046396	0.0001	0.0001	0.077128	0.0001	0.0001
106034559	NW_013185684.1	5320288	5330135	-	LOC106034559	XR_001206162.1	0.0001	0.0001	0.0001	0.0001	0.04481	0.0001
106034561	NW_013185684.1	5538969	5627312	+	LOC106034561	XR_001206168.1;XR_001206169.1;XR_001206170.1;XR_001206165.1;XR_001206172.1;XR_001206167.1;XR_001206164.1;XR_001206173.1;XR_001206171.1;XR_001206163.1;XR_001206166.1	0.0430083	0.0642611	0.019553	0.0001	0.0186403	0.0001
106034562	NW_013185655.1	4704781	4721250	+	LOC106034562	XR_001206174.1	0.252618	0.185182	0.054312	0.174543	0.172167	0.0001
106034563	NW_013185684.1	5606798	5988751	-	LOC106034563	XR_001206175.1	0.027353	0.009284	0.0001	0.0001	0.0001	0.025119
106034564	NW_013185684.1	16316	18846	-	LOC106034564	XM_013178792.1	0.0001	0.0001	0.0001	0.0001	0.0001	0.0001
106034565	NW_013185684.1	2313119	2327666	+	RBM44	XM_013178794.1;XM_013178795.1;XM_013178796.1;XM_013178798.1;XM_013178799.1;XM_013178793.1;XM_013178797.1	0.0339972	0.101703	0.110271	0.112559	0.135506	0.073114
106034566	NW_013185655.1	4733241	4744816	+	LOC106034566	XR_001206177.1	0.14893	0.048081	0.105287	0.057393	0.073956	0.116547
106034569	NW_013185655.1	4717479	4721321	-	LOC106034569	XR_001206181.1;XR_001206182.1	0.0698399	0.0001	0.0001	0.0001	0.160118	0.115865
106034571	NW_013185684.1	2166209	2187656	+	MLPH	XM_013178806.1	0.041151	0.238968	0.251962	0.098357	0.195981	0.0001
106034579	NW_013185684.1	518148	527104	+	LOC106034579	XR_001206197.1;XR_001206196.1	0.075855	0.014213	0.027444	0.037344	0.015037	0.017082
106034580	NW_013185684.1	228868	247701	+	LOC106034580	XR_001206198.1;XR_001206199.1;XR_001206200.1	0.0001	0.0001	0.0001	0.00853027	0.00942578	0.0001
106034581	NW_013185684.1	257088	259651	-	LOC106034581	XR_001206201.1	0.0001	0.031712	0.0001	0.0001	0.0001	0.0001
106034582	NW_013185684.1	900824	913634	+	LOC106034582	XM_013178813.1;XM_013178814.1	0.0674394	0.0001	0.104857	0.0001	0.172938	0.0001
106034584	NW_013185684.1	3485473	3507978	+	LOC106034584	XR_001206202.1	0.039505	0.0001	0.03539	0.061975	0.0001	0.0001
106034585	NW_013185684.1	629907	663033	+	LOC106034585	XR_001206208.1;XR_001206206.1;XR_001206207.1;XR_001206205.1;XR_001206204.1;XR_001206203.1	0.100758	0.0478462	0.0750044	0.187839	0.103946	0.176398
106034587	NW_013185684.1	2415445	2416780	-	LOC106034587	XM_013178817.1	0.0001	0.0001	0.0001	0.0001	0.0001	0.0001
106034588	NW_013185684.1	2415490	2416860	+	LOC106034588	XR_001206209.1	0.0001	0.0001	0.0001	0.0001	0.0001	0.0001
106034589	NW_013185684.1	5133949	5313578	+	LOC106034589	XR_001206210.1	0.0001	0.0001	0.0001	0.0001	0.0001	0.0001
106034590	NW_013185684.1	5149396	5167593	+	LOC106034590	XR_001206211.1	0.0001	0.0001	0.0001	0.0001	0.0001	0.0001
106034593	NW_013185685.1	5566351	5571695	+	OTOP2	XM_013178820.1	0.029372	0.0001	0.023903	0.0001	0.035818	0.008798
106034594	NW_013185685.1	5579169	5585533	+	OTOP3	XM_013178821.1	0.04719	0.0001	0.077381	0.070238	0.03171	0.048457
106034596	NW_013185685.1	7013115	7015880	+	LOC106034596	XM_013178824.1	0.05865	0.081431	0.05487	0.0001	0.0001	0.013898
106034616	NW_013185685.1	5413422	5414003	-	LOC106034616	XM_013178847.1	0.331958	0.573919	0.0001	0.0001	0.562775	0.577845
106034626	NW_013185685.1	6407678	6412895	+	GALR2	XM_013178858.1	0.0001	0.0001	0.0001	0.0001	0.0001	0.0001
106034630	NW_013185685.1	6613485	6614995	+	AANAT	XM_013178863.1	0.0001	0.0001	0.036232	0.0001	0.0001	0.0001
106034635	NW_013185685.1	5417416	5419889	-	LOC106034635	XM_013178868.1;XM_013178870.1	0.0001	0.039473	0.042227	0.025495	0.0001	0.0001
106034636	NW_013185685.1	5538919	5541839	-	LOC106034636	XR_001206213.1	0.0001	0.0001	0.0001	0.0001	0.0001	0.0001
106034644	NW_013185685.1	5555731	5563994	-	USH1G	XM_013178880.1	0.033429	0.018464	0.0001	0.0001	0.0001	0.0001
106034667	NW_013185685.1	733015	741734	-	LOC106034667	XR_001206232.1;XR_001206233.1	0.0001	0.0001	0.0001	0.0001	0.0001	0.0001
106034668	NW_013185685.1	7008784	7010488	-	LOC106034668	XR_001206234.1	0.0001	0.0001	0.0001	0.0001	0.0001	0.0001
106034676	NW_013185655.1	5059142	5094591	+	MSANTD1	XM_013178951.1;XM_013178945.1	0.0845561	0.152654	0.0212178	0.195073	0.0001	0.195586
106034692	NW_013185685.1	4944479	4952174	+	LOC106034692	XR_001206242.1;XR_001206243.1	0.0001	0.0001	0.0001	0.0001	0.0001	0.0001
106034693	NW_013185685.1	4955150	4958171	-	LOC106034693	XR_001206244.1	0.123227	0.0001	0.0001	0.0001	0.0001	0.0001
106034700	NW_013185685.1	1471949	1476018	-	LOC106034700	XR_001206248.1	0.254765	0.285021	0.361784	0.390309	0.401994	0.312289
106034702	NW_013185685.1	7160292	7165558	+	LOC106034702	XM_013178991.1;XR_001206250.1;XR_001206249.1	0.0001	0.0001	0.0247585	0.0001	0.0001	0.0001
106034704	NW_013185685.1	7135532	7139451	-	LOC106034704	XR_001206252.1	0.101921	0.040043	0.0001	0.0001	0.0001	0.0001
106034711	NW_013185654.1	21588880	21590764	-	LOC106034711	XR_001206274.1	0.091222	0.0001	0.0001	0.0001	0.296755	0.0001
106034714	NW_013185655.1	5207445	5251010	+	HGFAC	XM_013179011.1	0.08917	0.084828	0.057355	0.064298	0.018504	0.124366
106034719	NW_013185655.1	5199669	5204996	+	LOC106034719	XR_001206268.1;XR_001206269.1;XR_001206272.1	0.0001	0.0001	0.0001	0.026559	0.0001	0.0001
106034733	NW_013185685.1	4861972	4866829	-	LOC106034733	XM_013179064.1;XM_013179061.1;XM_013179063.1;XM_013179062.1	0.252418	0.434923	0.140254	0.0001	0.0480691	0.107692
106034736	NW_013185685.1	2075656	2082392	+	LOC106034736	XR_001206276.1;XM_013179076.1	0.0001	0.0102285	0.0001	0.0001	0.0126852	0.0001
106034742	NW_013185654.1	1740087	1741180	+	LOC106034742	XR_001206292.1	0.086067	0.097196	0.0001	0.0001	0.21447	0.0001
106034756	NW_013185655.1	5438823	5443203	+	LOC106034756	XR_001206293.1	0.0001	0.0001	0.0001	0.0001	0.0001	0.0001
106034759	NW_013185655.1	5776857	5781483	-	LOC106034759	XR_001206297.1;XR_001206298.1;XR_001206299.1;XR_001206300.1	0.0001	0.0001	0.0001	0.0001	0.0001	0.0001
106034765	NW_013185685.1	3455992	3559273	-	ANKFN1	XM_013179144.1;XM_013179145.1	0.0230867	0.00984004	0.0001	0.0338921	0.00680168	0.0077228
106034776	NW_013185655.1	6084211	6090504	-	GPR78	XM_013179163.1	0.0001	0.0001	0.0001	0.0001	0.0001	0.0001
106034782	NW_013185655.1	6081724	6086630	+	LOC106034782	XR_001206309.1	0.0001	0.0001	0.0001	0.0001	0.0001	0.0001
106034798	NW_013185685.1	5022190	5026385	-	WFIKKN2	XM_013179193.1	0.069763	0.093716	0.107371	0.0001	0.039842	0.042288
106034799	NW_013185685.1	5006272	5029515	+	LOC106034799	XR_001206312.1;XR_001206313.1	0.090442	0.025681	0.0001	0.0001	0.0001	0.0001
106034802	NW_013185685.1	5940051	5945333	+	MCHR1	XM_013179198.1	0.047516	0.025655	0.049803	0.0001	0.0001	0.0001
106034817	NW_013185685.1	6839427	6889314	+	MGAT5B	XM_013179215.1	0.049357	0.095213	0.0001	0.018234	0.0001	0.0001
106034818	NW_013185685.1	6450334	6455260	-	FOXJ1	XM_013179216.1	0.107736	0.06624	0.0001	0.151985	0.055471	0.210085
106034819	NW_013185685.1	6442781	6448684	-	LOC106034819	XR_001206327.1	0.0001	0.0001	0.0001	0.0001	0.0001	0.0001
106034820	NW_013185685.1	6344634	6350009	+	TEN1	XM_013179217.1;XM_013179218.1;XM_013179219.1;XM_013179220.1	0.722836	0.705305	0.797897	0.482672	0.600251	0.501423
106034821	NW_013185655.1	6425428	6462324	-	SH3TC1	XM_013179249.1;XM_013179224.1;XM_013179242.1;XM_013179237.1;XM_013179231.1;XM_013179245.1	0.385602	0.207615	0.328825	0.300395	0.438449	0.257054
106034822	NW_013185685.1	6350879	6356283	+	CDK3	XM_013179222.1;XM_013179221.1;XM_013179223.1	0.0813654	0.039929	0.0661569	0.0621736	0.0001	0.0791264
106034824	NW_013185685.1	2933052	2942504	+	LOC106034824	XR_001206328.1;XR_001206329.1	0.0001	0.157695	0.0849478	0.124265	0.051368	0.0001
106034831	NW_013185685.1	5407583	5412897	-	LOC106034831	XM_013179234.1;XM_013179235.1;XM_013179236.1	0.242279	0.285036	0.324157	0.299153	0.188536	0.0903713
106034832	NW_013185685.1	1010060	1035153	-	KCNJ16	XM_013179238.1;XR_001206335.1;XR_001206336.1;XR_001206337.1;XR_001206338.1	0.0171426	0.0184002	0.0001	0.284879	0.295747	0.180989
106034833	NW_013185685.1	1333097	1338168	+	LOC106034833	XM_013179239.1;XR_001206339.1	0.103726	0.089258	0.212969	0.095591	0.028991	0.062689
106034837	NW_013185685.1	1548648	1554756	-	LOC106034837	XR_001206344.1;XR_001206345.1	0.19625	0.151407	0.140622	0.0375813	0.0317412	0.0001
106034838	NW_013185685.1	705955	727011	-	LOC106034838	XR_001206346.1	0.0001	0.0001	0.0001	0.0001	0.0001	0.0001
106034839	NW_013185685.1	613205	619065	-	LOC106034839	XR_001206347.1	0.0001	0.0001	0.0001	0.0001	0.0001	0.0001
106034840	NW_013185685.1	6895813	6904017	+	LOC106034840	XR_001206349.1;XR_001206348.1;XR_001206350.1	0.0001	0.0001	0.0001	0.0001	0.0001	0.0001
106034842	NW_013185686.1	5485380	5517613	+	LOC106034842	XR_001206351.1	0.0001	0.0001	0.0001	0.0001	0.0001	0.0001
106034843	NW_013185686.1	5797756	5804215	+	LOC106034843	XR_001206352.1	0.0001	0.0001	0.0001	0.0001	0.0001	0.0001
106034844	NW_013185686.1	5668719	5679903	+	LOC106034844	XR_001206353.1	0.0001	0.0001	0.0001	0.0001	0.0001	0.0001
106034845	NW_013185686.1	5538089	5546877	-	LOC106034845	XR_001206354.1	0.0001	0.0001	0.0001	0.0001	0.0001	0.0001
106034846	NW_013185686.1	4093213	4212950	+	LOC106034846	XR_001206355.1	0.0001	0.0001	0.0001	0.0001	0.0001	0.055531
106034847	NW_013185686.1	6657414	6673692	+	LOC106034847	XR_001206356.1;XR_001206357.1	0.0001	0.0001	0.0001	0.0001	0.0001	0.0001
106034850	NW_013185654.1	96960	103961	+	LOC106034850	XR_001206383.1;XR_001206395.1;XR_001206417.1	0.0001	0.0001	0.0001	0.0001	0.0001	0.0001
106034854	NW_013185686.1	1936665	1944671	+	NRN1	XM_013179254.1	0.0001	0.0001	0.089444	0.109376	0.128081	0.13478
106034857	NW_013185686.1	1947625	1952471	+	LOC106034857	XR_001206358.1	0.067102	0.0001	0.0001	0.040379	0.0001	0.038792
106034858	NW_013185686.1	7293561	7308080	-	LOC106034858	XR_001206359.1	0.0001	0.0001	0.0001	0.0001	0.0001	0.0001
106034859	NW_013185686.1	6513491	6516615	-	LOC106034859	XR_001206360.1;XR_001206361.1;XR_001206362.1	0.0001	0.0001	0.0001	0.0001	0.0001	0.0001
106034860	NW_013185686.1	6800947	6804279	-	LOC106034860	XR_001206363.1	0.0001	0.0001	0.0001	0.0001	0.0001	0.0001
106034861	NW_013185686.1	7031833	7105431	+	LOC106034861	XR_001206364.1	0.0001	0.0001	0.0001	0.0001	0.0001	0.0001
106034862	NW_013185686.1	3625119	3628938	-	LOC106034862	XR_001206365.1	0.0001	0.0001	0.0001	0.0001	0.0001	0.0001
106034863	NW_013185686.1	765244	772459	-	LOC106034863	XR_001206366.1;XR_001206367.1	0.0001	0.0001	0.0001	0.0001	0.0001	0.0001
106034864	NW_013185686.1	829318	833729	-	LOC106034864	XR_001206368.1;XR_001206369.1	0.0001	0.0001	0.0001	0.0001	0.0001	0.0001
106034865	NW_013185686.1	1988590	1992445	-	LOC106034865	XR_001206370.1	0.0001	0.0001	0.0001	0.0001	0.0001	0.0001
106034873	NW_013185686.1	975585	992584	-	LOC106034873	XR_001206381.1	0.0001	0.0001	0.0001	0.0001	0.0001	0.0001
106034886	NW_013185686.1	1771472	1812348	+	LOC106034886	XR_001206391.1	0.237397	0.154579	0.040184	0.216044	0.119371	0.163029
106034887	NW_013185686.1	1763159	1770932	-	LOC106034887	XR_001206392.1	0.0001	0.0001	0.0001	0.0001	0.0001	0.0001
106034888	NW_013185686.1	1693612	1697878	-	LOC106034888	XR_001206393.1	0.0001	0.0001	0.159654	0.0001	0.0001	0.0001
106034889	NW_013185686.1	1666095	1667183	+	LOC106034889	XR_001206394.1	0.0001	0.0001	0.0001	0.0001	0.0001	0.0001
106034896	NW_013185686.1	4756243	5098076	-	CDH18	XM_013179333.1;XM_013179331.1;XM_013179329.1;XM_013179330.1;XM_013179325.1;XM_013179328.1;XM_013179334.1;XM_013179326.1;XM_013179327.1	0.0299986	0.0223284	0.0217147	0.0352315	0.0201213	0.0001
106034897	NW_013185686.1	5119533	5144326	+	LOC106034897	XR_001206398.1	0.0001	0.0001	0.0001	0.0001	0.0001	0.0001
106034901	NW_013185686.1	7190169	7287830	-	CDH10	XM_013179341.1	0.00928	0.0001	0.0001	0.0001	0.0001	0.0001
106034902	NW_013185686.1	7209041	7212422	+	LOC106034902	XR_001206399.1	0.0001	0.0001	0.0001	0.0001	0.0001	0.0001
106034903	NW_013185686.1	6697155	6731905	-	LOC106034903	XR_001206400.1;XR_001206401.1	0.0001	0.0001	0.0001	0.0001	0.0001	0.0001
106034905	NW_013185686.1	419156	450625	+	LOC106034905	XM_013179343.1;XM_013179344.1	0.0001	0.0177814	0.0001	0.0613006	0.0304659	0.131524
106034906	NW_013185686.1	459878	492187	-	LOC106034906	XR_001206402.1	0.0001	0.0001	0.0001	0.0001	0.0001	0.0001
106034907	NW_013185686.1	3292472	3321795	-	MARCH11	XM_013179346.1	0.090846	0.0001	0.0001	0.0001	0.0001	0.062206
106034909	NW_013185687.1	3231446	3260069	+	LOC106034909	XR_001206408.1;XR_001206410.1;XR_001206403.1;XR_001206405.1;XR_001206406.1;XR_001206411.1;XR_001206412.1;XR_001206407.1;XR_001206404.1;XR_001206409.1	0.0001	0.0841112	0.0195176	0.0001	0.0001	0.0269683
106034910	NW_013185687.1	1356244	1359203	+	LOC106034910	XR_001206413.1	0.0001	0.0001	0.0001	0.0001	0.0001	0.0001
106034912	NW_013185687.1	6287635	6305823	+	LOC106034912	XR_001206414.1	0.0001	0.0001	0.0001	0.0001	0.0001	0.0001
106034913	NW_013185687.1	2481133	2483521	-	LOC106034913	XR_001206416.1;XR_001206415.1	0.0001	0.0001	0.0001	0.0001	0.0001	0.0001
106034919	NW_013185687.1	1466647	1471806	+	LOC106034919	XR_001206418.1	0.040918	0.0001	0.0001	0.0001	0.0001	0.0001
106034920	NW_013185687.1	3174663	3180725	+	LOC106034920	XR_001206420.1;XR_001206419.1	0.0317886	0.0001	0.0001	0.0001	0.0001	0.0001
106034921	NW_013185687.1	1927517	1944295	-	LOC106034921	XR_001206421.1;XR_001206422.1	0.0001	0.0001	0.0001	0.0001	0.0001	0.0001
106034922	NW_013185687.1	5914648	5918153	+	LOC106034922	XR_001206424.1;XR_001206423.1	0.0001	0.0001	0.0001	0.0001	0.0001	0.0001
106034923	NW_013185687.1	5077883	5095476	+	LOC106034923	XR_001206425.1	0.0001	0.0001	0.0001	0.0001	0.0001	0.0001
106034924	NW_013185687.1	7255111	7265010	-	LOC106034924	XR_001206427.1;XR_001206426.1	0.0001	0.0001	0.0001	0.0001	0.0001	0.0001
106034925	NW_013185687.1	2742143	2743287	-	LOC106034925	XR_001206428.1	0.0001	0.0001	0.0001	0.0001	0.0001	0.0001
106034927	NW_013185687.1	1886729	1887765	+	LRRC30	XM_013179356.1	0.0001	0.0001	0.130884	0.047752	0.034224	0.0001
106034928	NW_013185687.1	937294	941764	-	LOC106034928	XR_001206430.1;XR_001206431.1	0.0001	0.0001	0.0001	0.0001	0.0001	0.0001
106034929	NW_013185687.1	1863983	1871855	-	LOC106034929	XR_001206432.1	0.0001	0.0001	0.0001	0.0001	0.0001	0.0001
106034955	NW_013185687.1	486933	901528	-	DLGAP1	XM_013179429.1;XM_013179428.1;XM_013179427.1;XM_013179426.1;XM_013179430.1	0.106386	0.0883419	0.160125	0.0061942	0.0424431	0.0443989
106034957	NW_013185687.1	616998	621439	+	LOC106034957	XR_001206443.1	0.0001	0.0001	0.0001	0.130476	0.0001	0.0001
106034963	NW_013185687.1	3319188	3337199	+	LOC106034963	XR_001206444.1	0.0001	0.216232	0.0001	0.321148	0.086316	0.0001
106034965	NW_013185687.1	1056175	1074013	-	LOC106034965	XM_013179458.1	0.047491	0.165272	0.06994	0.181166	0.165442	0.151873
106034974	NW_013185687.1	3744869	3753657	-	LOC106034974	XR_001206449.1	0.123241	0.09999	0.098507	0.139969	0.0001	0.096988
106034976	NW_013185687.1	6414157	6531530	-	CDH19	XM_013179490.1;XM_013179487.1;XM_013179491.1;XM_013179481.1;XM_013179482.1;XM_013179483.1;XM_013179484.1;XM_013179485.1;XM_013179486.1;XM_013179488.1;XM_013179489.1;XM_013179492.1;XM_013179494.1;XM_013179493.1	0.0520475	0.0984	0.0365388	0.0241491	0.0001	0.0001
106034979	NW_013185687.1	6577095	6579840	-	LOC106034979	XR_001206451.1	0.0001	0.0001	0.0001	0.0001	0.0001	0.0001
106034987	NW_013185687.1	5987038	6082151	+	CDH7	XM_013179509.1;XM_013179508.1	0.107626	0.0564435	0.0387653	0.0556665	0.0253571	0.0001
106034989	NW_013185687.1	1305723	1340357	+	LOC106034989	XM_013179514.1;XM_013179512.1;XM_013179513.1	0.0001	0.0001	0.0001	0.0001	0.0001	0.0001
106034991	NW_013185687.1	5019543	5025372	+	MC5R	XM_013179517.1;XM_013179518.1;XM_013179520.1	0.327405	0.296833	0.240877	0.28845	0.187077	0.161365
106034992	NW_013185687.1	5060982	5061941	-	MC2R	XM_013179521.1	0.0001	0.0001	0.0001	0.0001	0.0001	0.0001
106034994	NW_013185688.1	6434220	6497324	-	LOC106034994	XR_001206455.1;XR_001206456.1	0.0001	0.0001	0.0001	0.0001	0.0001	0.0001
106034996	NW_013185688.1	3003365	3050569	+	SIAH3	XR_001206458.1;XR_001206459.1;XR_001206460.1;XM_013179522.1;XM_013179523.1	0.0001	0.0001	0.0001	0.0001	0.0001	0.0001
106034998	NW_013185688.1	608858	614550	-	LOC106034998	XR_001206461.1	0.0001	0.0001	0.0001	0.0001	0.020519	0.043557
106035000	NW_013185688.1	3000924	3003301	-	LOC106035000	XR_001206462.1	0.0001	0.0001	0.0001	0.0001	0.0001	0.0001
106035002	NW_013185688.1	3424845	3431964	-	LOC106035002	XR_001206463.1	0.0001	0.0001	0.0001	0.0001	0.0001	0.0001
106035003	NW_013185688.1	5559449	5570838	+	LOC106035003	XR_001206464.1	0.0001	0.0001	0.0001	0.0001	0.0001	0.0001
106035005	NW_013185688.1	596825	602762	-	CCDC70	XM_013179530.1	0.0001	0.0001	0.032316	0.022472	0.0001	0.0001
106035008	NW_013185688.1	907756	913043	+	LOC106035008	XM_013179533.1	0.0001	0.0001	0.0001	0.0001	0.0001	0.0001
106035009	NW_013185688.1	1040732	1048667	+	DLEU7	XM_013179534.1	0.0001	0.0001	0.0001	0.0001	0.0001	0.0001
106035017	NW_013185688.1	3077113	3079890	-	SPERT	XM_013179542.1;XM_013179543.1;XM_013179544.1;XM_013179545.1	0.0001	0.0001	0.0001	0.0001	0.0001	0.0001
106035027	NW_013185688.1	2165155	2168219	+	LOC106035027	XR_001206466.1;XR_001206468.1;XR_001206467.1	0.0335478	0.0931622	0.0998039	0.12351	0.0195679	0.0404276
106035028	NW_013185688.1	1161789	1165693	-	LOC106035028	XR_001206470.1;XR_001206469.1;XR_001206471.1	0.0001	0.0001	0.0334306	0.0001	0.0001	0.134744
106035029	NW_013185655.1	7521637	7526082	+	LOC106035029	XR_001206475.1	0.0001	0.072841	0.166913	0.0001	0.0001	0.15215
106035030	NW_013185688.1	5357741	5361731	+	LOC106035030	XR_001206472.1	0.0001	0.0001	0.0001	0.061	0.0001	0.0001
106035031	NW_013185688.1	5499518	5504937	+	LOC106035031	XR_001206473.1	0.133019	0.102277	0.180338	0.192208	0.124927	0.154774
106035032	NW_013185688.1	1531369	1535766	-	LOC106035032	XR_001206474.1	0.0001	0.0001	0.0001	0.0001	0.0001	0.0001
106035033	NW_013185688.1	4481697	4487958	-	LOC106035033	XR_001206476.1	0.0001	0.0001	0.0001	0.0001	0.0001	0.0001
106035034	NW_013185688.1	196515	206110	-	LOC106035034	XR_001206477.1	0.0001	0.0001	0.0001	0.0001	0.0001	0.0001
106035035	NW_013185688.1	5385411	5408867	+	OLFM4	XM_013179556.1	0.043902	0.0001	0.0001	0.175595	0.0001	0.087593
106035036	NW_013185688.1	5737124	5738383	-	LOC106035036	XR_001206478.1	0.0001	0.0001	0.0001	0.0001	0.0001	0.0001
106035037	NW_013185688.1	5966562	5968485	+	LOC106035037	XR_001206479.1	0.0001	0.0001	0.0001	0.0001	0.0001	0.0001
106035038	NW_013185655.1	7558303	7567051	-	LOC106035038	XM_013179561.1;XM_013179570.1	0.021659	0.0001	0.054941	0.0001	0.0001	0.0001
106035043	NW_013185688.1	4345928	4354074	+	LOC106035043	XM_013179566.1	0.0001	0.0001	0.0001	0.0001	0.0001	0.0001
106035046	NW_013185688.1	1520727	1525959	+	LOC106035046	XM_013179572.1	0.068756	0.073591	0.0001	0.0001	0.031723	0.116561
106035049	NW_013185655.1	7548476	7555255	-	S100P	XM_013179575.1;XR_001206498.1	0.0001	0.0001	0.0001	0.0001	0.0001	0.0001
106035055	NW_013185688.1	4551952	4555132	+	LOC106035055	XR_001206499.1	0.0001	0.029193	0.0001	0.0001	0.0001	0.0001
106035057	NW_013185688.1	2913473	2930676	+	CPB2	XM_013179591.1	0.0001	0.0001	0.0001	0.0001	0.0001	0.0001
106035058	NW_013185688.1	2922678	2926200	-	LOC106035058	XR_001206500.1	0.0001	0.0001	0.0001	0.0001	0.0001	0.0001
106035071	NW_013185688.1	2832743	2856440	-	LRRC63	XM_013179629.1	0.0001	0.0001	0.0001	0.0001	0.0001	0.015157
106035090	NW_013185688.1	3755103	3782235	-	LACC1	XM_013179689.1;XM_013179687.1;XM_013179688.1;XM_013179685.1;XM_013179686.1;XM_013179684.1	0.267427	0.281699	0.229907	0.266351	0.318431	0.289084
106035091	NW_013185688.1	3766435	3792851	+	CCDC122	XM_013179690.1;XM_013179691.1;XM_013179693.1;XM_013179692.1;XR_001206528.1;XR_001206529.1;XM_013179694.1	0.0216823	0.0262211	0.0380311	0.0167902	0.0339811	0.0001
106035094	NW_013185688.1	402050	415017	+	LOC106035094	XM_013179697.1;XM_013179696.1	0.0001	0.0001	0.0001	0.0001	0.0851335	0.0542155
106035099	NW_013185688.1	4238934	4289860	+	EPSTI1	XM_013179705.1	0.039241	0.0001	0.029467	0.0001	0.051732	0.0001
106035109	NW_013185688.1	3645973	3675164	+	LOC106035109	XR_001206532.1	0.046554	0.10281	0.019155	0.01939	0.0001	0.0001
106035110	NW_013185688.1	624693	640697	-	LOC106035110	XR_001206533.1;XR_001206536.1;XR_001206537.1;XR_001206538.1;XR_001206535.1	0.0001	0.0001	0.0324577	0.0001	0.0001	0.0146827
106035111	NW_013185689.1	3763437	3775425	-	FAM149A	XM_013179722.1;XM_013179723.1;XM_013179724.1	0.912333	0.848624	0.6944	0.627808	0.396718	0.365902
106035112	NW_013185655.1	7852575	7868875	-	LOC106035112	XR_001206554.1;XR_001206546.1;XR_001206550.1;XR_001206551.1;XR_001206552.1	0.0001	0.0001	0.0001	0.0001	0.0001	0.0001
106035113	NW_013185689.1	1603780	1632409	+	LOC106035113	XR_001206540.1;XR_001206541.1;XR_001206543.1;XR_001206542.1	0.0001	0.0001	0.0001	0.0001	0.0001	0.0001
106035114	NW_013185689.1	1589133	1604777	-	LOC106035114	XR_001206544.1;XR_001206545.1	0.0001	0.0001	0.0001	0.0001	0.0001	0.0001
106035115	NW_013185689.1	284063	287651	+	LOC106035115	XR_001206547.1	0.115901	0.103377	0.013101	0.259812	0.229904	0.160036
106035116	NW_013185689.1	4305308	4310445	+	LOC106035116	XR_001206548.1	0.1086	0.04683	0.041854	0.0001	0.049545	0.023605
106035117	NW_013185689.1	977372	987794	+	LOC106035117	XR_001206549.1	0.0001	0.0001	0.0001	0.0001	0.0001	0.0001
106035120	NW_013185689.1	240988	248788	-	BTC	XM_013179727.1	0.0001	0.188674	0.0001	0.112154	0.0001	0.0001
106035128	NW_013185689.1	1640505	1645296	-	LOC106035128	XR_001206553.1	0.0001	0.0001	0.0001	0.0001	0.0001	0.0001
106035129	NW_013185689.1	1633946	1638187	-	FGF20	XM_013179735.1	0.0001	0.0001	0.0001	0.0001	0.0001	0.0001
106035130	NW_013185689.1	4318943	4329330	+	LOC106035130	XR_001206555.1	0.0001	0.034282	0.0001	0.0001	0.0001	0.0001
106035131	NW_013185689.1	6578873	6607208	+	LOC106035131	XR_001206556.1	0.0001	0.0001	0.0001	0.0001	0.0001	0.0001
106035132	NW_013185655.1	7874019	8106614	+	JAKMIP1	XM_013179796.1;XM_013179753.1;XM_013179774.1;XM_013179785.1;XM_013179764.1;XM_013179739.1;XM_013179745.1;XM_013179746.1	0.00769298	0.00270438	0.0001	0.0001	0.00819826	0.0001
106035137	NW_013185689.1	4823709	4828902	+	LOC106035137	XR_001206562.1;XR_001206563.1	0.112235	0.138842	0.163847	0.180612	0.123956	0.223991
106035138	NW_013185689.1	4735586	4738775	-	LOC106035138	XR_001206564.1	0.0001	0.0001	0.0001	0.0001	0.0001	0.0001
106035142	NW_013185689.1	4536466	4539550	-	LOC106035142	XR_001206572.1	0.0001	0.05589	0.083847	0.0001	0.0001	0.0001
106035145	NW_013185689.1	2859848	2867828	+	LOC106035145	XR_001206575.1	0.0001	0.0001	0.0001	0.0001	0.0001	0.0001
106035146	NW_013185689.1	2880730	2895873	+	LOC106035146	XR_001206576.1	0.0001	0.0001	0.0001	0.0001	0.0001	0.0001
106035147	NW_013185689.1	2751138	2765986	+	LOC106035147	XR_001206577.1	0.0001	0.0001	0.0001	0.0001	0.0001	0.0001
106035148	NW_013185689.1	1437619	1445800	-	LOC106035148	XR_001206578.1	0.0001	0.0001	0.0001	0.0001	0.0001	0.0001
106035149	NW_013185689.1	1529678	1533537	-	LOC106035149	XR_001206579.1;XR_001206580.1	0.0911645	0.0435354	0.0001	0.0001	0.0001	0.0001
106035151	NW_013185689.1	3789004	3823112	-	TLR3	XM_013179772.1;XM_013179773.1;XM_013179776.1;XM_013179768.1;XM_013179770.1;XM_013179771.1;XM_013179777.1;XM_013179778.1;XM_013179769.1;XM_013179775.1	0.205109	0.190704	0.20457	0.57856	0.536159	0.332499
106035178	NW_013185689.1	3598613	3739733	-	LOC106035178	XM_013179835.1	0.0001	0.115971	0.0001	0.0001	0.014006	0.0001
106035179	NW_013185689.1	3587435	3598588	-	LOC106035179	XM_013179836.1;XM_013179837.1;XM_013179839.1	0.0572626	0.0001	0.0001	0.0524374	0.0433325	0.0001
106035182	NW_013185689.1	3682000	3695805	+	LOC106035182	XR_001206608.1	0.0001	0.0001	0.0001	0.0001	0.0001	0.0001
106035186	NW_013185689.1	289047	300534	+	SH2D4A	XM_013179848.1;XM_013179849.1	0.237494	0.310925	0.280614	0.692723	0.289613	0.341398
106035188	NW_013185689.1	290960	299089	-	LOC106035188	XR_001206610.1	0.0001	0.0001	0.0001	0.200655	0.064748	0.0001
106035190	NW_013185689.1	4879756	4880508	+	LOC106035190	XM_013179855.1	0.073927	0.175353	0.082028	0.321345	0.276609	0.349355
106035200	NW_013185689.1	1838296	1845091	-	LOC106035200	XR_001206614.1	0.082359	0.145391	0.174868	0.105956	0.220591	0.095464
106035215	NW_013185689.1	2182736	2210871	+	LOC106035215	XR_001206619.1;XR_001206618.1;XR_001206620.1	0.0001	0.0001	0.00586571	0.00644255	0.0001	0.0001
106035216	NW_013185689.1	82209	93717	-	NPFFR2	XM_013179907.1	0.0001	0.0001	0.0001	0.0001	0.0001	0.0001
106035217	NW_013185689.1	33490	95759	+	LOC106035217	XR_001206622.1;XR_001206623.1;XR_001206624.1;XR_001206625.1;XR_001206626.1;XR_001206627.1;XR_001206628.1;XR_001206629.1;XR_001206630.1;XR_001206631.1;XR_001206632.1;XR_001206633.1;XR_001206634.1;XR_001206635.1;XR_001206636.1;XR_001206637.1	0.0001	0.0001	0.0001	0.0001	0.0001	0.0001
106035223	NW_013185689.1	6864220	6865757	-	LOC106035223	XM_013179914.1	0.0001	0.00774	0.010431	0.030636	0.0001	0.01064
106035225	NW_013185689.1	6498507	6523260	+	LOC106035225	XR_001206640.1;XR_001206639.1	0.0001	0.0001	0.0001	0.0001	0.0001	0.0001
106035226	NW_013185689.1	6452264	6532021	-	LOC106035226	XR_001206641.1	0.127555	0.0001	0.0001	0.0001	0.0001	0.0001
106035227	NW_013185689.1	6421204	6448835	-	LOC106035227	XR_001206642.1;XR_001206643.1	0.0001	0.0363492	0.0001	0.0001	0.0001	0.0001
106035228	NW_013185689.1	6532095	6536893	+	LOC106035228	XR_001206644.1	0.0001	0.0001	0.0001	0.0001	0.0001	0.0001
106035229	NW_013185689.1	6470920	6471467	+	LOC106035229	XR_001206645.1	0.0001	0.075818	0.0001	0.0001	0.0001	0.0001
106035231	NW_013185689.1	269498	283969	-	CDKL2	XM_013179920.1;XM_013179921.1	0.0001	0.057862	0.038383	0.028368	0.01398	0.057351
106035232	NW_013185689.1	251541	254857	+	PARM1	XM_013179922.1	0.367369	0.497093	0.630947	0.882708	0.676049	0.683516
106035238	NW_013185690.1	6078691	6091735	+	LOC106035238	XR_001206647.1	0.0001	0.0001	0.0001	0.0001	0.0001	0.0001
106035239	NW_013185690.1	3450655	3485148	-	DPYS	XM_013179932.1	0.042875	0.0001	0.0001	0.0001	0.0001	0.0001
106035241	NW_013185690.1	6366612	6401700	-	LOC106035241	XR_001206648.1	0.0001	0.0001	0.0001	0.0001	0.0001	0.0001
106035243	NW_013185690.1	3430595	3444338	+	DCSTAMP	XM_013179936.1	0.489192	0.595227	0.535975	0.560425	0.457435	0.71685
106035244	NW_013185690.1	2390773	2396881	-	LOC106035244	XR_001206649.1;XR_001206651.1;XR_001206650.1	0.0001	0.0001	0.0001	0.0001	0.0001	0.0001
106035245	NW_013185690.1	2223548	2227531	-	LOC106035245	XR_001206652.1	0.046521	0.072591	0.0001	0.0001	0.028672	0.0001
106035246	NW_013185690.1	2230076	2232082	-	LOC106035246	XR_001206653.1	0.0001	0.0001	0.0001	0.0001	0.0001	0.0001
106035247	NW_013185690.1	2429638	2431567	+	LOC106035247	XR_001206654.1	0.0001	0.0001	0.0001	0.058325	0.008688	0.0001
106035248	NW_013185690.1	521770	533620	+	LOC106035248	XR_001206655.1;XR_001206656.1	0.0001	0.0001	0.0001	0.0001	0.0001	0.0001
106035250	NW_013185690.1	5540238	5554889	+	TRHR	XM_013179937.1	0.0001	0.0001	0.0001	0.0001	0.0001	0.0001
106035253	NW_013185690.1	778439	785745	+	LOC106035253	XM_013179941.1	0.11851	0.180509	0.085381	0.0001	0.0001	0.0001
106035254	NW_013185690.1	2247980	2304056	+	GRHL2	XM_013179942.1	0.394909	0.383221	0.252727	0.168805	0.096824	0.242661
106035255	NW_013185690.1	2778725	2801576	+	BAALC	XM_013179943.1	0.040027	0.049801	0.02267	0.025035	0.0001	0.0001
106035258	NW_013185690.1	5298089	5304489	+	LOC106035258	XR_001206657.1	0.338517	0.137671	0.053478	0.0001	0.074509	0.0001
106035260	NW_013185690.1	6574221	6582146	-	LOC106035260	XR_001206658.1	0.0001	0.0001	0.0001	0.0001	0.0001	0.0001
106035261	NW_013185690.1	101581	103955	+	LOC106035261	XR_001206659.1	0.186855	0.047302	0.220835	0.059446	0.0001	0.0001
106035263	NW_013185690.1	1119974	1121137	+	LOC106035263	XR_001206660.1	0.0001	0.0001	0.0001	0.0001	0.10052	0.0001
106035264	NW_013185690.1	2922501	2927478	-	LOC106035264	XR_001206661.1	0.0001	0.0001	0.0001	0.0001	0.0001	0.0001
106035265	NW_013185690.1	4141540	4150557	+	LOC106035265	XR_001206662.1;XR_001206663.1;XR_001206664.1	0.0001	0.0001	0.0001	0.0001	0.0001	0.0001
106035266	NW_013185690.1	830185	833898	+	LOC106035266	XR_001206665.1	0.0001	0.0001	0.0001	0.0001	0.0001	0.0001
106035267	NW_013185690.1	6270553	6274714	+	LOC106035267	XR_001206666.1	0.0001	0.0001	0.0001	0.0001	0.0001	0.0001
106035269	NW_013185690.1	5443691	5450332	+	LOC106035269	XR_001206668.1	0.0001	0.0001	0.0001	0.0001	0.0001	0.0001
106035270	NW_013185690.1	3613660	3615231	-	LOC106035270	XR_001206669.1	0.0001	0.0001	0.0001	0.0001	0.0001	0.0001
106035273	NW_013185655.1	8997160	9110156	-	SLC2A9	XM_013179956.1	0.080225	0.111763	0.128726	0.076606	0.037875	0.008908
106035312	NW_013185690.1	1692117	1738770	-	RGS22	XM_013180024.1;XM_013180025.1;XM_013180026.1	0.081513	0.116027	0.107951	0.080265	0.099801	0.095557
106035313	NW_013185690.1	1745090	1758431	-	LOC106035313	XM_013180027.1;XM_013180028.1	0.0001	0.0001	0.0001	0.0001	0.0001	0.0001
106035314	NW_013185655.1	9468239	9477762	+	LOC106035314	XR_001206689.1	0.0001	0.0001	0.0001	0.0001	0.0001	0.0001
106035315	NW_013185690.1	1681342	1687967	+	LOC106035315	XR_001206687.1;XR_001206688.1	0.0001	0.024443	0.0001	0.0001	0.0001	0.0001
106035319	NW_013185655.1	9491354	9499412	+	LOC106035319	XR_001206690.1	0.0001	0.0001	0.0001	0.0001	0.0001	0.0001
106035322	NW_013185690.1	2638810	2640768	+	ODF1	XM_013180039.1	0.255843	0.0001	0.328182	0.0001	0.0001	0.0001
106035326	NW_013185690.1	1976897	2008149	-	SNX31	XM_013180042.1	0.115915	0.006399	0.025701	0.0001	0.0001	0.0001
106035327	NW_013185690.1	4289897	4296863	+	LOC106035327	XR_001206696.1;XR_001206695.1	0.118046	0.114488	0.0609469	0.0888323	0.107576	0.119905
106035329	NW_013185690.1	5461983	5468219	-	TMEM74	XM_013180046.1;XM_013180047.1	0.779803	0.76532	0.585145	0.216477	0.267349	0.399999
106035330	NW_013185690.1	1926414	1938853	+	LOC106035330	XR_001206698.1;XR_001206697.1	0.104735	0.131384	0.0001	0.113527	0.0526622	0.0576788
106035331	NW_013185690.1	956701	962815	+	KCNS2	XM_013180049.1	0.037853	0.036537	0.025528	0.040489	0.020123	0.0001
106035332	NW_013185690.1	1768965	1777979	-	FBXO43	XM_013180050.1	0.0001	0.0001	0.0001	0.0001	0.0001	0.0001
106035333	NW_013185655.1	10667797	10677334	-	LOC106035333	XR_001206700.1	0.189982	0.062805	0.160867	0.159752	0.074789	0.120385
106035334	NW_013185691.1	131052	159340	-	LOC106035334	XR_001206699.1	0.0001	0.0001	0.0001	0.0001	0.0001	0.0001
106035336	NW_013185691.1	6078798	6086452	-	LOC106035336	XM_013180052.1	0.0001	0.0001	0.0001	0.0001	0.0001	0.0001
106035337	NW_013185691.1	6076713	6078925	+	LOC106035337	XR_001206701.1	0.0001	0.0001	0.0001	0.0001	0.0001	0.0001
106035338	NW_013185691.1	6086526	6122022	+	LOC106035338	XR_001206703.1;XR_001206705.1;XR_001206702.1;XR_001206704.1	0.0001	0.0001	0.0001	0.0001	0.0001	0.0001
106035339	NW_013185691.1	4650084	4708198	-	LOC106035339	XR_001206709.1;XR_001206706.1;XR_001206707.1;XR_001206708.1	0.0001	0.0001	0.0001	0.0001	0.0001	0.0001
106035341	NW_013185691.1	4708403	4723585	+	LOC106035341	XR_001206710.1;XR_001206711.1	0.0001	0.0001	0.0001	0.0001	0.0001	0.0001
106035342	NW_013185691.1	5536295	5574435	+	LOC106035342	XR_001206712.1;XR_001206713.1	0.0001	0.0001	0.0001	0.0001	0.0001	0.0001
106035343	NW_013185691.1	4466486	4479678	+	LOC106035343	XR_001206714.1;XR_001206715.1	0.0001	0.0001	0.0001	0.0001	0.0001	0.0001
106035344	NW_013185691.1	2349165	2357748	+	LOC106035344	XR_001206716.1;XR_001206718.1;XR_001206719.1;XR_001206720.1;XR_001206721.1;XR_001206717.1	0.0001	0.0001	0.0001	0.0001	0.0001	0.0001
106035345	NW_013185691.1	3411952	3441120	-	LOC106035345	XM_013180054.1	0.0001	0.040688	0.02644	0.0001	0.0001	0.0001
106035346	NW_013185691.1	2474012	2492461	+	HTR1E	XM_013180055.1	0.0001	0.0001	0.0001	0.0001	0.0001	0.0001
106035347	NW_013185691.1	743268	756675	+	LOC106035347	XR_001206722.1;XR_001206723.1	0.117019	0.065735	0.122331	0.0001	0.0001	0.0001
106035351	NW_013185691.1	2659965	2680371	+	LOC106035351	XM_013180059.1	0.038203	0.055586	0.023781	0.090319	0.059174	0.04781
106035356	NW_013185691.1	3747015	3751117	+	GJA10	XM_013180065.1	0.0001	0.0001	0.106824	0.076964	0.0001	0.0001
106035358	NW_013185691.1	2878603	2880967	+	LOC106035358	XR_001206724.1	0.0001	0.0001	0.0001	0.0001	0.0001	0.0001
106035359	NW_013185691.1	2508395	2509847	+	LOC106035359	XR_001206725.1	0.0001	0.0001	0.0001	0.0001	0.0001	0.0001
106035360	NW_013185655.1	10799338	10804956	+	LOC106035360	XR_001206726.1	0.01076	0.0001	0.0001	0.0001	0.0001	0.0001
106035361	NW_013185691.1	99677	108259	-	LOC106035361	XR_001206728.1;XR_001206727.1	0.0001	0.0001	0.0001	0.0001	0.0001	0.0001
106035362	NW_013185691.1	4026963	4028195	+	LOC106035362	XR_001206729.1	0.047129	0.135854	0.0001	0.0001	0.0001	0.0001
106035363	NW_013185691.1	1509383	1510556	+	LOC106035363	XR_001206730.1	0.0001	0.0001	0.0001	0.0001	0.0001	0.0001
106035364	NW_013185655.1	10806586	10858339	+	C1QTNF7	XM_013180071.1;XM_013180069.1	0.0001	0.0001	0.0001	0.0001	0.0001	0.0412566
106035365	NW_013185691.1	6321106	6378181	+	LOC106035365	XR_001206731.1;XR_001206732.1	0.0001	0.0001	0.0001	0.0001	0.0001	0.0001
106035366	NW_013185691.1	2248271	2249404	-	LOC106035366	XM_013180067.1;XM_013180068.1	0.0001	0.0001	0.0001	0.0001	0.0001	0.0001
106035367	NW_013185691.1	5156150	5161807	+	LOC106035367	XR_001206733.1	0.0001	0.0001	0.0001	0.0001	0.0001	0.0001
106035368	NW_013185691.1	2035904	2051838	-	LOC106035368	XR_001206734.1	0.0001	0.0001	0.0001	0.0001	0.0001	0.0001
106035369	NW_013185691.1	4924130	4932643	+	LOC106035369	XR_001206735.1	0.0001	0.0001	0.0001	0.0001	0.0001	0.0001
106035370	NW_013185691.1	4231871	4239207	+	LOC106035370	XR_001206736.1	0.0001	0.0001	0.0001	0.0001	0.0001	0.0001
106035371	NW_013185691.1	1675128	1681686	+	LOC106035371	XR_001206737.1	0.0001	0.0001	0.0001	0.0001	0.0001	0.0001
106035372	NW_013185691.1	5076167	5077998	+	LOC106035372	XR_001206738.1	0.0001	0.0001	0.0001	0.0001	0.0001	0.0001
106035373	NW_013185691.1	570564	571289	+	LOC106035373	XR_001206739.1	0.0001	0.0001	0.0001	0.0001	0.0001	0.0001
106035374	NW_013185691.1	4506856	4510625	-	LOC106035374	XR_001206740.1	0.0001	0.0001	0.0001	0.0001	0.0001	0.0001
106035391	NW_013185691.1	2616795	2617778	-	GJB7	XM_013180114.1	0.289383	0.34761	0.091956	0.089048	0.416843	0.210548
106035398	NW_013185691.1	3295160	3298836	+	LOC106035398	XR_001206750.1	0.101426	0.040773	0.076384	0.0001	0.034998	0.06
106035403	NW_013185655.1	11071450	11129239	-	PROM1	XM_013180140.1;XM_013180151.1;XM_013180160.1;XM_013180166.1;XM_013180176.1;XM_013180185.1;XM_013180191.1;XM_013180202.1;XM_013180209.1;XM_013180217.1;XM_013180224.1;XM_013180234.1;XM_013180208.1	0.177685	0.174036	0.211577	0.0001	0.0960622	0.0635239
106035415	NW_013185691.1	1529413	1551781	+	MRAP2	XM_013180181.1;XM_013180182.1;XM_013180183.1	0.304888	0.24549	0.329314	0.231321	0.368604	0.260797
106035416	NW_013185691.1	2512388	2550814	-	CGA	XM_013180184.1;XM_013180186.1	0.0127786	0.0157718	0.0160877	0.00751708	0.0001	0.00646853
106035417	NW_013185691.1	6456670	6575488	+	FUT9	XM_013180189.1;XM_013180190.1;XR_001206760.1;XR_001206757.1;XR_001206759.1;XR_001206758.1;XR_001206755.1;XR_001206756.1;XM_013180187.1;XM_013180188.1;XR_001206753.1;XR_001206754.1	0.0175177	0.0621626	0.00788244	0.0172857	0.0205754	0.0182014
106035419	NW_013185691.1	2918570	2930511	+	SPACA1	XM_013180203.1	0.023126	0.045567	0.0001	0.0001	0.0001	0.0001
106035421	NW_013185692.1	4782869	4817449	+	LOC106035421	XR_001206761.1;XR_001206762.1;XR_001206764.1;XR_001206763.1	0.0001	0.0001	0.0001	0.0353096	0.0001	0.0001
106035422	NW_013185692.1	2681407	2708598	-	LOC106035422	XR_001206765.1;XR_001206766.1	0.0001	0.0001	0.0001	0.0001	0.0001	0.0001
106035423	NW_013185692.1	2700899	2706291	+	LOC106035423	XR_001206767.1;XR_001206768.1	0.0001	0.0001	0.0001	0.053358	0.0001	0.0001
106035425	NW_013185692.1	6195844	6216518	+	LOC106035425	XR_001206774.1;XR_001206773.1;XR_001206775.1	0.0001	0.0001	0.0001	0.0001	0.0001	0.0001
106035426	NW_013185692.1	3432559	3456294	+	LOC106035426	XM_013180210.1	0.0001	0.012035	0.0001	0.0001	0.0001	0.0001
106035427	NW_013185692.1	4568826	4574488	-	LOC106035427	XM_013180211.1	0.0001	0.0001	0.0001	0.0001	0.0001	0.0001
106035436	NW_013185692.1	339594	344045	-	FAM3D	XM_013180221.1	0.0001	0.122109	0.134156	0.0001	0.0001	0.0001
106035443	NW_013185692.1	5222270	5224236	-	LOC106035443	XR_001206776.1	0.0001	0.0001	0.0001	0.0001	0.0001	0.0001
106035444	NW_013185692.1	5386459	5388725	-	LOC106035444	XR_001206777.1;XR_001206778.1	0.066501	0.0001	0.0001	0.0001	0.0001	0.0001
106035445	NW_013185692.1	3999100	4003693	-	LOC106035445	XR_001206779.1	0.0001	0.0001	0.013321	0.0001	0.0001	0.0001
106035446	NW_013185692.1	4832649	4835913	+	LOC106035446	XR_001206780.1	0.0001	0.0001	0.0001	0.0001	0.0001	0.0001
106035452	NW_013185654.1	153690	170848	+	LOC106035452	XM_013180294.1;XM_013180379.1;XR_001206847.1	0.0001	0.0001	0.0001	0.0191855	0.0001	0.0001
106035461	NW_013185692.1	4481438	4523637	+	LOC106035461	XM_013180275.1;XM_013180274.1	0.0001	0.0001	0.0001	0.0001	0.0001	0.0001
106035463	NW_013185692.1	4482321	4489749	-	LOC106035463	XM_013180282.1	0.012206	0.024517	0.0001	0.014297	0.0001	0.0001
106035478	NW_013185692.1	311582	337459	-	FAM107A	XM_013180320.1;XM_013180319.1	0.123483	0.104815	0.115724	0.236686	0.0760412	0.090017
106035483	NW_013185692.1	5443265	5454285	-	LOC106035483	XR_001206793.1	0.015975	0.0001	0.0001	0.0001	0.0001	0.0001
106035487	NW_013185692.1	3666541	3672327	+	LOC106035487	XR_001206794.1	0.0001	0.0001	0.0001	0.0001	0.0001	0.0001
106035495	NW_013185692.1	360230	430396	-	LOC106035495	XM_013180363.1;XM_013180365.1;XM_013180362.1;XM_013180357.1;XM_013180356.1;XM_013180359.1;XM_013180360.1;XR_001206800.1;XM_013180364.1;XM_013180361.1	0.0885574	0.0164482	0.0173577	0.00824048	0.0532502	0.0615983
106035496	NW_013185692.1	5830275	5977059	+	LOC106035496	XR_001206803.1;XR_001206802.1;XR_001206801.1;XR_001206804.1;XR_001206805.1	0.0565873	0.0252631	0.0307438	0.00997641	0.0668694	0.0001
106035499	NW_013185692.1	1963979	1971859	-	LOC106035499	XR_001206806.1	0.0001	0.0001	0.0001	0.0001	0.0001	0.0001
106035501	NW_013185692.1	2087873	2096528	+	LOC106035501	XR_001206807.1	0.470477	0.304395	0.581404	0.356393	0.428899	0.476376
106035502	NW_013185692.1	4049377	4108686	-	LOC106035502	XM_013180376.1;XM_013180370.1;XM_013180371.1;XM_013180372.1;XM_013180374.1;XM_013180377.1;XM_013180375.1	0.0957227	0.0544989	0.0208584	0.105023	0.0839416	0.0823707
106035505	NW_013185692.1	3715077	3984624	+	FAM19A1	XM_013180386.1;XM_013180383.1;XM_013180388.1;XM_013180382.1;XM_013180389.1;XM_013180381.1;XM_013180387.1;XM_013180385.1	0.0113463	0.0001	0.0001	0.0001	0.0001	0.0001
106035506	NW_013185692.1	6160508	6186509	+	LOC106035506	XR_001206808.1;XR_001206809.1;XR_001206810.1	0.0001	0.0001	0.0001	0.0001	0.0001	0.0001
106035507	NW_013185692.1	2580805	2675010	-	LOC106035507	XR_001206811.1;XM_013180391.1;XM_013180390.1;XM_013180394.1;XM_013180393.1;XR_001206813.1;XR_001206812.1;XR_001206814.1;XR_001206815.1	0.0263784	0.0001	0.0451596	0.0387742	0.0001	0.0001
106035508	NW_013185692.1	1249003	1255544	+	LOC106035508	XR_001206816.1	0.049387	0.0001	0.103839	0.164536	0.0001	0.0001
106035509	NW_013185692.1	460607	538817	+	LOC106035509	XR_001206817.1;XR_001206820.1;XR_001206822.1;XR_001206819.1;XR_001206818.1;XR_001206821.1	0.0001	0.012237	0.0281008	0.0307567	0.0001	0.0350333
106035510	NW_013185692.1	4585953	4615648	+	LOC106035510	XR_001206824.1;XR_001206826.1;XR_001206823.1;XR_001206827.1;XR_001206825.1	0.0001	0.0001	0.0001	0.0001	0.0001	0.0001
106035511	NW_013185692.1	2144777	2147669	+	SNTN	XM_013180396.1	0.0001	0.0001	0.0001	0.0001	0.0001	0.0001
106035512	NW_013185693.1	3181475	3193989	-	LOC106035512	XR_001206828.1	0.0001	0.0001	0.0001	0.0001	0.0001	0.0001
106035514	NW_013185693.1	1160996	1163604	+	LOC106035514	XR_001206830.1;XR_001206831.1	0.34357	0.463951	0.277931	0.445572	0.43252	0.204525
106035523	NW_013185693.1	2671331	2699152	-	GNAT3	XM_013180405.1	0.0001	0.0001	0.0001	0.0001	0.072664	0.0001
106035525	NW_013185693.1	1432707	1435004	+	LOC106035525	XR_001206835.1	0.0001	0.0001	0.0001	0.0001	0.0001	0.0001
106035526	NW_013185693.1	6327082	6328740	-	LOC106035526	XR_001206836.1	0.0001	0.0001	0.0001	0.0001	0.0001	0.0001
106035527	NW_013185693.1	5563028	5571355	+	LOC106035527	XR_001206837.1	0.0001	0.0001	0.0001	0.0001	0.0001	0.0001
106035528	NW_013185693.1	5649180	5650824	+	LOC106035528	XR_001206838.1	0.0001	0.0001	0.0001	0.0001	0.0001	0.0001
106035529	NW_013185693.1	5544704	5547972	+	LOC106035529	XR_001206839.1	0.0001	0.0001	0.0001	0.0001	0.0001	0.0001
106035553	NW_013185693.1	6090838	6197595	+	GRM3	XM_013180446.1;XM_013180448.1;XM_013180450.1;XM_013180447.1;XM_013180449.1;XM_013180445.1	0.0001	0.0001	0.0001	0.0001	0.00958845	0.0001
106035554	NW_013185693.1	6121581	6126298	-	LOC106035554	XR_001206849.1	0.0001	0.0001	0.0001	0.0001	0.0001	0.0001
106035556	NW_013185655.1	11743378	11747964	+	LOC106035556	XR_001206851.1;XR_001206852.1	0.0001	0.0001	0.0001	0.308632	0.054695	0.176404
106035568	NW_013185693.1	4495322	4647467	-	SEMA3E	XM_013180480.1;XM_013180479.1	0.04854	0.087206	0.022995	0.042121	0.014322	0.0001
106035570	NW_013185693.1	6025362	6047780	+	LOC106035570	XR_001206853.1	0.0001	0.0001	0.0001	0.0001	0.0001	0.0001
106035573	NW_013185694.1	6116368	6121605	-	CD180	XM_013180484.1;XM_013180485.1	0.0001	0.0171985	0.057283	0.0306126	0.0001	0.0001
106035574	NW_013185694.1	3913418	3915493	+	LOC106035574	XR_001206855.1	0.0001	0.0001	0.0001	0.0001	0.0001	0.0001
106035575	NW_013185694.1	1399129	1407584	-	ESM1	XM_013180486.1	0.247252	0.435553	0.276959	0.132214	0.04408	0.153413
106035576	NW_013185694.1	1435738	1440968	+	LOC106035576	XM_013180488.1	0.0001	0.0001	0.0001	0.0001	0.0001	0.0001
106035578	NW_013185694.1	849772	856656	-	LOC106035578	XR_001206857.1	0.0001	0.0001	0.0001	0.0001	0.0001	0.0001
106035579	NW_013185694.1	735034	745566	+	LOC106035579	XR_001206860.1;XR_001206858.1;XR_001206859.1	0.0001	0.0001	0.0316945	0.0001	0.0001	0.0001
106035583	NW_013185694.1	1420640	1429321	-	LOC106035583	XM_013180490.1	0.0001	0.0001	0.0001	0.0001	0.0001	0.0001
106035584	NW_013185694.1	1479415	1495010	+	LOC106035584	XR_001206865.1	0.0001	0.0001	0.0001	0.0001	0.0001	0.0001
106035585	NW_013185694.1	168368	169012	+	LOC106035585	XM_013180491.1	0.0001	0.0001	0.0001	0.0001	0.0001	0.0001
106035591	NW_013185694.1	1718246	1748789	+	DDX4	XM_013180498.1	0.0001	0.0001	0.041632	0.024028	0.0001	0.0001
106035594	NW_013185694.1	1377238	1379746	-	LOC106035594	XR_001206866.1	0.0001	0.0001	0.0001	0.125265	0.0001	0.0001
106035595	NW_013185694.1	5469428	5482411	-	LOC106035595	XR_001206867.1	0.0001	0.0001	0.0001	0.0001	0.0001	0.0001
106035596	NW_013185694.1	4858350	4863800	+	LOC106035596	XR_001206868.1;XR_001206870.1	0.0001	0.0001	0.0001	0.0883438	0.0625907	0.0214671
106035597	NW_013185694.1	4047865	4053820	+	LOC106035597	XR_001206871.1	0.0001	0.0001	0.0001	0.0001	0.0001	0.0001
106035598	NW_013185694.1	4716989	4718317	-	HTR1A	XM_013180501.1	0.0001	0.0001	0.068085	0.0001	0.030863	0.0001
106035599	NW_013185694.1	1366641	1369272	+	LOC106035599	XR_001206872.1	0.0001	0.0001	0.0001	0.0001	0.0001	0.0001
106035600	NW_013185694.1	819794	829207	-	LOC106035600	XR_001206873.1	0.0001	0.0001	0.078796	0.0001	0.0001	0.0001
106035601	NW_013185694.1	4677949	4679221	-	LOC106035601	XR_001206874.1	0.0001	0.0001	0.0001	0.0001	0.0001	0.0001
106035602	NW_013185694.1	1190981	1192930	+	LOC106035602	XR_001206875.1	0.0001	0.0001	0.0001	0.0001	0.0001	0.0001
106035603	NW_013185694.1	71242	75670	+	LOC106035603	XR_001206876.1	0.0001	0.0001	0.0001	0.0001	0.0001	0.0001
106035609	NW_013185655.1	12024023	12029263	-	LOC106035609	XR_001206879.1	0.022518	0.0001	0.0001	0.0001	0.0001	0.0001
106035610	NW_013185694.1	1881832	1931220	-	ANKRD55	XM_013180514.1;XM_013180512.1;XM_013180513.1	0.0001	0.014979	0.026552	0.0001	0.033525	0.0001
106035612	NW_013185694.1	1851458	1862513	+	LOC106035612	XR_001206880.1;XR_001206881.1;XR_001206882.1	0.478601	0.371686	0.340691	0.0888737	0.350579	0.122247
106035614	NW_013185655.1	12029276	12040884	+	LOC106035614	XR_001206883.1	0.0001	0.0001	0.0001	0.0001	0.0001	0.0001
106035616	NW_013185655.1	12348965	12384052	+	LOC106035616	XR_001206884.1	0.123631	0.083646	0.113341	0.041929	0.017365	0.022789
106035622	NW_013185655.1	12430005	12451071	-	LOC106035622	XR_001206888.1;XR_001206885.1;XR_001206887.1;XR_001206890.1	0.0278846	0.0530955	0.0001	0.0001	0.0001	0.0001
106035625	NW_013185694.1	506401	509532	-	LOC106035625	XR_001206886.1	0.0001	0.0001	0.0001	0.0001	0.0001	0.0001
106035635	NW_013185694.1	1748930	1753527	+	LOC106035635	XR_001206891.1	0.265621	0.055263	0.293979	0.0001	0.0001	0.0001
106035639	NW_013185694.1	1205009	1206627	+	HSPB3	XM_013180561.1	0.193673	0.36912	0.314129	0.718115	0.384067	0.520641
106035641	NW_013185694.1	1212248	1220076	-	LOC106035641	XR_001206894.1;XR_001206893.1;XR_001206895.1	0.0001	0.130688	0.0001	0.0275636	0.0548294	0.0001
106035642	NW_013185694.1	1254429	1274286	-	LOC106035642	XR_001206896.1	0.106932	0.0001	0.0001	0.0001	0.0001	0.0001
106035644	NW_013185694.1	5286288	5291410	+	LOC106035644	XR_001206897.1;XR_001206898.1	0.518903	0.287179	0.287487	0.277166	0.251375	0.234748
106035646	NW_013185694.1	2284372	2286051	+	LOC106035646	XR_001206899.1	0.254674	0.130671	0.0001	0.0001	0.0001	0.354646
106035647	NW_013185694.1	4777056	4856252	+	RNF180	XR_001206900.1;XM_013180578.1	0.556165	0.42456	0.759447	0.947196	1.23908	0.685453
106035651	NW_013185694.1	2896970	3025979	+	RAB3C	XM_013180584.1	0.0001	0.029848	0.0001	0.011241	0.018392	0.0001
106035656	NW_013185694.1	2147837	2182198	-	LOC106035656	XR_001206903.1	0.126361	0.046213	0.149086	0.164707	0.168464	0.175225
106035668	NW_013185694.1	6146940	6165879	+	LOC106035668	XR_001206909.1;XR_001206910.1	0.051568	0.052771	0.0001	0.055266	0.099349	0.0001
106035669	NW_013185695.1	2123987	2329076	-	OCA2	XM_013180616.1;XM_013180618.1;XM_013180617.1	0.0001	0.0142018	0.0001	0.0001	0.0001	0.0001
106035670	NW_013185695.1	1297567	1303388	+	LOC106035670	XR_001206911.1	0.0001	0.0001	0.0001	0.0001	0.0001	0.0001
106035671	NW_013185695.1	4636265	4651402	-	LOC106035671	XM_013180623.1;XM_013180620.1;XM_013180622.1;XM_013180621.1	0.0771129	0.0502516	0.142717	0.223071	0.152609	0.152179
106035672	NW_013185695.1	265290	270383	+	LOC106035672	XM_013180624.1;XM_013180625.1	0.0325386	0.0001	0.0001	0.0001	0.0001	0.0001
106035674	NW_013185695.1	5009596	5023890	+	LOC106035674	XR_001206912.1	0.207719	0.0001	0.09994	0.033078	0.179778	0.19596
106035678	NW_013185695.1	285415	289963	+	LOC106035678	XM_013180633.1	0.0001	0.0001	0.0001	0.0001	0.0001	0.0001
106035686	NW_013185695.1	4537429	4561131	+	XG	XM_013180642.1	0.310121	0.284886	0.36813	0.02917	0.0001	0.021411
106035688	NW_013185695.1	4182776	4185202	-	LOC106035688	XR_001206913.1	0.0001	0.013802	0.0001	0.022508	0.0001	0.067219
106035691	NW_013185695.1	3643202	3646965	+	LOC106035691	XR_001206914.1	0.0001	0.0001	0.0001	0.0001	0.0001	0.0001
106035692	NW_013185695.1	4224016	4228085	-	LOC106035692	XR_001206915.1	0.0001	0.0001	0.0001	0.0001	0.0001	0.0001
106035693	NW_013185695.1	3492547	3503896	+	LOC106035693	XR_001206916.1	0.0001	0.0001	0.0001	0.0001	0.0001	0.0001
106035694	NW_013185695.1	3715003	3729357	-	CRLF2	XM_013180660.1	0.0001	0.0001	0.0001	0.0001	0.0001	0.0001
106035696	NW_013185695.1	994705	996807	-	LOC106035696	XR_001206917.1	0.0001	0.0001	0.0001	0.0001	0.0001	0.0001
106035697	NW_013185695.1	1346524	1352317	-	LOC106035697	XR_001206918.1	0.0001	0.0001	0.0001	0.0001	0.0001	0.0001
106035698	NW_013185695.1	4685830	4688837	+	LOC106035698	XR_001206919.1;XR_001206920.1;XR_001206921.1	0.0001	0.0001	0.0001	0.08029	0.0001	0.0001
106035700	NW_013185695.1	3387768	3391099	+	LOC106035700	XR_001206922.1	0.0001	0.0001	0.0001	0.0001	0.0001	0.0001
106035701	NW_013185695.1	5271721	5276753	+	LOC106035701	XR_001206923.1	0.0001	0.0001	0.0001	0.0001	0.0001	0.0001
106035706	NW_013185695.1	3030619	3050904	+	LOC106035706	XR_001206928.1;XR_001206929.1;XR_001206927.1	0.00379107	0.11508	0.147311	0.178393	0.139629	0.0649706
106035708	NW_013185655.1	13338399	13348965	+	LOC106035708	XR_001206933.1;XR_001206930.1	0.28814	0.14965	0.234712	0.0001	0.0001	0.0001
106035724	NW_013185695.1	3979883	3984882	+	LOC106035724	XR_001206943.1;XR_001206942.1	0.0001	0.0001	0.0001	0.0001	0.0001	0.0001
106035725	NW_013185695.1	344527	406928	+	KIAA1211L	XM_013180731.1;XM_013180723.1;XM_013180724.1;XM_013180728.1;XM_013180727.1;XM_013180725.1;XM_013180730.1;XM_013180726.1	0.0509976	0.0329777	0.0393604	0.0411937	0.0670945	0.0460368
106035726	NW_013185695.1	417012	418123	-	LOC106035726	XR_001206946.1	0.0001	0.0001	0.133814	0.0001	0.0001	0.0001
106035727	NW_013185695.1	361352	366459	-	LOC106035727	XR_001206947.1	0.0001	0.0001	0.0001	0.0001	0.0001	0.0001
106035729	NW_013185655.1	13285550	13305413	-	LOC106035729	XR_001206948.1;XR_001206949.1	0.0001	0.0001	0.026031	0.0001	0.0001	0.0001
106035730	NW_013185695.1	1564089	1621263	+	GABRA5	XM_013180742.1;XM_013180738.1;XM_013180739.1;XM_013180740.1;XM_013180741.1	0.0970705	0.16298	0.159505	0.126239	0.0394474	0.0545756
106035731	NW_013185695.1	1417318	1457314	-	GABRB3	XM_013180750.1;XM_013180743.1;XM_013180744.1;XM_013180746.1;XM_013180745.1;XM_013180747.1;XM_013180748.1;XM_013180749.1	0.0121053	0.0123012	0.0001	0.0344636	0.0270111	0.0365334
106035732	NW_013185655.1	13306085	13318494	+	LOC106035732	XR_001206950.1;XR_001206952.1	0.0225346	0.0001	0.0001	0.0175529	0.0001	0.0001
106035737	NW_013185695.1	4755385	4763243	-	LOC106035737	XR_001206954.1	0.0001	0.0001	0.0001	0.077778	0.0001	0.0001
106035738	NW_013185695.1	4757493	4758415	-	LOC106035738	XR_001206955.1	0.0001	0.0001	0.0001	0.0001	0.0001	0.0001
106035742	NW_013185695.1	308037	339617	+	TSGA10	XM_013180762.1;XM_013180761.1;XM_013180764.1;XM_013180760.1;XM_013180763.1;XM_013180765.1	0.0001	0.0001	0.0146524	0.0001	0.0001	0.0001
106035746	NW_013185695.1	270578	283302	+	LOC106035746	XM_013180777.1;XM_013180778.1;XM_013180776.1;XM_013180775.1	0.0521879	0.0917036	0.00788558	0.0001	0.0001	0.0001
106035751	NW_013185695.1	3766188	3799504	-	LOC106035751	XM_013180792.1;XM_013180794.1;XM_013180791.1;XM_013180793.1	0.0871779	0.148999	0.113454	0.0402016	0.0670933	0.00904636
106035752	NW_013185695.1	3816509	3835567	+	LOC106035752	XM_013180795.1;XM_013180796.1;XM_013180797.1	0.171645	0.0611301	0.0955827	0.0476433	0.0365575	0.0282923
106035753	NW_013185655.1	13933887	13944457	-	LOC106035753	XR_001206957.1;XR_001206958.1	0.175297	0.141684	0.171594	0.093377	0.022052	0.014915
106035754	NW_013185695.1	4585540	4608885	-	LOC106035754	XM_013180801.1;XM_013180798.1;XM_013180799.1;XM_013180800.1	0.058131	0.0708359	0.0001	0.0130264	0.0001	0.050213
106035755	NW_013185695.1	777702	851657	+	VWA3B	XM_013180802.1	0.007814	0.017349	0.0001	0.0001	0.0001	0.0001
106035756	NW_013185695.1	4609396	4625612	-	LOC106035756	XM_013180808.1;XM_013180803.1;XM_013180806.1;XM_013180805.1;XM_013180807.1;XM_013180804.1	0.07404	0.0242029	0.0348674	0.186544	0.0966332	0.232813
106035758	NW_013185695.1	1628078	1963839	+	GABRG3	XM_013180810.1;XM_013180809.1	0.0001	0.0001	0.0001	0.0001	0.0001	0.0001
106035759	NW_013185695.1	1675777	1681583	+	LOC106035759	XR_001206959.1	0.0001	0.0001	0.0001	0.0001	0.0001	0.0001
106035761	NW_013185695.1	1626910	1628249	-	LOC106035761	XR_001206961.1	0.0001	0.0001	0.0001	0.0001	0.0001	0.0001
106035762	NW_013185695.1	1759154	1763845	-	LOC106035762	XR_001206962.1	0.0001	0.0001	0.0001	0.0001	0.0001	0.0001
106035769	NW_013185696.1	5820092	5826245	+	LOC106035769	XR_001206964.1	0.070657	0.124008	0.030832	0.0001	0.030902	0.062468
106035770	NW_013185696.1	4124760	4141420	-	TMPRSS6	XM_013180815.1	0.013042	0.0001	0.0001	0.01467	0.0001	0.0001
106035771	NW_013185696.1	4257864	4266507	-	LOC106035771	XR_001206966.1	0.0001	0.0001	0.0001	0.0001	0.0001	0.0001
106035774	NW_013185696.1	613819	705244	+	STAB2	XM_013180817.1	0.01964	0.028706	0.007568	0.0001	0.014563	0.0001
106035778	NW_013185696.1	3330238	3356224	+	ISX	XM_013180820.1	0.0001	0.0001	0.0001	0.0001	0.0001	0.0001
106035782	NW_013185696.1	3917247	3965581	-	CACNG2	XM_013180824.1	0.0001	0.0001	0.0001	0.0001	0.0001	0.0001
106035788	NW_013185696.1	4449257	4450635	-	LOC106035788	XM_013180828.1	0.308808	0.471903	0.744332	0.181671	0.0001	0.237389
106035790	NW_013185696.1	4488461	4489995	+	LOC106035790	XM_013180831.1	0.0001	0.0001	0.027556	0.0001	0.0001	0.0001
106035798	NW_013185696.1	5085321	5242829	+	CACNA1I	XM_013180838.1	0.010555	0.020413	0.02038	0.031607	0.017771	0.0001
106035799	NW_013185696.1	5373890	5398908	+	FAM83F	XM_013180839.1	0.0001	0.0001	0.0001	0.0001	0.0001	0.0001
106035805	NW_013185696.1	308562	341266	-	LOC106035805	XM_013180847.1	0.0001	0.0001	0.0001	0.0001	0.0001	0.016428
106035808	NW_013185696.1	4498717	4502259	+	GALR3	XM_013180850.1	0.0001	0.008995	0.098919	0.0001	0.0001	0.0001
106035809	NW_013185696.1	2274668	2276300	+	ASCL4	XM_013180851.1	0.146865	0.334896	0.246005	0.030324	0.043555	0.283047
106035810	NW_013185696.1	347279	383571	-	PAH	XM_013180852.1	0.0001	0.056095	0.0001	0.0001	0.0001	0.101206
106035812	NW_013185696.1	1531703	1534489	-	LOC106035812	XR_001206974.1;XR_001206975.1	0.0001	0.0001	0.0001	0.0001	0.0001	0.0001
106035813	NW_013185696.1	462207	476621	-	LOC106035813	XR_001206976.1	0.0001	0.0001	0.0001	0.0001	0.0001	0.0001
106035814	NW_013185696.1	488842	560243	-	LOC106035814	XR_001206977.1	0.0001	0.0001	0.0001	0.0001	0.0001	0.0001
106035815	NW_013185696.1	537616	556668	-	LOC106035815	XR_001206978.1	0.0001	0.0001	0.0001	0.0001	0.0001	0.0001
106035816	NW_013185696.1	483245	486763	-	LOC106035816	XR_001206979.1	0.0001	0.0001	0.0001	0.0001	0.0001	0.0001
106035817	NW_013185696.1	1480841	1485995	-	LOC106035817	XR_001206981.1	0.141422	0.05212	0.0001	0.0001	0.0001	0.0001
106035818	NW_013185696.1	105107	107134	+	LOC106035818	XR_001206982.1	0.0001	0.0001	0.0001	0.0001	0.0001	0.0001
106035819	NW_013185696.1	249732	258617	+	LOC106035819	XR_001206983.1	0.0001	0.0001	0.0001	0.0001	0.0001	0.0001
106035841	NW_013185696.1	2049136	2051595	-	LOC106035841	XR_001206987.1	0.026508	0.0001	0.0001	0.0001	0.0001	0.0001
106035847	NW_013185696.1	1909248	1929384	+	LOC106035847	XR_001206989.1	0.035216	0.033561	0.0001	0.13426	0.0342	0.0001
106035848	NW_013185696.1	1927001	1934068	-	LOC106035848	XR_001206991.1;XR_001206990.1	0.0810201	0.0635384	0.176377	0.107947	0.149662	0.199609
106035851	NW_013185696.1	4092477	4098269	-	TEX33	XM_013180927.1	0.0001	0.0001	0.0001	0.0001	0.0001	0.0001
106035854	NW_013185655.1	14270740	14276199	-	LOC106035854	XR_001206993.1	0.0001	0.0001	0.0001	0.0001	0.0001	0.032042
106035862	NW_013185696.1	5095659	5116433	+	LOC106035862	XR_001206994.1;XR_001206995.1	0.0001	0.0001	0.0001	0.0001	0.0001	0.0001
106035863	NW_013185696.1	4701383	4708024	-	KCNJ4	XM_013180946.1;XM_013180948.1;XM_013180947.1	0.0155328	0.0743166	0.0579718	0.0178578	0.0001	0.0001
106035865	NW_013185696.1	4706903	4708024	-	LOC106035865	XM_013180950.1	0.013301	0.0001	0.040323	0.014398	0.0001	0.0001
106035870	NW_013185696.1	5251982	5356023	+	GRAP2	XM_013180959.1;XM_013180960.1;XM_013180965.1;XM_013180962.1;XM_013180966.1;XM_013180963.1;XM_013180964.1;XM_013180961.1;XM_013180958.1	0.245384	0.0976377	0.181682	0.0779547	0.144261	0.231042
106035881	NW_013185696.1	5073794	5085217	+	LOC106035881	XR_001207006.1	0.08229	0.048562	0.012821	0.012918	0.0001	0.0001
106035884	NW_013185696.1	3418745	3422118	-	LOC106035884	XR_001207007.1	0.0001	0.0001	0.0001	0.0001	0.0001	0.0001
106035899	NW_013185696.1	4145666	4161454	-	IL2RB	XM_013181016.1;XM_013181017.1;XM_013181018.1;XM_013181015.1	0.0274893	0.0207113	0.0001	0.0001	0.0001	0.0001
106035901	NW_013185696.1	4153512	4157590	+	LOC106035901	XR_001207010.1;XR_001207011.1	0.0001	0.0001	0.0001	0.0001	0.0001	0.0001
106035902	NW_013185696.1	4188178	4193283	-	SSTR3	XM_013181019.1;XM_013181020.1;XM_013181022.1	0.0001	0.0001	0.0001	0.0001	0.0001	0.0001
106035905	NW_013185696.1	1773485	1864839	+	RFX4	XM_013181027.1;XM_013181035.1;XM_013181037.1;XM_013181028.1;XM_013181038.1;XM_013181043.1;XM_013181031.1;XM_013181033.1;XM_013181041.1;XM_013181034.1;XM_013181030.1;XM_013181032.1;XM_013181039.1;XM_013181029.1;XM_013181040.1	0.0307786	0.0411838	0.0001	0.0001	0.0001	0.00589378
106035906	NW_013185655.1	14423624	14466221	+	SLC34A2	XM_013181056.1;XM_013181047.1;XM_013181036.1;XM_013181063.1	0.181489	0.182451	0.0328792	0.0535981	0.0643904	0.0679226
106035907	NW_013185696.1	4600874	4610448	-	SLC16A8	XM_013181045.1;XM_013181044.1;XM_013181046.1	0.219971	0.292158	0.232628	0.00875996	0.0001	0.0001
106035916	NW_013185696.1	119577	179398	-	IGF1	XM_013181061.1	0.083272	0.03048	0.122765	0.060599	0.038796	0.050205
106035917	NW_013185696.1	130321	152244	+	LOC106035917	XR_001207012.1	0.0001	0.0001	0.0001	0.0001	0.0001	0.0001
106035921	NW_013185696.1	3999162	4008820	-	PVALB	XM_013181067.1;XM_013181068.1	0.0196735	0.0001	0.0001	0.0001	0.0001	0.0001
106035922	NW_013185696.1	3990543	4004417	+	LOC106035922	XR_001207013.1;XR_001207014.1;XR_001207015.1	0.0001	0.0001	0.0001	0.0001	0.030064	0.060128
106035932	NW_013185655.1	14476254	14478169	-	LOC106035932	XR_001207021.1	0.0001	0.0001	0.0001	0.0001	0.0001	0.0001
106035933	NW_013185696.1	962930	971243	-	LOC106035933	XR_001207017.1	0.072433	0.0001	0.0001	0.016109	0.03129	0.026794
106035940	NW_013185655.1	14472904	14478016	+	LOC106035940	XR_001207022.1	0.253677	0.065408	0.0001	0.0001	0.150873	0.132256
106035941	NW_013185696.1	2327714	2357562	-	LOC106035941	XM_013181091.1;XM_013181088.1;XM_013181082.1;XM_013181083.1;XM_013181084.1;XM_013181085.1;XM_013181086.1;XM_013181087.1;XM_013181089.1;XM_013181090.1	0.0197549	0.00840205	0.0001	0.0001	0.0001	0.0001
106035945	NW_013185696.1	4274224	4282004	-	ELFN2	XM_013181102.1	0.083811	0.081558	0.128845	0.23843	0.234661	0.215933
106035948	NW_013185696.1	2008076	2015973	+	LOC106035948	XR_001207023.1	0.0001	0.0001	0.066558	0.0001	0.03229	0.0001
106035949	NW_013185697.1	5722807	5738402	-	CNDP1	XM_013181108.1;XM_013181106.1;XM_013181107.1	0.238675	0.546466	0.391675	0.413062	0.269537	0.191787
106035950	NW_013185697.1	1237824	1255845	-	LOC106035950	XR_001207028.1;XR_001207024.1;XR_001207025.1;XR_001207026.1;XR_001207027.1	0.0001	0.0001	0.0001	0.0001	0.0001	0.0001
106035952	NW_013185697.1	3182507	3186659	+	LOC106035952	XR_001207029.1	0.0001	0.137563	0.228462	0.0001	0.0001	0.0001
106035962	NW_013185697.1	3955267	3970624	-	LOC106035962	XM_013181119.1	0.083554	0.0001	0.289752	0.108163	0.0001	0.070956
106035965	NW_013185697.1	4291513	4306328	-	GALR1	XM_013181121.1	0.026038	0.0001	0.0001	0.044646	0.0001	0.145389
106035969	NW_013185697.1	3219992	3223106	+	LOC106035969	XR_001207031.1	0.262678	0.067165	0.108386	0.051465	0.131025	0.080586
106035970	NW_013185697.1	3254427	3264197	+	LOC106035970	XR_001207032.1;XR_001207033.1	0.0001	0.008842	0.0001	0.0001	0.0001	0.0001
106035971	NW_013185697.1	4242898	4249745	-	LOC106035971	XR_001207034.1	0.0001	0.0001	0.0001	0.0001	0.0001	0.0001
106035976	NW_013185697.1	4561658	4562510	+	LOC106035976	XR_001207036.1	0.0001	0.0001	0.0001	0.0001	0.0001	0.0001
106035977	NW_013185697.1	4350900	4352283	+	LOC106035977	XR_001207037.1	0.0001	0.0001	0.0001	0.0001	0.0001	0.0001
106035978	NW_013185697.1	4130759	4136876	-	LOC106035978	XR_001207038.1;XR_001207039.1	0.0001	0.0001	0.0001	0.0001	0.0001	0.0001
106035979	NW_013185697.1	5859205	5862189	-	LOC106035979	XR_001207040.1	0.0001	0.135981	0.0001	0.088982	0.0001	0.125272
106035980	NW_013185697.1	786527	800694	-	LOC106035980	XR_001207041.1;XR_001207042.1	0.0001	0.0001	0.0001	0.0001	0.0001	0.0001
106035981	NW_013185697.1	4203902	4205902	-	LOC106035981	XR_001207043.1	0.0001	0.0001	0.0001	0.0001	0.0001	0.0001
106035982	NW_013185697.1	5148209	5150082	-	LOC106035982	XR_001207044.1	0.0001	0.0001	0.0001	0.0001	0.0001	0.0001
106035983	NW_013185697.1	1326599	1361130	-	LOC106035983	XR_001207045.1	0.0001	0.0001	0.0001	0.0001	0.0001	0.0001
106035989	NW_013185655.1	14947816	15013980	+	LOC106035989	XR_001207048.1	0.0001	0.0001	0.0001	0.0001	0.0001	0.0001
106036013	NW_013185697.1	5886769	5889312	+	LOC106036013	XR_001207055.1	0.0001	0.0001	0.0001	0.0001	0.0001	0.0001
106036015	NW_013185697.1	2215114	2216137	+	LOC106036015	XR_001207056.1	0.0001	0.0001	0.0001	0.0001	0.0001	0.0001
106036023	NW_013185697.1	3560137	3563908	+	LOC106036023	XM_013181201.1	0.064251	0.0001	0.0001	0.0001	0.0001	0.0001
106036026	NW_013185697.1	3288089	3312365	-	LOC106036026	XR_001207058.1	0.0001	0.0001	0.0001	0.0001	0.0001	0.0001
[truncated: 34,141 more rows]
