# Supplementary material for: Transcriptome Data Revealed the circRNA–miRNA–mRNA Regulatory Network during the Proliferation and Differentiation of Myoblasts in Shitou Goose
Source: Animals (Basel). 2024 Feb 8;14(4):576. doi: 10.3390/ani14040576 (PMC10885906; doi:10.3390/ani14040576)
Supplement: Supplementary file 1 [file animals-14-00576-s001.zip › Table S4 DEmRNAs identified in GM and DM.xlsx]

## Sheet: Sheet1
Table S4 DEmRNAs identified in GM and DM
mRNA	logFC	logCPM	LR	PValue	FDR	sig
MSTRG.5380	-1.87702	11.9883	807.878	1.04518e-177	2.97907e-173	down
MSTRG.15841	1.35288	12.1722	466.936	1.48759e-103	2.12003e-99	up
MSTRG.6956	1.40478	10.8497	352.232	1.38386e-78	1.31481e-74	up
MSTRG.2198	-2.13797	9.05408	331.171	5.34187e-74	3.80649e-70	down
MSTRG.26339	2.49851	10.2039	315.453	1.41669e-70	8.07597e-67	up
MSTRG.9140	1.62076	10.0397	237.845	1.16024e-53	5.51174e-50	up
MSTRG.8504	-2.41761	8.80368	206.93	6.42147e-47	2.61473e-43	down
MSTRG.12334	-2.24366	8.11817	184.226	5.7912e-42	2.06333e-38	down
MSTRG.1249	2.42404	7.96901	177.85	1.42837e-40	4.07127e-37	up
MSTRG.12133	1.50903	11.2821	175.637	4.34648e-40	1.12625e-36	up
MSTRG.6469	-1.6663	8.73666	168.84	1.32618e-38	3.15e-35	down
MSTRG.16257	2.52191	8.04352	168.148	1.87833e-38	4.1183e-35	up
MSTRG.10053	-1.41891	9.23129	165.433	7.35605e-38	1.49764e-34	down
MSTRG.22663	1.29804	9.30197	144.041	3.47992e-33	6.61254e-30	up
MSTRG.18591	-2.86974	7.25653	139.291	3.80375e-32	6.77615e-29	down
MSTRG.29313	1.14076	12.2767	129.668	4.84478e-30	8.12299e-27	up
MSTRG.17041	-1.41145	8.69301	129.34	5.71515e-30	9.04994e-27	down
MSTRG.20566	-1.41603	9.91877	128.427	9.05106e-30	1.3578e-26	down
MSTRG.28519	2.40615	7.28566	122.549	1.75024e-28	2.49436e-25	up
MSTRG.13622	-1.56457	8.16142	106.367	6.12785e-25	8.11425e-22	down
MSTRG.4251	1.9993	8.22006	106.323	6.26298e-25	8.11425e-22	up
MSTRG.12553	-1.59958	8.10679	105.64	8.84337e-25	1.09592e-21	down
MSTRG.17911	1.94775	7.53972	105.474	9.61516e-25	1.14192e-21	up
MSTRG.18137	1.15145	8.95923	103.863	2.16773e-24	2.47147e-21	up
MSTRG.29773	3.24433	6.47702	101.462	7.28512e-24	7.98645e-21	up
MSTRG.14852	1.20037	8.58637	93.7081	3.65661e-22	3.86016e-19	up
MSTRG.12933	1.04165	9.22798	84.7965	3.30711e-20	3.36652e-17	up
MSTRG.11898	-4.49694	5.95825	83.3866	6.74795e-20	6.63231e-17	down
MSTRG.7502	1.22577	8.35917	83.162	7.55962e-20	7.1824e-17	up
MSTRG.12136	1.34913	11.4878	81.9749	1.37829e-19	1.26727e-16	up
MSTRG.3114	1.04276	8.8744	79.4904	4.84583e-19	4.31627e-16	up
MSTRG.4670	3.25789	6.05531	74.1745	7.15071e-18	6.17626e-15	up
MSTRG.2021	3.09377	6.12415	73.4212	1.04735e-17	8.78016e-15	up
MSTRG.20372	1.60246	9.08534	72.8879	1.37225e-17	1.11753e-14	up
MSTRG.26468	3.23979	6.01766	71.5847	2.65615e-17	2.103e-14	up
MSTRG.24427	1.9709	6.95621	70.6446	4.27729e-17	3.29502e-14	up
MSTRG.321	1.43036	7.69952	69.2892	8.50357e-17	6.3543e-14	up
MSTRG.17970	-2.13149	6.86901	69.2454	8.69445e-17	6.3543e-14	down
MSTRG.19892	-1.21471	8.1965	67.8038	1.80598e-16	1.28689e-13	down
MSTRG.6183	1.45427	7.61793	67.3656	2.25547e-16	1.56799e-13	up
MSTRG.1796	1.29911	8.03878	63.5833	1.53725e-15	1.01898e-12	up
MSTRG.24071	1.03882	8.37058	61.4567	4.52589e-15	2.93185e-12	up
MSTRG.2587	1.75974	6.98985	59.9017	9.97143e-15	6.31591e-12	up
MSTRG.20596	1.42769	7.44922	57.7756	2.93793e-14	1.82043e-11	up
MSTRG.13624	-1.59887	7.21223	55.9091	7.58986e-14	4.60284e-11	down
MSTRG.29003	1.04498	8.29777	55.7857	8.08159e-14	4.79895e-11	up
MSTRG.4250	1.84541	6.77829	55.6114	8.83106e-14	5.13697e-11	up
MSTRG.5201	-1.14524	8.01166	54.9329	1.24716e-13	7.02821e-11	down
MSTRG.9887	-2.23012	6.46514	54.9166	1.25755e-13	7.02821e-11	down
MSTRG.26382	3.77771	5.45279	54.3531	1.6751e-13	9.00857e-11	up
MSTRG.20285	1.09509	8.21657	53.8707	2.14122e-13	1.13021e-10	up
MSTRG.14641	1.17012	7.86275	53.1557	3.0813e-13	1.59684e-10	up
MSTRG.22074	-2.86606	5.95131	52.4651	4.37973e-13	2.22921e-10	down
MSTRG.29948	1.47722	7.22379	52.2401	4.9113e-13	2.45591e-10	up
MSTRG.26298	1.47375	7.22639	52.122	5.21574e-13	2.56317e-10	up
MSTRG.28442	1.66083	6.93446	52.08	5.32854e-13	2.57423e-10	up
MSTRG.6216	1.58998	7.00121	50.6648	1.0957e-12	5.2051e-10	up
MSTRG.196	4.2997	5.21576	50.5251	1.17653e-12	5.4975e-10	up
MSTRG.26961	2.88299	5.75179	50.2554	1.34983e-12	6.20553e-10	up
MSTRG.17121	-3.60654	5.55222	49.7718	1.72711e-12	7.81395e-10	down
MSTRG.16247	3.32585	5.51125	49.185	2.32927e-12	1.03736e-09	up
MSTRG.3707	1.02153	15.1848	48.8701	2.73482e-12	1.19924e-09	up
MSTRG.12013	2.18565	6.22927	48.6338	3.08508e-12	1.33233e-09	up
MSTRG.727	2.88417	5.69805	48.2116	3.82622e-12	1.62774e-09	up
MSTRG.28446	-6.58684	5.00231	48.1526	3.94299e-12	1.65275e-09	down
MSTRG.11438	2.90475	5.67736	47.8649	4.56623e-12	1.88625e-09	up
MSTRG.25259	1.51808	7.42162	47.0873	6.78925e-12	2.72555e-09	up
MSTRG.10717	-1.35814	7.36453	47.0201	7.02634e-12	2.78155e-09	down
MSTRG.25496	-1.66069	6.85973	46.0836	1.13314e-11	4.42436e-09	down
MSTRG.17150	1.70114	6.70984	46.0489	1.15339e-11	4.43141e-09	up
MSTRG.11484	-1.9265	6.48271	44.4096	2.66371e-11	9.61061e-09	down
MSTRG.1084	2.19489	6.08026	43.6965	3.8346e-11	1.34935e-08	up
MSTRG.27587	2.68167	5.62846	41.3111	1.29832e-10	4.25357e-08	up
MSTRG.16915	1.9446	6.25967	41.2383	1.34753e-10	4.31559e-08	up
MSTRG.29306	2.6015	5.66988	40.9171	1.58826e-10	5.03003e-08	up
MSTRG.1282	1.51839	6.97861	39.7943	2.8216e-10	8.55576e-08	up
MSTRG.19046	1.23968	9.24014	39.1401	3.94453e-10	1.18348e-07	up
MSTRG.22976	1.52434	6.74347	38.9525	4.34244e-10	1.2893e-07	up
MSTRG.6717	-1.0016	7.85919	38.4646	5.57558e-10	1.62164e-07	down
MSTRG.1354	1.33153	7.05975	38.4439	5.63516e-10	1.62241e-07	up
MSTRG.25893	2.19649	5.89593	37.9527	7.24805e-10	2.06591e-07	up
MSTRG.15459	-2.46982	5.76776	37.2504	1.03891e-09	2.93189e-07	down
MSTRG.8383	-1.10597	7.55079	37.0701	1.13955e-09	3.15346e-07	down
MSTRG.1151	1.19761	7.23536	35.9007	2.07639e-09	5.53115e-07	up
MSTRG.24563	2.25269	5.75638	35.3792	2.71374e-09	7.0318e-07	up
MSTRG.3014	1.10428	7.39896	34.6963	3.85359e-09	9.72026e-07	up
MSTRG.25838	1.30799	6.95114	34.3925	4.50458e-09	1.12626e-06	up
MSTRG.8798	1.20953	7.14769	34.3174	4.68165e-09	1.16036e-06	up
MSTRG.387	-1.91379	6.13938	33.8702	5.89136e-09	1.4476e-06	down
MSTRG.6797	1.58414	6.46175	33.8299	6.01485e-09	1.46531e-06	up
MSTRG.10203	1.968	5.95228	33.2376	8.15603e-09	1.96091e-06	up
MSTRG.319	1.49433	6.57664	33.2302	8.18681e-09	1.96091e-06	up
MSTRG.23268	-1.47452	6.69029	33.1722	8.43493e-09	2.00351e-06	down
MSTRG.19786	1.11171	8.15588	33.1284	8.6268e-09	2.03215e-06	up
MSTRG.26163	1.25698	8.83136	32.7179	1.06554e-08	2.46591e-06	up
MSTRG.26420	2.74425	5.26592	31.7308	1.77095e-08	3.97459e-06	up
MSTRG.1418	1.78757	6.0915	31.5151	1.97897e-08	4.36838e-06	up
MSTRG.11971	3.88429	4.78059	31.5072	1.98702e-08	4.36838e-06	up
MSTRG.9780	3.13013	5.03927	31.0882	2.46563e-08	5.32407e-06	up
MSTRG.26625	-1.50629	6.54975	31.0057	2.57273e-08	5.47242e-06	down
MSTRG.28522	1.84226	5.98726	30.6119	3.15158e-08	6.60511e-06	up
MSTRG.11515	2.44345	5.41292	30.3599	3.58866e-08	7.46625e-06	up
MSTRG.25320	-2.03379	5.86366	30.1135	4.07489e-08	8.41641e-06	down
MSTRG.5381	-1.53962	6.67394	29.4483	5.74285e-08	1.16091e-05	down
MSTRG.20509	1.05456	7.2771	29.1305	6.76629e-08	1.34867e-05	up
MSTRG.4137	1.56649	6.28815	29.1164	6.81593e-08	1.34913e-05	up
MSTRG.400	4.58056	4.52969	29.0054	7.21773e-08	1.41881e-05	up
MSTRG.19969	1.63658	6.17896	28.9372	7.47644e-08	1.4596e-05	up
MSTRG.8818	1.15718	7.01816	28.7743	8.13218e-08	1.57681e-05	up
MSTRG.20837	-1.06425	7.29023	28.6194	8.80932e-08	1.69657e-05	down
MSTRG.8243	1.63374	6.15252	28.2806	1.04941e-07	1.9941e-05	up
MSTRG.12507	1.94872	5.75646	28.0637	1.17388e-07	2.21584e-05	up
MSTRG.3189	1.36971	6.55978	28.0465	1.18438e-07	2.22094e-05	up
MSTRG.9035	2.18383	5.5177	27.8572	1.30609e-07	2.43316e-05	up
MSTRG.28382	1.32772	6.61665	27.6452	1.45734e-07	2.64577e-05	up
MSTRG.4786	-1.77368	6.03046	27.5432	1.53624e-07	2.77136e-05	down
MSTRG.2047	-1.66899	6.17278	27.5292	1.54737e-07	2.77388e-05	down
MSTRG.1505	-2.42283	5.42101	27.4266	1.63171e-07	2.88874e-05	down
MSTRG.16455	1.93936	5.78007	27.374	1.67674e-07	2.95014e-05	up
MSTRG.20762	-2.56813	5.31936	27.3569	1.69156e-07	2.95795e-05	down
MSTRG.20549	1.5519	6.22283	27.2505	1.78728e-07	3.10628e-05	up
MSTRG.7190	2.13941	5.51865	26.9858	2.04956e-07	3.49812e-05	up
MSTRG.24304	-1.17994	6.93066	26.6247	2.47064e-07	4.1669e-05	down
MSTRG.24845	1.12205	6.97939	26.3927	2.7859e-07	4.67098e-05	up
MSTRG.23672	1.13565	6.9448	26.3258	2.88405e-07	4.80725e-05	up
MSTRG.3925	-2.08985	5.61226	25.7317	3.92326e-07	6.28229e-05	down
MSTRG.2925	1.39123	6.38183	25.2656	4.99545e-07	7.86659e-05	up
MSTRG.4775	1.64758	5.97897	25.114	5.40403e-07	8.417e-05	up
MSTRG.9779	3.27006	4.73369	24.9822	5.78626e-07	8.86976e-05	up
MSTRG.15279	2.22228	5.35119	24.9816	5.78808e-07	8.86976e-05	up
MSTRG.8503	-2.58311	5.198	24.9077	6.0141e-07	9.11808e-05	down
MSTRG.29238	-1.79251	5.87311	24.7938	6.38016e-07	9.58039e-05	down
MSTRG.1578	-1.5232	6.22767	24.792	6.38626e-07	9.58039e-05	down
MSTRG.13426	-1.13822	6.8939	24.2641	8.39917e-07	0.000124042	down
MSTRG.15782	1.03863	7.03522	23.7597	1.09141e-06	0.000160351	up
MSTRG.20763	-2.941	4.94648	23.7499	1.09702e-06	0.000160351	down
MSTRG.13506	-1.22786	6.66846	23.585	1.19518e-06	0.000173588	down
MSTRG.18941	1.13671	6.78314	23.4263	1.29794e-06	0.000185906	up
MSTRG.18415	1.49588	6.08057	22.8999	1.7066e-06	0.000239622	up
MSTRG.13210	2.29889	5.18386	22.887	1.71806e-06	0.000240049	up
MSTRG.14275	1.25984	6.48757	22.8032	1.79468e-06	0.00024953	up
MSTRG.1757	1.52919	6.02285	22.7841	1.81257e-06	0.000250795	up
MSTRG.7804	1.60946	5.89994	22.6728	1.92063e-06	0.000263192	up
MSTRG.7063	1.44353	6.13449	22.3922	2.22273e-06	0.000301688	up
MSTRG.10829	2.79492	4.82783	22.2579	2.38378e-06	0.000321147	up
MSTRG.13279	4.17087	4.33993	22.1909	2.46837e-06	0.000328767	up
MSTRG.21912	-1.63373	5.91939	22.034	2.67865e-06	0.000355114	down
MSTRG.12947	1.84825	5.56022	21.9724	2.766e-06	0.000364996	up
MSTRG.18327	1.92323	5.47459	21.9065	2.86258e-06	0.000374276	up
MSTRG.19846	3.77512	4.42332	21.8455	2.95509e-06	0.000384608	up
MSTRG.28980	-1.59218	5.95937	21.7585	3.09216e-06	0.000400617	down
MSTRG.7520	1.13782	6.64262	21.1624	4.21954e-06	0.000536918	up
MSTRG.29429	1.47021	6.01497	21.1076	4.34201e-06	0.000550046	up
MSTRG.24869	2.29229	5.09183	21.0646	4.44053e-06	0.000560038	up
MSTRG.27768	1.51268	5.94456	21.0337	4.51264e-06	0.000566625	up
MSTRG.3219	-1.06208	6.86772	20.9551	4.70176e-06	0.000585215	down
MSTRG.18947	2.03251	5.46487	20.8072	5.07922e-06	0.000624021	up
MSTRG.14323	2.94167	4.67729	20.7598	5.20636e-06	0.000634174	up
MSTRG.13623	-2.54954	4.97553	20.1951	6.99316e-06	0.000834	down
MSTRG.3764	2.05975	5.22273	19.8946	8.18307e-06	0.000971842	up
MSTRG.22608	1.44876	5.96905	19.851	8.37195e-06	0.000990149	up
MSTRG.25886	1.16972	6.48488	19.8237	8.49241e-06	0.000997816	up
MSTRG.1225	1.35368	6.12053	19.7177	8.97649e-06	0.00104431	up
MSTRG.8066	1.00789	7.56402	19.6325	9.38609e-06	0.00108753	up
MSTRG.7389	2.26145	5.01967	19.377	1.07291e-05	0.00122816	up
MSTRG.7873	-1.83046	5.49698	19.0062	1.30296e-05	0.00146214	down
MSTRG.13790	2.72488	4.99088	18.8693	1.39986e-05	0.00155861	up
MSTRG.15116	1.76326	5.46853	18.8337	1.42625e-05	0.00157567	up
MSTRG.6384	2.55758	4.77989	18.8128	1.44192e-05	0.00158684	up
MSTRG.26855	1.39348	5.99022	18.7978	1.45337e-05	0.00159328	up
MSTRG.28903	-1.35895	6.10691	18.5152	1.68551e-05	0.00183367	down
MSTRG.10768	-1.60682	5.72916	18.4449	1.74885e-05	0.00189534	down
MSTRG.4076	1.30964	6.10539	18.3401	1.84781e-05	0.001995	up
MSTRG.16364	1.60523	5.63544	18.3172	1.87008e-05	0.00201143	up
MSTRG.24078	1.80641	5.37875	18.2305	1.9572e-05	0.00209722	up
MSTRG.761	1.74821	5.43749	18.0949	2.10166e-05	0.00224359	up
MSTRG.2290	1.54341	5.70268	18.0349	2.16894e-05	0.00230677	up
MSTRG.3300	1.69045	5.50063	17.9835	2.22831e-05	0.0023611	up
MSTRG.22068	1.05261	6.61937	17.9605	2.25535e-05	0.0023809	up
MSTRG.10758	1.21199	6.25613	17.8293	2.41629e-05	0.00252276	up
MSTRG.17718	1.14318	6.39628	17.7669	2.49691e-05	0.00259742	up
MSTRG.13114	1.26697	6.13761	17.6837	2.60857e-05	0.00269392	up
MSTRG.26993	2.23572	4.9331	17.6427	2.6654e-05	0.00274267	up
MSTRG.29667	-2.65753	4.75632	17.5535	2.79336e-05	0.00284354	down
MSTRG.26518	1.75178	5.39043	17.4676	2.92251e-05	0.00295391	up
MSTRG.12864	3.06625	4.56321	17.4273	2.98514e-05	0.00299597	up
MSTRG.856	-1.56123	5.71816	17.4085	3.01476e-05	0.00301508	down
MSTRG.20493	1.21326	6.76952	17.1013	3.54376e-05	0.00351943	up
MSTRG.23710	-1.00926	6.70819	16.9442	3.84938e-05	0.00377041	down
MSTRG.120	1.33284	5.95602	16.8817	3.97833e-05	0.00385695	up
MSTRG.3983	-1.27995	6.11589	16.7593	4.24349e-05	0.00408622	down
MSTRG.21406	2.75327	4.80771	16.7162	4.34089e-05	0.00416594	up
MSTRG.3843	-1.96099	5.20254	16.6249	4.55497e-05	0.00435672	down
MSTRG.11973	1.53541	5.61084	16.6033	4.60716e-05	0.00439191	up
MSTRG.24118	1.42191	5.77563	16.4972	4.87223e-05	0.0046199	up
MSTRG.10478	-2.2384	4.95775	16.4919	4.88578e-05	0.0046199	down
MSTRG.158	1.79667	5.25933	16.3562	5.24838e-05	0.00492087	up
MSTRG.7850	1.29347	5.98392	16.3284	5.32609e-05	0.00497736	up
MSTRG.23195	1.64208	5.4391	16.2589	5.52508e-05	0.00514645	up
MSTRG.849	-3.08706	4.47243	16.2411	5.5771e-05	0.00517727	down
MSTRG.2533	1.23765	6.08219	16.2352	5.59449e-05	0.00517727	up
MSTRG.7244	3.26204	4.29177	16.2089	5.67268e-05	0.00521575	up
MSTRG.28707	-1.71808	5.42394	16.132	5.90782e-05	0.00541449	down
MSTRG.4536	-1.06276	6.51252	16.1185	5.9501e-05	0.00543576	down
MSTRG.950	2.08576	4.94972	16.0431	6.19178e-05	0.00563848	up
MSTRG.26528	1.44579	5.69407	15.9351	6.55508e-05	0.00591264	up
MSTRG.22893	-1.35304	5.92094	15.913	6.63199e-05	0.00594439	down
MSTRG.9478	1.15826	6.48333	15.8537	6.84315e-05	0.00605746	up
MSTRG.11205	1.18967	6.14155	15.7859	7.09309e-05	0.00622075	up
MSTRG.5200	-1.12342	6.33729	15.6542	7.60423e-05	0.00660818	down
MSTRG.8686	1.63659	5.3973	15.6211	7.73844e-05	0.00670421	up
MSTRG.14515	1.19003	6.11986	15.5337	8.10459e-05	0.006979	up
MSTRG.2124	-3.01474	4.44613	15.3755	8.81247e-05	0.00749797	down
MSTRG.23878	7.36511	5.51333	15.3187	9.08149e-05	0.00770386	up
MSTRG.15752	-1.03231	6.51075	15.2583	9.37635e-05	0.00790693	down
MSTRG.17799	1.01723	6.47745	15.145	9.95637e-05	0.00837128	up
MSTRG.4688	-8.65887	6.76933	15.1375	9.99557e-05	0.00837952	down
MSTRG.680	1.7933	5.16901	15.1066	0.000101606	0.00849291	up
MSTRG.1439	-1.03748	6.47188	14.9591	0.000109866	0.00905064	down
MSTRG.5382	-1.83039	5.20416	14.9041	0.000113119	0.009265	down
MSTRG.1896	1.27495	5.89863	14.8835	0.000114358	0.00931297	up
MSTRG.14662	-1.56487	5.51465	14.8408	0.000116975	0.00949901	down
MSTRG.8647	-1.55386	5.52583	14.7962	0.000119774	0.00967113	down
MSTRG.21705	1.34783	5.75344	14.703	0.000125843	0.0101325	up
MSTRG.16321	1.47915	5.53264	14.5819	0.000134196	0.0106843	up
MSTRG.18843	1.03629	6.47192	14.5559	0.000136059	0.0108025	up
MSTRG.19887	-1.72535	5.2774	14.3827	0.00014917	0.0117778	down
MSTRG.17036	1.13739	6.11835	14.2553	0.000159614	0.0124303	up
MSTRG.11495	-2.19848	4.81787	14.164	0.000167546	0.0129419	down
MSTRG.19672	1.09089	6.20973	14.1304	0.000170563	0.0131394	up
MSTRG.12578	1.45497	5.50962	13.8944	0.000193378	0.0148567	up
MSTRG.5787	2.0554	4.81212	13.8488	0.000198125	0.0151805	up
MSTRG.20071	4.21945	5.10447	13.8066	0.000202622	0.0154421	up
MSTRG.4253	1.97531	4.87516	13.7415	0.000209765	0.0159112	up
MSTRG.26086	1.29009	7.16632	13.6402	0.000221397	0.0166137	up
MSTRG.22970	1.05477	6.24703	13.6367	0.000221807	0.0166137	up
MSTRG.27894	-2.02477	4.91599	13.6344	0.000222076	0.0166137	down
MSTRG.1419	1.81976	5.0035	13.4262	0.000248137	0.0183705	up
MSTRG.7384	1.31937	5.68537	13.3959	0.000252176	0.0186212	up
MSTRG.22202	-2.3957	4.65931	13.321	0.00026245	0.0192304	down
MSTRG.20848	-1.31774	5.956	13.2482	0.000272838	0.0198741	down
MSTRG.23922	-1.70662	5.20085	13.2449	0.000273328	0.0198741	down
MSTRG.10807	-1.40744	5.59964	13.2285	0.000275721	0.0199972	down
MSTRG.3	1.03447	6.25393	13.2126	0.000278073	0.0201166	up
MSTRG.10734	1.0749	6.15705	13.2029	0.000279512	0.0201694	up
MSTRG.13424	2.1601	4.66455	13.0854	0.000297609	0.0214056	up
MSTRG.23707	-2.2583	4.68683	13.0685	0.000300298	0.021506	down
MSTRG.26088	-1.0046	6.3695	13.0396	0.000304969	0.0217858	down
MSTRG.27013	1.1224	6.02823	12.9735	0.000315939	0.022513	up
MSTRG.20775	2.19558	4.624	12.9237	0.000324449	0.0230044	up
MSTRG.6582	1.86183	4.9074	12.8173	0.000343425	0.0242894	up
MSTRG.6150	1.31672	5.6321	12.7916	0.000348181	0.0245649	up
MSTRG.10052	-2.24251	4.67029	12.736	0.000358684	0.0251812	down
MSTRG.9268	1.17483	5.89248	12.7245	0.000360893	0.025228	up
MSTRG.23822	-1.38066	5.59355	12.7233	0.00036112	0.025228	down
MSTRG.9888	-2.22187	4.67628	12.6304	0.000379519	0.0262859	down
MSTRG.11599	1.15701	5.91583	12.5891	0.000388006	0.0267425	up
MSTRG.18126	-1.00081	6.33173	12.5871	0.000388429	0.0267425	down
MSTRG.15143	-1.08581	6.13191	12.5741	0.000391134	0.0268259	down
MSTRG.29940	1.69926	5.05579	12.4948	0.000408094	0.0278275	up
MSTRG.16362	2.00051	4.74712	12.4856	0.000410096	0.0278876	up
MSTRG.20744	1.73229	5.01606	12.4818	0.000410932	0.0278876	up
MSTRG.25194	1.64148	5.12261	12.4659	0.00041444	0.0280589	up
MSTRG.18241	1.11132	5.999	12.4501	0.000417976	0.0282312	up
MSTRG.11113	-1.11852	6.03116	12.2893	0.000455561	0.0304809	down
MSTRG.13489	-1.02415	6.23866	12.2428	0.000467063	0.0311773	down
MSTRG.441	-1.61471	5.21534	12.2161	0.000473783	0.0315519	down
MSTRG.19655	2.20433	4.55537	12.176	0.000484086	0.0320881	up
MSTRG.10395	4.00953	3.92157	12.1513	0.000490545	0.0324408	up
MSTRG.23989	2.75689	5.03357	12.0576	0.000515823	0.0338767	up
MSTRG.27276	-1.14941	7.43978	12.0451	0.000519294	0.0340263	down
MSTRG.23902	1.33311	5.52377	11.9931	0.000533984	0.0346053	up
MSTRG.16720	1.2122	5.74306	11.9923	0.000534201	0.0346053	up
MSTRG.6953	1.0838	6.00937	11.9697	0.000540723	0.0348693	up
MSTRG.2103	1.17409	7.4903	11.9487	0.00054685	0.0350267	up
MSTRG.21642	1.95592	4.73118	11.8572	0.000574387	0.0364627	up
MSTRG.18894	-1.23539	5.75136	11.8325	0.000582057	0.0368675	down
MSTRG.8502	-2.98151	4.20141	11.793	0.000594542	0.0375471	down
MSTRG.6568	3.33115	3.97906	11.7902	0.00059542	0.0375471	up
MSTRG.28334	-2.85434	4.24057	11.6303	0.00064885	0.0404687	down
MSTRG.10490	-1.7165	5.95904	11.6227	0.000651533	0.0405225	down
MSTRG.21787	-2.37333	4.48595	11.5955	0.000661108	0.0408754	down
MSTRG.22215	1.41422	7.12823	11.5466	0.000678749	0.0416948	up
MSTRG.21700	-1.54612	5.22821	11.4673	0.000708314	0.0431391	down
MSTRG.6569	2.64965	4.22134	11.4284	0.000723312	0.0438542	up
MSTRG.26558	1.67672	4.97954	11.4249	0.000724672	0.0438542	up
MSTRG.24082	1.2375	6.60098	11.3649	0.00074847	0.0450979	up
MSTRG.26627	-1.11533	5.93666	11.3611	0.000749971	0.0450979	down
MSTRG.28448	-4.54661	3.75325	11.3277	0.000763591	0.0458203	down
MSTRG.5447	-1.97291	4.75267	11.2911	0.000778802	0.0465371	down
MSTRG.28235	-1.18355	5.78372	11.2334	0.000803371	0.0475325	down
MSTRG.19764	-1.1995	5.7524	11.2285	0.000805522	0.0475358	down
MSTRG.1438	2.63818	4.89346	11.2139	0.000811878	0.0477133	up
MSTRG.1156	1.12772	5.82611	11.1854	0.000824417	0.0480854	up
MSTRG.17474	1.5276	5.53468	11.1842	0.000824957	0.0480854	up
MSTRG.9617	1.13423	5.81055	11.1709	0.000830882	0.0482335	up
MSTRG.1085	2.49863	4.27395	11.0995	0.0008635	0.0495673	up
MSTRG.7838	-2.00069	4.71025	11.0978	0.000864293	0.0495673	down
MSTRG.27510	2.38303	4.33824	11.057	0.000883528	0.0505687	up
MSTRG.11435	-4.04407	4.54246	11.0283	0.000897322	0.0512553	down
MSTRG.5010	1.07636	5.91621	10.9921	0.000915034	0.0520583	up
MSTRG.13428	-2.22975	4.52095	10.9458	0.00093814	0.0531606	down
MSTRG.12906	1.69214	5.12471	10.926	0.000948226	0.0534687	up
MSTRG.9811	1.2721	5.514	10.9153	0.000953731	0.0536177	up
MSTRG.17473	-2.29335	4.47347	10.8934	0.000965092	0.0541496	down
MSTRG.16330	-1.63608	5.05442	10.8814	0.000971366	0.0542879	down
MSTRG.11516	2.51091	4.24766	10.8729	0.000975833	0.0544309	up
MSTRG.1825	1.30736	5.78774	10.8574	0.000984028	0.0547808	up
MSTRG.15212	1.05705	5.9409	10.8317	0.000997762	0.0553876	up
MSTRG.26216	1.60033	5.00756	10.791	0.00101995	0.0562354	up
MSTRG.13771	-2.26971	5.13227	10.7909	0.00102002	0.0562354	down
MSTRG.7246	1.72074	4.85557	10.6992	0.00107183	0.058864	up
MSTRG.12830	2.61693	4.17442	10.6721	0.00108761	0.0595015	up
MSTRG.26573	1.0668	9.34315	10.6395	0.00110698	0.0602389	up
MSTRG.22115	2.13758	4.4672	10.6387	0.00110743	0.0602389	up
MSTRG.26276	1.70771	4.85836	10.5873	0.00113865	0.0614679	up
MSTRG.8242	1.09308	5.82971	10.5779	0.00114447	0.0616649	up
MSTRG.17179	-3.73046	4.58142	10.3717	0.0012796	0.0683004	down
MSTRG.3329	1.34578	5.31995	10.3203	0.00131571	0.0700968	up
MSTRG.29117	4.28063	4.3147	10.2982	0.00133157	0.0708091	up
MSTRG.21006	-2.51189	4.28722	10.2801	0.00134472	0.0712425	down
MSTRG.23807	1.28416	5.41226	10.2224	0.00138741	0.0725605	up
MSTRG.8792	1.65926	4.86514	10.1328	0.00145658	0.075899	up
MSTRG.7874	-1.51414	5.12057	10.0932	0.00148816	0.0772624	down
MSTRG.25881	1.52	5.03356	10.078	0.00150049	0.0776196	up
MSTRG.25641	1.21889	5.51103	10.0603	0.00151496	0.0782264	up
MSTRG.29629	1.69351	4.81717	10.0533	0.00152073	0.078382	up
MSTRG.18712	3.13948	3.90601	10.0375	0.00153385	0.078916	up
MSTRG.1153	1.03834	5.88457	10.0169	0.00155114	0.0796616	up
MSTRG.1971	1.36854	5.24635	10.0062	0.00156014	0.0799796	up
MSTRG.6194	1.43842	5.1383	9.99161	0.00157255	0.0802177	up
MSTRG.26066	1.69153	4.81224	9.98753	0.00157604	0.0802177	up
MSTRG.5448	-1.90422	4.68073	9.98126	0.00158142	0.0803479	down
MSTRG.5063	1.10318	5.7326	9.96922	0.00159179	0.0807308	up
MSTRG.6402	2.37711	4.24014	9.93953	0.00161767	0.0818976	up
MSTRG.24724	1.43921	5.12686	9.90364	0.00164952	0.0831225	up
MSTRG.25083	-2.07936	5.08144	9.88193	0.0016691	0.0836105	down
MSTRG.25898	-1.25069	5.49717	9.86604	0.00168358	0.0840402	down
MSTRG.27198	3.42444	3.80074	9.81105	0.00173467	0.0861923	up
MSTRG.8908	1.02893	5.87189	9.74861	0.00179458	0.0886499	up
MSTRG.4690	1.85543	4.61489	9.73568	0.00180725	0.0889674	up
MSTRG.7967	-1.50674	5.08546	9.71098	0.0018317	0.0898605	down
MSTRG.21586	3.45257	3.78384	9.69789	0.0018448	0.0902294	up
MSTRG.20764	-3.76105	3.79617	9.67189	0.00187109	0.0913212	down
MSTRG.6272	-1.59789	4.96384	9.65702	0.00188629	0.091906	down
MSTRG.13068	1.89629	4.5668	9.64278	0.00190098	0.0924633	up
MSTRG.8643	1.08889	5.71903	9.62089	0.00192377	0.0934028	up
MSTRG.11388	1.06505	5.77081	9.61126	0.00193388	0.0934028	up
MSTRG.26814	-1.19951	5.55805	9.60961	0.00193562	0.0934028	down
MSTRG.3908	1.19242	5.50503	9.60861	0.00193667	0.0934028	up
MSTRG.25676	1.25049	5.39482	9.59155	0.00195475	0.0941152	up
MSTRG.3190	2.26122	4.27777	9.57891	0.00196825	0.0946056	up
MSTRG.8982	1.05261	5.79266	9.56239	0.00198604	0.0953	up
MSTRG.17753	-1.17629	5.59419	9.55015	0.00199934	0.0957766	down
MSTRG.373	1.06548	8.64518	9.52399	0.00202803	0.0969883	up
MSTRG.23686	-1.49891	5.0727	9.51874	0.00203385	0.0971033	down
MSTRG.14709	1.56605	4.90363	9.47637	0.00208135	0.0989997	up
MSTRG.21505	1.22162	5.43233	9.47405	0.00208398	0.0989997	up
MSTRG.12469	1.05479	5.77312	9.45562	0.00210504	0.0998334	up
MSTRG.17941	1.8556	4.58053	9.42194	0.00214405	0.101515	up
MSTRG.15832	2.39856	4.17611	9.40047	0.0021693	0.102075	up
MSTRG.13510	1.43287	5.07068	9.36245	0.00221476	0.103488	up
MSTRG.17240	1.0679	5.72718	9.33302	0.00225062	0.104991	up
MSTRG.5374	1.80594	4.61687	9.32053	0.002266	0.105536	up
MSTRG.8975	1.01913	5.83178	9.27473	0.00232336	0.108031	up
MSTRG.16437	2.77888	3.96883	9.1957	0.00242585	0.112065	up
MSTRG.28447	-1.93761	4.56155	9.16136	0.00247179	0.113635	down
MSTRG.22899	1.17044	5.48658	9.14486	0.00249418	0.114479	up
MSTRG.11281	2.1239	4.32665	9.13101	0.00251312	0.115163	up
MSTRG.18018	-2.20101	4.35356	9.08117	0.00258255	0.117966	down
MSTRG.25457	1.00334	5.83677	9.0409	0.00264005	0.120207	up
MSTRG.24275	-1.33415	5.24889	9.01597	0.00267631	0.121663	down
MSTRG.25308	1.06708	5.68483	9.01123	0.00268326	0.121785	up
MSTRG.20821	1.17552	6.4932	8.99419	0.00270839	0.12273	up
MSTRG.3712	1.34659	5.15078	8.95914	0.00276085	0.124909	up
MSTRG.9763	1.13533	5.53014	8.94526	0.00278191	0.12566	up
MSTRG.18745	1.34152	5.15322	8.91544	0.0028277	0.126926	up
MSTRG.25874	1.51566	4.89652	8.88369	0.0028773	0.128747	up
MSTRG.26340	4.41993	3.64476	8.86172	0.00291213	0.129788	up
MSTRG.8501	-1.93707	4.52732	8.86033	0.00291435	0.129788	down
MSTRG.20724	-1.00233	5.87117	8.85756	0.00291878	0.129788	down
MSTRG.16554	-1.15402	6.18978	8.85007	0.00293078	0.130118	down
MSTRG.12131	1.51772	4.88869	8.84273	0.00294259	0.130151	up
MSTRG.16369	-4.51168	3.73458	8.83858	0.00294929	0.130151	down
MSTRG.17486	2.34621	4.15026	8.83827	0.00294978	0.130151	up
MSTRG.27212	-1.32439	5.24018	8.83454	0.00295583	0.130216	down
MSTRG.19959	1.18494	5.41391	8.81536	0.00298705	0.131186	up
MSTRG.14951	1.03623	8.84137	8.77186	0.00305913	0.133734	up
MSTRG.6138	1.79635	6.66354	8.76347	0.00307324	0.134145	up
MSTRG.24175	1.0398	5.70872	8.74446	0.00310544	0.135054	up
MSTRG.7580	-3.05994	3.90369	8.68099	0.00321546	0.138445	down
MSTRG.2225	-1.22368	5.38381	8.6412	0.00328645	0.140241	down
MSTRG.6120	-1.52551	4.92551	8.62133	0.00332249	0.140924	down
MSTRG.20714	1.42717	4.98311	8.61178	0.00333996	0.141317	up
MSTRG.7191	2.0687	4.38858	8.61084	0.00334168	0.141317	up
MSTRG.7915	-1.09255	5.62974	8.58305	0.00339307	0.143018	down
MSTRG.712	3.93522	3.92043	8.5782	0.00340212	0.143018	up
MSTRG.20161	-1.15659	5.49954	8.57553	0.00340712	0.143018	down
MSTRG.28034	-1.75998	4.65511	8.57025	0.00341701	0.143018	down
MSTRG.11987	-1.47279	4.98687	8.56613	0.00342475	0.143132	down
MSTRG.5390	-2.21577	4.28679	8.55946	0.00343731	0.143392	down
MSTRG.1159	1.22535	5.30277	8.55749	0.00344104	0.143392	up
MSTRG.15682	1.47446	4.90826	8.54627	0.00346232	0.144068	up
MSTRG.3721	1.25751	5.2386	8.50982	0.00353235	0.146554	up
MSTRG.7256	1.42056	4.97253	8.45978	0.00363087	0.149741	up
MSTRG.12137	1.40928	4.98859	8.45675	0.0036369	0.149741	up
MSTRG.9422	1.79269	8.04232	8.45105	0.00364832	0.149839	up
MSTRG.8194	-2.35034	4.91069	8.4189	0.0037134	0.152073	down
MSTRG.476	1.20898	6.47242	8.38943	0.0037741	0.154091	up
MSTRG.11447	1.88585	4.43262	8.37154	0.00381142	0.155196	up
MSTRG.14050	-1.75139	4.63615	8.34977	0.00385736	0.156619	down
MSTRG.15388	1.19722	5.32321	8.33791	0.00388262	0.15742	up
MSTRG.16900	1.99666	4.33318	8.31622	0.00392926	0.159085	up
MSTRG.25894	-2.55693	4.0689	8.3102	0.0039423	0.159386	down
MSTRG.29356	1.15189	5.40493	8.29861	0.00396755	0.160165	up
MSTRG.14555	1.02873	5.66739	8.29167	0.00398274	0.160339	up
MSTRG.2126	-2.06503	4.35864	8.27828	0.00401222	0.16114	down
MSTRG.16346	1.16533	5.37535	8.27749	0.00401395	0.16114	up
MSTRG.6964	1.29037	6.54393	8.26992	0.00403072	0.161586	up
MSTRG.21911	-1.6996	4.67648	8.25122	0.00407245	0.16303	down
MSTRG.15959	-2.12725	6.14048	8.24477	0.00408695	0.16338	down
MSTRG.23052	-4.10611	3.5745	8.21409	0.00415663	0.16547	down
MSTRG.8310	-4.10186	3.57291	8.18846	0.00421577	0.167442	down
MSTRG.14138	1.72727	4.56147	8.18753	0.00421793	0.167442	up
MSTRG.15586	1.18154	5.32926	8.17778	0.00424067	0.168111	up
MSTRG.23293	-1.028	5.70403	8.13655	0.00433818	0.170789	down
MSTRG.21381	1.22696	5.23114	8.07915	0.00447773	0.175077	up
MSTRG.11896	-3.27623	3.77869	8.07912	0.00447782	0.175077	down
MSTRG.29300	-1.7926	4.55712	8.04366	0.00456633	0.177922	down
MSTRG.1816	1.0367	5.60801	8.0224	0.00462023	0.17966	up
MSTRG.24174	1.08444	5.49449	7.9711	0.00475301	0.183571	up
MSTRG.24431	2.05288	4.24498	7.93328	0.00485337	0.186535	up
MSTRG.16538	2.58203	3.93316	7.93322	0.00485353	0.186535	up
MSTRG.10551	1.13952	5.37442	7.93232	0.00485595	0.186535	up
MSTRG.10923	1.66219	4.59358	7.90054	0.00494201	0.188823	up
MSTRG.16057	1.47175	4.82393	7.89528	0.00495639	0.189119	up
MSTRG.5317	1.35298	4.9875	7.84544	0.00509491	0.193369	up
MSTRG.2298	-2.34913	4.12135	7.80759	0.00520273	0.196528	down
MSTRG.6218	1.49555	4.78005	7.80655	0.00520572	0.196528	up
MSTRG.3880	1.39778	4.9129	7.79247	0.00524643	0.197542	up
MSTRG.1810	1.21548	5.20795	7.78391	0.00527137	0.197715	up
MSTRG.4474	1.91181	4.33843	7.78375	0.00527183	0.197715	up
MSTRG.26686	1.16608	5.8325	7.73052	0.0054295	0.20274	up
MSTRG.25794	1.3854	4.92193	7.72893	0.00543428	0.20274	up
MSTRG.6989	1.65833	4.57201	7.70774	0.00549845	0.204526	up
MSTRG.27476	1.14703	6.20923	7.69845	0.00552684	0.204602	up
MSTRG.19607	1.69055	4.53633	7.69831	0.00552726	0.204602	up
MSTRG.21788	-2.43384	4.06174	7.68486	0.00556859	0.205864	down
MSTRG.12367	1.17489	5.26532	7.669	0.00561776	0.206877	up
MSTRG.8618	2.79797	3.81395	7.66652	0.00562548	0.206894	up
MSTRG.12071	-1.00384	5.68207	7.6491	0.00568006	0.208364	down
MSTRG.3815	-2.2226	4.17353	7.61696	0.00578219	0.211719	down
MSTRG.6199	1.1291	5.34584	7.61334	0.0057938	0.211719	up
MSTRG.26397	-2.51598	4.01116	7.60047	0.0058353	0.212962	down
MSTRG.10980	1.11915	5.36064	7.58037	0.00590072	0.214526	up
MSTRG.11718	2.68272	6.77579	7.5733	0.00592393	0.215095	up
MSTRG.7913	-1.98237	4.33292	7.56169	0.0059622	0.215485	down
MSTRG.21879	1.45851	4.79252	7.54892	0.0060046	0.21606	up
MSTRG.26870	-1.5614	4.73439	7.54468	0.00601876	0.216061	down
MSTRG.11897	-3.12776	3.76904	7.5396	0.00603576	0.216399	down
MSTRG.20975	1.02371	5.55247	7.49055	0.00620237	0.221814	up
MSTRG.2144	-1.05349	5.54365	7.48665	0.00621582	0.221947	down
MSTRG.29302	-1.32754	5.03963	7.47117	0.00626948	0.223095	down
MSTRG.2500	1.11343	5.35032	7.44251	0.00637008	0.226054	up
MSTRG.7089	1.41849	4.82994	7.42705	0.00642505	0.227495	up
MSTRG.28445	-2.84859	3.85096	7.42156	0.00644469	0.227907	down
MSTRG.9242	1.42699	4.81638	7.41603	0.00646454	0.228326	up
MSTRG.21192	1.396	4.99776	7.4124	0.00647758	0.228503	up
MSTRG.23844	2.86335	4.94245	7.34481	0.00672565	0.234928	up
MSTRG.29931	1.65287	4.52504	7.32054	0.0068171	0.23725	up
MSTRG.17475	-2.25163	4.1187	7.31044	0.00685553	0.238006	down
MSTRG.6314	1.57593	4.60879	7.29874	0.0069003	0.239269	up
MSTRG.18316	3.35981	3.59475	7.2707	0.00700887	0.241857	up
MSTRG.11512	1.40134	4.82754	7.24982	0.00709081	0.242337	up
MSTRG.29035	1.496	4.69757	7.23539	0.00714805	0.244001	up
MSTRG.18565	1.02158	5.5132	7.22637	0.00718403	0.244936	up
MSTRG.2702	-2.25557	4.10364	7.20648	0.0072641	0.24737	down
MSTRG.3705	1.2577	5.04359	7.20364	0.00727557	0.247465	up
MSTRG.10999	-2.1521	4.16679	7.19998	0.00729044	0.247675	down
MSTRG.18924	1.04489	5.45483	7.19175	0.00732395	0.248517	up
MSTRG.12962	1.52657	6.10507	7.16842	0.00741982	0.250874	up
MSTRG.5879	2.06799	4.1383	7.14518	0.00751656	0.253244	up
MSTRG.10837	-1.23788	5.13061	7.13139	0.0075746	0.254598	down
MSTRG.6011	-1.24016	5.37981	7.09671	0.00772255	0.258049	down
MSTRG.25648	1.95749	4.20857	7.05512	0.00790389	0.262876	up
MSTRG.1404	1.24905	5.03375	7.05056	0.00792403	0.262932	up
MSTRG.27567	-1.77775	4.87848	7.04358	0.00795499	0.263652	down
MSTRG.24432	1.56478	4.58313	7.03323	0.00800108	0.264787	up
MSTRG.11983	-1.02458	5.53013	7.03173	0.00800782	0.264787	down
MSTRG.6854	1.22727	5.06611	7.01936	0.0080633	0.265952	up
MSTRG.9069	1.62195	4.51572	7.01764	0.00807104	0.265952	up
MSTRG.28899	-1.99652	4.24726	6.98834	0.00820423	0.269097	down
MSTRG.11905	-1.05973	5.43741	6.94024	0.00842779	0.275479	down
MSTRG.10224	1.05234	5.3907	6.91662	0.00853981	0.27882	up
MSTRG.14887	1.07983	5.328	6.89561	0.00864078	0.281151	up
MSTRG.808	1.5978	4.5234	6.88686	0.00868317	0.281566	up
MSTRG.11035	1.25251	5.00025	6.88224	0.00870563	0.281973	up
MSTRG.20769	2.1982	4.01691	6.86121	0.00880868	0.284685	up
MSTRG.2127	-2.253	4.06065	6.85184	0.00885499	0.284685	down
MSTRG.5727	2.06434	4.10319	6.85098	0.00885927	0.284685	up
MSTRG.10180	1.06472	5.34932	6.83365	0.00894563	0.286491	up
MSTRG.22239	1.26908	4.96321	6.82579	0.0089851	0.287432	up
MSTRG.4947	1.16319	10.7845	6.82176	0.00900539	0.287759	up
MSTRG.16438	2.68495	3.76801	6.81039	0.00906288	0.289271	up
MSTRG.15122	2.53253	3.83242	6.80046	0.00911345	0.29056	up
MSTRG.9306	-1.22247	5.09787	6.77584	0.00923998	0.293282	down
MSTRG.20927	1.30084	4.9007	6.7584	0.00933072	0.295504	up
MSTRG.10602	1.07077	5.31865	6.73257	0.00946683	0.298488	up
MSTRG.10642	1.10908	5.23354	6.7004	0.00963913	0.302372	up
MSTRG.4920	1.50197	4.60711	6.69046	0.00969304	0.303605	up
MSTRG.24081	-1.32576	4.90579	6.62279	0.0100682	0.31329	down
MSTRG.21088	-1.19185	5.11811	6.58536	0.0102821	0.317863	down
MSTRG.12831	1.87407	4.21157	6.5817	0.0103033	0.318167	up
MSTRG.14567	1.13633	5.15827	6.57981	0.0103142	0.318167	up
MSTRG.1370	1.04407	5.34749	6.57431	0.0103461	0.318806	up
MSTRG.20897	1.76835	4.30224	6.56986	0.010372	0.318839	up
MSTRG.20162	1.23984	4.96869	6.56836	0.0103807	0.318839	up
MSTRG.9022	-1.25829	4.99505	6.52789	0.0106196	0.323042	down
MSTRG.7518	1.21864	4.99604	6.51695	0.0106851	0.324343	up
MSTRG.5773	-1.97453	4.19561	6.49651	0.0108087	0.327395	down
MSTRG.15415	1.42608	4.67312	6.48789	0.0108612	0.32829	up
MSTRG.16225	-1.55876	4.57608	6.47762	0.0109241	0.32984	down
MSTRG.181	-1.83129	4.30636	6.47499	0.0109403	0.329944	down
MSTRG.9781	3.03562	3.60706	6.47206	0.0109583	0.329944	up
MSTRG.1829	1.89088	4.18202	6.46955	0.0109738	0.329944	up
MSTRG.22787	2.46564	3.82109	6.44046	0.011155	0.332584	up
MSTRG.15201	1.01496	5.38076	6.4045	0.0113831	0.338324	up
MSTRG.26338	1.88374	4.17423	6.37415	0.0115795	0.341693	up
MSTRG.14708	-4.06884	3.56419	6.35687	0.0116928	0.343941	down
MSTRG.2386	1.20698	4.98643	6.3469	0.0117586	0.345166	up
MSTRG.2620	-1.41302	4.73382	6.33984	0.0118056	0.346187	down
MSTRG.7404	-2.85293	3.72468	6.31541	0.0119693	0.349551	down
MSTRG.13659	1.18176	5.02342	6.30103	0.0120668	0.351675	up
MSTRG.22931	-1.76297	4.33996	6.29875	0.0120823	0.35177	down
MSTRG.18711	3.47811	3.46285	6.29361	0.0121174	0.35243	up
MSTRG.20952	-1.14685	5.14594	6.28647	0.0121663	0.353211	down
MSTRG.3117	1.15824	5.0589	6.26035	0.012347	0.356562	up
MSTRG.28785	1.2251	4.93842	6.25458	0.0123872	0.357362	up
MSTRG.5363	2.04063	4.50758	6.1491	0.0131479	0.374073	up
MSTRG.22562	1.02554	5.30777	6.14821	0.0131545	0.374073	up
MSTRG.19770	1.30849	4.78404	6.14702	0.0131634	0.374073	up
MSTRG.575	1.30731	4.78241	6.12722	0.0133116	0.376877	up
MSTRG.25642	-1.56647	4.50807	6.11412	0.0134106	0.378085	down
MSTRG.11018	1.64019	4.35834	6.11023	0.0134402	0.378543	up
MSTRG.10178	2.70584	3.67964	6.10688	0.0134657	0.378886	up
MSTRG.13757	-3.34652	3.54924	6.08739	0.013615	0.382333	down
MSTRG.807	1.3227	4.74912	6.07127	0.0137398	0.385459	up
MSTRG.15414	1.89078	4.12048	6.04205	0.0139691	0.390737	up
MSTRG.27717	-3.45355	3.51375	6.03061	0.0140598	0.39289	down
MSTRG.23848	1.03752	5.25287	6.00187	0.0142908	0.397783	up
MSTRG.16248	3.24564	3.493	5.99005	0.0143868	0.399676	up
MSTRG.3361	-1.92043	4.15848	5.967	0.0145761	0.403754	down
MSTRG.28716	1.51639	4.46831	5.94422	0.0147656	0.406307	up
MSTRG.27168	1.6706	4.29756	5.92492	0.0149282	0.410318	up
MSTRG.21272	2.09701	3.9556	5.91448	0.0150169	0.412358	up
MSTRG.20402	-2.13626	4.00305	5.91078	0.0150485	0.41243	down
MSTRG.26943	-1.50997	4.53366	5.88503	0.0152702	0.416902	down
MSTRG.20595	1.41316	4.58689	5.88003	0.0153135	0.417685	up
MSTRG.19429	1.74129	4.22122	5.86744	0.0154235	0.420283	up
MSTRG.13061	-2.35132	3.87724	5.8645	0.0154493	0.420583	down
MSTRG.13758	-3.65132	3.42273	5.85635	0.0155209	0.421327	down
MSTRG.20398	1.28797	4.75928	5.83671	0.0156951	0.424133	up
MSTRG.16308	-1.03335	5.28464	5.83477	0.0157125	0.424133	down
MSTRG.22458	1.45261	4.5273	5.83346	0.0157242	0.424133	up
MSTRG.25460	1.06408	5.1624	5.83298	0.0157285	0.424133	up
MSTRG.17140	-3.63965	3.41927	5.8051	0.0159798	0.42969	down
MSTRG.10288	1.41229	4.57329	5.79656	0.0160575	0.431374	up
MSTRG.15820	-3.63378	3.41749	5.77947	0.0162145	0.434561	down
MSTRG.7752	2.73467	3.62838	5.76634	0.016336	0.436796	up
MSTRG.20990	-1.33232	4.74202	5.75618	0.0164308	0.438097	down
MSTRG.24336	-1.08212	5.16138	5.72522	0.016723	0.445056	down
MSTRG.3285	-1.06364	5.19651	5.71509	0.0168197	0.447213	down
MSTRG.13770	-2.47255	3.79225	5.66191	0.0173372	0.457135	down
MSTRG.509	1.07472	7.75754	5.59494	0.0180124	0.471448	up
MSTRG.8500	-1.27754	4.79074	5.58639	0.0181005	0.473321	down
MSTRG.13766	-2.92456	3.60935	5.56615	0.0183109	0.477509	down
MSTRG.3090	1.1796	4.88482	5.5551	0.0184269	0.479115	up
MSTRG.20849	-1.05014	5.1905	5.55379	0.0184407	0.479115	down
MSTRG.1252	2.21891	3.83235	5.55182	0.0184615	0.479115	up
MSTRG.5329	-1.06031	5.16886	5.55069	0.0184734	0.479115	down
MSTRG.25297	-1.74411	4.23286	5.52769	0.0187179	0.483256	down
MSTRG.3620	-3.57372	3.39991	5.52318	0.0187661	0.483712	down
MSTRG.5995	1.42024	4.51309	5.52287	0.0187694	0.483712	up
MSTRG.21099	1.65404	4.24544	5.50869	0.0189222	0.486953	up
MSTRG.22786	1.16999	4.89218	5.50803	0.0189294	0.486953	up
MSTRG.15413	1.37014	4.57644	5.50225	0.018992	0.487683	up
MSTRG.27677	-2.99719	3.57533	5.47673	0.0192713	0.492635	down
MSTRG.718	-1.35364	4.65556	5.46244	0.0194294	0.494904	down
MSTRG.8685	2.1036	3.88638	5.45981	0.0194587	0.495208	up
MSTRG.29160	1.7345	7.37164	5.44196	0.0196586	0.498957	up
MSTRG.27551	-1.30626	4.71864	5.43852	0.0196974	0.499497	down
MSTRG.3805	1.38486	4.54378	5.43658	0.0197192	0.499605	up
MSTRG.6471	-2.29381	3.84454	5.4241	0.0198606	0.501851	down
MSTRG.17289	3.48567	3.33803	5.41831	0.0199267	0.502887	up
MSTRG.25900	-1.38268	4.60523	5.40584	0.0200695	0.504002	down
MSTRG.15818	-2.03983	3.98663	5.39535	0.0201905	0.506148	down
MSTRG.14029	-1.96322	4.03763	5.39078	0.0202434	0.506839	down
MSTRG.16450	1.57456	4.30673	5.3899	0.0202536	0.506839	up
MSTRG.10889	-3.25377	3.48903	5.38527	0.0203074	0.507293	down
MSTRG.9244	-1.76262	4.18903	5.36462	0.0205492	0.511094	down
MSTRG.23046	-3.36676	3.4537	5.36167	0.020584	0.511514	down
MSTRG.25346	-1.77603	4.1757	5.35344	0.0206814	0.513456	down
MSTRG.1683	-1.40188	4.56953	5.35203	0.0206982	0.513456	down
MSTRG.22110	2.92388	3.51191	5.33475	0.0209043	0.51677	up
MSTRG.28977	-1.87917	4.08951	5.33312	0.0209239	0.516805	down
MSTRG.9886	-1.76022	4.18545	5.3316	0.0209421	0.516808	down
MSTRG.17612	-3.25542	3.47982	5.31787	0.0211078	0.519869	down
MSTRG.2886	2.16447	3.82775	5.3048	0.0212668	0.521725	up
MSTRG.9986	2.17135	3.82379	5.30457	0.0212695	0.521725	up
MSTRG.11796	-1.02944	5.17583	5.28499	0.02151	0.526717	down
MSTRG.26738	2.28476	3.75826	5.27366	0.0216504	0.528794	up
MSTRG.10206	-1.67389	4.25151	5.2651	0.0217572	0.530947	down
MSTRG.28502	-3.25712	3.47063	5.25103	0.0219337	0.533428	down
MSTRG.609	-2.39165	3.76919	5.23298	0.0221626	0.538075	down
MSTRG.6151	1.16478	4.84221	5.22165	0.0223073	0.540477	up
MSTRG.7772	1.60955	6.85022	5.22079	0.0223184	0.540477	up
MSTRG.19475	2.02499	3.89961	5.21641	0.0223747	0.541381	up
MSTRG.17744	2.09941	3.85055	5.20086	0.0225757	0.544892	up
MSTRG.7914	-1.23375	4.78108	5.19928	0.0225963	0.544892	down
MSTRG.12450	-1.48953	4.4315	5.19445	0.0226591	0.545165	down
MSTRG.25650	1.1785	5.43854	5.19395	0.0226656	0.545165	up
MSTRG.20421	-3.48371	3.38656	5.19253	0.0226841	0.545165	down
MSTRG.12357	1.5408	4.30687	5.18632	0.0227653	0.546555	up
MSTRG.28374	-1.01575	5.1827	5.18445	0.0227899	0.546555	down
MSTRG.20749	2.96781	3.47958	5.18372	0.0227995	0.546555	up
MSTRG.13227	1.52064	4.32779	5.17873	0.022865	0.547665	up
MSTRG.28553	-3.48521	3.37497	5.16439	0.0230546	0.550818	down
MSTRG.20784	1.55369	4.28669	5.15434	0.0231883	0.552373	up
MSTRG.9347	1.05204	5.0438	5.15367	0.0231972	0.552373	up
MSTRG.27113	1.32161	4.57464	5.14274	0.0233438	0.554046	up
MSTRG.8385	-1.24027	4.75854	5.14119	0.0233647	0.554046	down
MSTRG.3872	-3.47539	3.37229	5.12595	0.0235707	0.556728	down
MSTRG.22758	1.70051	4.13541	5.1256	0.0235754	0.556728	up
MSTRG.2348	1.39565	4.46909	5.12244	0.0236184	0.557093	up
MSTRG.26076	2.26998	3.74171	5.10385	0.0238727	0.562351	up
MSTRG.21504	1.21496	4.73076	5.10136	0.0239071	0.562696	up
MSTRG.17937	-1.0005	5.19482	5.09328	0.0240187	0.564391	down
MSTRG.13139	-3.46551	3.36956	5.0875	0.0240989	0.565808	down
MSTRG.24461	1.37794	4.48457	5.0824	0.0241699	0.566542	up
MSTRG.16779	1.1401	4.85533	5.07511	0.0242717	0.568461	up
MSTRG.26337	2.42169	3.66486	5.07178	0.0243184	0.569087	up
MSTRG.5451	1.13013	4.87018	5.06042	0.0244783	0.571537	up
MSTRG.3580	-2.11524	3.88743	5.06007	0.0244833	0.571537	down
MSTRG.4168	-2.70217	3.61704	5.05118	0.0246092	0.573537	down
MSTRG.11514	1.77788	4.05273	5.03812	0.0247954	0.576933	up
MSTRG.24873	1.10598	4.90932	5.03195	0.0248839	0.578334	up
MSTRG.1728	1.10991	4.9013	5.02911	0.0249248	0.578334	up
MSTRG.3685	3.38419	3.31285	5.0142	0.0251403	0.581635	up
MSTRG.27511	2.08937	3.82774	5.01098	0.0251871	0.582245	up
MSTRG.5742	-1.56767	4.3045	4.98104	0.0256265	0.58927	down
MSTRG.26094	-1.80603	4.08615	4.97977	0.0256453	0.58927	down
MSTRG.22601	1.6403	4.16587	4.97903	0.0256564	0.58927	up
MSTRG.4165	1.34959	4.49868	4.96172	0.0259144	0.593931	up
MSTRG.23044	-3.43208	3.36047	4.95935	0.0259499	0.593931	down
MSTRG.29001	2.42829	3.64547	4.95427	0.0260263	0.593931	up
MSTRG.21923	2.70377	3.53707	4.9529	0.0260469	0.593931	up
MSTRG.28915	-2.16678	3.84061	4.95045	0.0260839	0.59409	down
MSTRG.27215	-1.66595	4.20019	4.94207	0.0262107	0.59576	down
MSTRG.10069	1.00501	5.0926	4.9281	0.0264233	0.598684	up
MSTRG.18588	1.18599	4.74141	4.92441	0.0264799	0.599012	up
MSTRG.18240	1.05924	4.97587	4.91928	0.0265586	0.599853	up
MSTRG.286	-1.11459	4.92459	4.91925	0.0265591	0.599853	down
MSTRG.19391	3.05172	3.41976	4.91175	0.0266747	0.600406	up
MSTRG.28722	-1.05127	5.27664	4.90858	0.0267235	0.600406	down
MSTRG.27834	-3.41848	3.35685	4.9081	0.0267311	0.600406	down
MSTRG.1237	-1.5075	4.35192	4.89107	0.026996	0.604451	down
MSTRG.2897	-1.48092	4.37637	4.86303	0.0274381	0.612906	down
MSTRG.15830	-3.40476	3.35317	4.85684	0.0275368	0.613678	down
MSTRG.26729	2.81793	3.48546	4.85612	0.0275483	0.613678	up
MSTRG.8687	1.81805	3.98876	4.85546	0.0275588	0.613678	up
MSTRG.16537	2.58849	3.56344	4.83322	0.0279164	0.619762	up
MSTRG.1606	1.3633	4.45834	4.82826	0.0279969	0.619762	up
MSTRG.10691	2.05708	3.81854	4.82698	0.0280176	0.619762	up
MSTRG.23356	2.1751	3.75006	4.82369	0.0280712	0.619762	up
MSTRG.3655	3.33265	3.30056	4.81962	0.0281375	0.619787	up
MSTRG.8298	1.43357	4.90868	4.8169	0.028182	0.620286	up
MSTRG.28520	1.73083	4.05324	4.81384	0.0282321	0.620911	up
MSTRG.22034	-1.0166	5.09168	4.80321	0.0284068	0.62331	down
MSTRG.19703	-1.00189	5.12222	4.79937	0.0284702	0.624165	down
MSTRG.10804	-1.41511	4.44135	4.79687	0.0285115	0.624165	down
MSTRG.19620	3.07401	3.39594	4.78214	0.0287564	0.62808	up
MSTRG.4448	1.40616	4.38624	4.77641	0.0288521	0.629348	up
MSTRG.18564	1.46804	4.30708	4.75817	0.0291596	0.633005	up
MSTRG.15508	3.31234	3.29591	4.7448	0.0293871	0.636489	up
MSTRG.12582	-1.34484	4.80125	4.73677	0.0295244	0.638493	down
MSTRG.176	-3.1068	3.4435	4.73012	0.0296389	0.639998	down
MSTRG.3932	-1.21446	4.70449	4.70697	0.0300405	0.645088	down
MSTRG.7131	1.81436	3.96516	4.70273	0.0301148	0.645088	up
MSTRG.24449	1.11866	4.81055	4.70264	0.0301164	0.645088	up
MSTRG.23117	2.40443	3.61999	4.70129	0.0301399	0.645088	up
MSTRG.6110	-3.35428	3.35133	4.69475	0.030255	0.646445	down
MSTRG.2045	1.57523	4.17626	4.68936	0.0303499	0.647533	up
MSTRG.6136	1.52697	4.22696	4.68928	0.0303513	0.647533	up
MSTRG.4094	1.9861	3.84015	4.68566	0.0304154	0.648414	up
MSTRG.3615	-3.35567	3.34032	4.67744	0.0305613	0.650067	down
MSTRG.6144	-1.37027	4.47246	4.67432	0.0306169	0.650763	down
MSTRG.16591	1.05439	4.92761	4.67226	0.0306535	0.651056	up
MSTRG.27552	-1.2694	4.61065	4.6656	0.0307727	0.652629	down
MSTRG.19293	1.15781	4.73071	4.66183	0.0308403	0.652629	up
MSTRG.9641	1.54328	4.20331	4.65802	0.0309087	0.653555	up
MSTRG.8476	1.31586	5.94999	4.65033	0.0310475	0.655517	up
MSTRG.18076	-1.25452	4.62817	4.64433	0.0311563	0.657327	down
MSTRG.17509	-1.35038	4.48827	4.6269	0.0314744	0.662566	down
MSTRG.16687	-3.24166	3.38573	4.6229	0.0315478	0.663622	down
MSTRG.19120	-1.09085	4.89839	4.6182	0.0316343	0.664371	down
MSTRG.5078	2.41142	3.60466	4.61717	0.0316534	0.664371	up
MSTRG.17794	1.04062	4.93736	4.59687	0.0320304	0.671296	up
MSTRG.20958	-3.13559	3.41484	4.59249	0.0321123	0.672518	down
MSTRG.20829	-1.99387	3.88302	4.58606	0.032233	0.673623	down
MSTRG.224	-1.265	4.5914	4.55189	0.0328824	0.684122	down
MSTRG.26868	-2.13144	3.7951	4.54914	0.0329353	0.684723	down
MSTRG.9114	-3.3159	3.3302	4.53648	0.0331797	0.688799	down
MSTRG.26728	2.82907	3.43885	4.53519	0.0332047	0.688817	up
MSTRG.27003	-1.8319	3.98559	4.53347	0.0332382	0.689009	down
MSTRG.12063	-3.21564	3.37855	4.52313	0.0334395	0.691674	down
MSTRG.22978	1.8076	3.93723	4.51754	0.0335491	0.692432	up
MSTRG.4254	3.00728	3.37816	4.50151	0.0338649	0.69794	up
MSTRG.23049	-3.30486	3.32739	4.49804	0.0339338	0.698448	down
MSTRG.16526	2.75021	3.45938	4.49591	0.033976	0.698706	up
MSTRG.24988	-1.11401	4.82131	4.47765	0.0343409	0.704692	down
MSTRG.4202	3.23239	3.27765	4.46041	0.0346891	0.708777	up
MSTRG.14710	1.63255	4.0728	4.4466	0.0349708	0.710816	up
MSTRG.25895	-1.833	3.96838	4.44554	0.0349926	0.710816	down
MSTRG.4077	1.53084	4.69857	4.44538	0.0349959	0.710816	up
MSTRG.28622	-1.23318	4.61446	4.44452	0.0350133	0.710816	down
MSTRG.7582	-3.25631	3.34771	4.43728	0.0351621	0.711808	down
MSTRG.23039	-3.24028	3.3541	4.43439	0.0352219	0.712511	down
MSTRG.23530	1.07416	4.82933	4.43082	0.0352956	0.712992	up
MSTRG.18283	-2.55873	3.57932	4.42421	0.0354325	0.715118	down
MSTRG.9637	1.08684	4.80282	4.42211	0.0354762	0.715118	up
MSTRG.19957	1.18986	4.6188	4.41564	0.035611	0.716822	up
MSTRG.24241	-1.17702	4.69645	4.41385	0.0356483	0.717067	down
MSTRG.18193	-3.27876	3.32086	4.40834	0.0357637	0.717876	down
MSTRG.4541	-1.18947	4.67481	4.40832	0.0357641	0.717876	down
MSTRG.18725	3.21498	3.2738	4.40054	0.0359275	0.719369	up
MSTRG.10156	-2.88917	3.46216	4.39939	0.0359518	0.719369	down
MSTRG.24337	-1.1033	4.82139	4.3988	0.0359643	0.719369	down
MSTRG.21143	-1.11014	4.8058	4.38627	0.0362296	0.723145	down
MSTRG.3710	1.08193	4.79952	4.37096	0.0365564	0.72633	up
MSTRG.23056	-3.26743	3.31806	4.36989	0.0365793	0.72633	down
MSTRG.25726	-2.83285	3.47572	4.36944	0.0365889	0.72633	down
MSTRG.5446	-1.84124	3.94794	4.36925	0.036593	0.72633	down
MSTRG.5121	-1.30138	4.49554	4.36204	0.0367483	0.727892	down
MSTRG.13964	-2.64013	3.53891	4.35613	0.0368761	0.729595	down
MSTRG.6385	3.20178	3.27082	4.35563	0.0368867	0.729595	up
MSTRG.7218	-1.77026	3.99896	4.35409	0.0369203	0.729595	down
MSTRG.16069	2.22375	3.64932	4.34069	0.0372119	0.73337	up
MSTRG.13768	-2.66498	3.52761	4.33983	0.0372307	0.73337	down
MSTRG.24870	2.62371	3.47956	4.329	0.0374682	0.736521	up
MSTRG.21785	1.2149	4.55423	4.31392	0.0378017	0.742054	up
MSTRG.23240	3.18847	3.26795	4.31074	0.0378726	0.742381	up
MSTRG.16724	-2.48683	3.58941	4.30879	0.0379159	0.742381	down
MSTRG.3653	2.61088	3.48131	4.30867	0.0379186	0.742381	up
MSTRG.3242	-2.17618	3.73042	4.30849	0.0379225	0.742381	down
MSTRG.18995	2.03677	3.74375	4.29854	0.0381451	0.746226	up
MSTRG.24561	1.3964	4.29619	4.29658	0.0381892	0.746574	up
MSTRG.12863	2.11934	3.69481	4.2864	0.0384185	0.749549	up
MSTRG.13880	-2.49722	3.58166	4.28548	0.0384393	0.749549	down
MSTRG.23187	1.42038	4.26447	4.28516	0.0384465	0.749549	up
MSTRG.21093	1.28859	4.43614	4.28211	0.0385155	0.75038	up
MSTRG.26384	2.31819	5.84436	4.2789	0.0385883	0.750559	up
MSTRG.5414	-3.16552	3.35502	4.27823	0.0386036	0.750559	down
MSTRG.13616	-2.55082	3.55882	4.27209	0.0387432	0.752263	down
MSTRG.23035	-3.11607	3.37133	4.27206	0.038744	0.752263	down
MSTRG.18323	3.17502	3.265	4.26583	0.0388862	0.75451	up
MSTRG.12796	-1.97793	3.8348	4.25876	0.0390484	0.756374	down
MSTRG.15151	-1.74813	3.99789	4.25817	0.0390619	0.756374	down
MSTRG.24758	-1.16046	4.68448	4.25199	0.0392043	0.758101	down
MSTRG.20340	-1.25322	4.53779	4.24943	0.0392635	0.758417	down
MSTRG.27051	-1.05367	4.87682	4.24783	0.0393005	0.758417	down
MSTRG.23925	1.08737	4.75757	4.24608	0.0393411	0.758687	up
MSTRG.15900	-1.22497	4.57549	4.22975	0.0397213	0.763437	down
MSTRG.1251	2.05527	3.7205	4.226	0.0398092	0.76378	up
MSTRG.7073	-2.99634	3.40254	4.22594	0.0398107	0.76378	down
MSTRG.12041	1.37092	4.3118	4.22339	0.0398704	0.76378	up
MSTRG.5982	1.36295	4.32069	4.21776	0.0400029	0.765238	up
MSTRG.26458	-1.97986	3.82499	4.21156	0.0401494	0.765963	down
MSTRG.14123	-3.05183	3.3821	4.20821	0.0402287	0.765963	down
MSTRG.835	-1.2027	4.60455	4.20726	0.0402513	0.765963	down
MSTRG.5154	-1.64063	4.07904	4.20707	0.0402558	0.765963	down
MSTRG.15352	-2.50954	3.56279	4.19671	0.0405025	0.768754	down
MSTRG.21710	1.43534	4.22551	4.18868	0.0406947	0.770712	up
MSTRG.7219	-2.11589	3.74082	4.18427	0.0408007	0.771534	down
MSTRG.19497	-1.27724	4.48507	4.17496	0.0410254	0.77389	down
MSTRG.23673	1.45338	4.2003	4.16873	0.0411766	0.776228	up
MSTRG.29345	-2.31779	3.63598	4.15436	0.0415275	0.780777	down
MSTRG.24868	2.91928	3.35546	4.15208	0.0415834	0.781312	up
MSTRG.12090	1.131	4.72151	4.15066	0.0416183	0.781454	up
MSTRG.20606	-1.41966	4.29464	4.14925	0.0416529	0.781588	down
MSTRG.15123	2.23297	3.61312	4.14395	0.0417835	0.782627	up
MSTRG.5445	2.59031	3.46441	4.14366	0.0417907	0.782627	up
MSTRG.29755	1.54779	4.09268	4.13925	0.0418999	0.784157	up
MSTRG.27791	1.0732	4.75469	4.1314	0.0420945	0.786002	up
MSTRG.29447	-1.09229	4.77138	4.12505	0.0422527	0.787036	down
MSTRG.6201	1.29414	4.39079	4.12323	0.0422984	0.787036	up
MSTRG.19447	1.29956	4.3834	4.12307	0.0423022	0.787036	up
MSTRG.13769	-2.30382	3.63596	4.11666	0.0424629	0.78951	down
MSTRG.19737	2.19337	3.62756	4.11364	0.0425387	0.789718	up
MSTRG.14431	-1.5336	4.16164	4.1132	0.0425497	0.789718	down
MSTRG.28449	2.18382	3.63207	4.11212	0.042577	0.789718	up
MSTRG.3817	1.90603	3.79239	4.10961	0.0426403	0.789718	up
MSTRG.14331	-1.06627	4.81543	4.10792	0.0426827	0.789991	down
MSTRG.14134	-2.74565	3.4639	4.1041	0.0427793	0.790896	down
MSTRG.21980	1.21742	4.49901	4.10301	0.0428069	0.790896	up
MSTRG.17932	-1.42358	4.27933	4.1027	0.0428149	0.790896	down
MSTRG.1058	1.64623	7.09639	4.09639	0.0429749	0.792824	up
MSTRG.17828	2.05194	3.69909	4.09074	0.0431188	0.79445	up
MSTRG.2606	-1.43286	4.26439	4.08437	0.0432817	0.796886	down
MSTRG.25771	-1.30587	4.42296	4.08267	0.0433252	0.796886	down
MSTRG.5779	-1.1929	5.28033	4.08229	0.0433349	0.796886	down
MSTRG.1005	1.03546	4.81347	4.07342	0.0435631	0.800567	up
MSTRG.18142	1.0715	4.74202	4.07026	0.0436446	0.801519	up
MSTRG.25899	-1.03919	4.85753	4.06923	0.0436712	0.801519	down
MSTRG.2313	1.01125	4.99279	4.06634	0.043746	0.802375	up
MSTRG.21618	-2.83166	3.42969	4.06486	0.0437843	0.802562	down
MSTRG.22764	1.36131	4.28714	4.06262	0.0438423	0.802726	up
MSTRG.14121	-3.17344	3.29541	4.06234	0.0438496	0.802726	down
MSTRG.23908	-1.98011	3.79636	4.0581	0.0439601	0.804012	down
MSTRG.12854	3.1117	3.26013	4.05618	0.0440099	0.804111	up
MSTRG.7056	1.06329	4.75304	4.05289	0.0440959	0.804652	up
MSTRG.27611	1.71802	3.91949	4.04915	0.0441936	0.805403	up
MSTRG.23261	2.78716	3.38254	4.04662	0.0442598	0.806094	up
MSTRG.18007	1.60378	4.01849	4.04538	0.0442924	0.806172	up
MSTRG.28692	1.5209	4.09922	4.04181	0.0443861	0.807084	up
MSTRG.18315	3.10587	3.25034	4.04132	0.0443991	0.807084	up
MSTRG.2778	-1.54806	4.12799	4.02615	0.0447999	0.81153	down
MSTRG.18129	1.13452	4.61338	4.01778	0.0450229	0.813403	up
MSTRG.4978	1.00062	4.87019	4.01744	0.0450321	0.813403	up
MSTRG.711	-1.33926	4.36158	4.01225	0.0451709	0.813876	down
MSTRG.26160	-3.15717	3.2916	4.01109	0.045202	0.813876	down
MSTRG.14848	-1.15567	4.63041	4.01006	0.0452296	0.813876	down
MSTRG.10091	-1.71582	4.00065	4.00772	0.0452925	0.814305	down
MSTRG.3656	2.77678	3.37991	4.00598	0.0453392	0.814305	up
MSTRG.7403	2.0317	3.69545	4.00418	0.0453875	0.814659	up
MSTRG.28981	-2.79074	3.43315	4.0026	0.0454301	0.814912	down
MSTRG.16294	1.05556	4.75237	3.99458	0.0456467	0.817767	up
MSTRG.7581	-3.14896	3.28974	3.98546	0.0458946	0.820147	down
MSTRG.11899	-3.14896	3.28973	3.98546	0.0458946	0.820147	down
MSTRG.5385	-2.46886	3.54373	3.98058	0.0460276	0.82098	down
MSTRG.28441	-3.14484	3.28879	3.97265	0.046245	0.823312	down
MSTRG.9108	1.29857	4.34811	3.97028	0.04631	0.823439	up
MSTRG.4324	2.69231	3.40127	3.96073	0.0465734	0.827091	up
MSTRG.3616	-2.80433	3.42188	3.95958	0.0466053	0.827143	down
MSTRG.15998	1.63748	4.35185	3.94973	0.046879	0.830966	up
MSTRG.8576	-1.12756	4.66131	3.94732	0.046946	0.831272	down
MSTRG.20419	-3.13656	3.28683	3.94701	0.0469546	0.831272	down
MSTRG.28076	1.74015	3.88064	3.94386	0.0470428	0.832315	up
MSTRG.2411	-3.12239	3.30395	3.93836	0.0471968	0.833221	down
MSTRG.26151	-3.1324	3.28593	3.9342	0.0473136	0.834516	down
MSTRG.1490	1.56857	4.82456	3.93201	0.0473753	0.835088	up
MSTRG.12620	-1.43082	4.22993	3.92689	0.0475197	0.836599	down
MSTRG.23048	-3.07725	3.32273	3.92177	0.0476648	0.837075	down
MSTRG.13503	1.4907	4.10411	3.92085	0.0476907	0.837075	up
MSTRG.13375	-1.54599	4.10645	3.92075	0.0476936	0.837075	down
MSTRG.12619	-3.12405	3.284	3.90857	0.0480404	0.842125	down
MSTRG.7598	-1.4086	4.24921	3.9001	0.0482831	0.845341	down
MSTRG.22979	2.05245	3.66482	3.89831	0.0483346	0.845633	up
MSTRG.24666	2.32699	3.52901	3.8913	0.0485367	0.847698	up
MSTRG.12130	1.70136	3.90088	3.88985	0.0485787	0.847911	up
MSTRG.3512	1.96715	3.7127	3.88784	0.0486369	0.848408	up
MSTRG.9054	-2.43874	3.53973	3.88501	0.0487189	0.848602	down
MSTRG.4483	2.88199	3.325	3.87635	0.0489708	0.849606	up
MSTRG.13615	-2.12864	3.67884	3.87625	0.0489739	0.849606	down
MSTRG.21191	1.64235	3.94703	3.87158	0.0491102	0.851453	up
MSTRG.4220	-3.11143	3.28108	3.87013	0.0491528	0.851674	down
MSTRG.11986	-1.09872	4.68892	3.86323	0.0493551	0.853063	down
MSTRG.463	3.04806	3.23859	3.86172	0.0493997	0.853063	up
MSTRG.26704	1.21323	4.4439	3.85897	0.0494808	0.853063	up
MSTRG.18317	2.65631	3.39776	3.85745	0.0495255	0.853063	up
MSTRG.13968	-3.1072	3.28009	3.85731	0.0495297	0.853063	down
MSTRG.13885	-2.71707	3.43401	3.85625	0.049561	0.853063	down
MSTRG.4954	1.11098	4.61152	3.85506	0.0495962	0.853063	up
MSTRG.3907	1.81131	3.80918	3.85332	0.0496477	0.853063	up
MSTRG.24564	1.90303	3.74648	3.85317	0.049652	0.853063	up
MSTRG.22093	-1.01806	4.83811	3.84848	0.049791	0.853373	down
MSTRG.14794	2.64406	3.40039	3.84734	0.049825	0.853373	up
MSTRG.26804	1.70402	3.88942	3.84553	0.0498787	0.853373	up
MSTRG.17187	-3.10296	3.27919	3.8445	0.0499094	0.853373	down
MSTRG.22422	-3.10295	3.27913	3.84449	0.0499096	0.853373	down
MSTRG.27344	-1.27557	5.80026	3.8431	0.049951	0.853569	down
