# Supplementary material for: Transcriptome Data Revealed the circRNA–miRNA–mRNA Regulatory Network during the Proliferation and Differentiation of Myoblasts in Shitou Goose
Source: Animals (Basel). 2024 Feb 8;14(4):576. doi: 10.3390/ani14040576 (PMC10885906; doi:10.3390/ani14040576)
Supplement: Supplementary file 1 [file animals-14-00576-s001.zip › Table S5 CircRNA-miRNA pairs predicted by RNAhybrid.xlsx]

## Sheet: Sheet1
circRNA	miRNA
circRNA3870	let-7b
circRNA3870	miR-184-5p
circRNA3870	miR-130b-5p
circRNA3870	miR-29b-2-5p
circRNA3870	miR-383-3p
circRNA3870	miR-1306-5p
circRNA3870	miR-1453
circRNA3870	miR-1553-5p
circRNA3870	miR-1562-3p
circRNA3870	miR-1567
circRNA3870	miR-1576
circRNA3870	miR-1577
circRNA3870	miR-1584
circRNA3870	miR-1586
circRNA3870	miR-1604
circRNA3870	miR-1606
circRNA3870	miR-1607
circRNA3870	miR-1614-5p
circRNA3870	miR-1618-3p
circRNA3870	miR-1623
circRNA3870	miR-1625-5p
circRNA3870	miR-1625-3p
circRNA3870	miR-1633
circRNA3870	miR-1635
circRNA3870	miR-1640
circRNA3870	miR-1648-5p
circRNA3870	miR-1669
circRNA3870	miR-1699
circRNA3870	miR-1712-5p
circRNA3870	miR-1731-3p
circRNA3870	miR-1737
circRNA3870	miR-1762
circRNA3870	miR-1764-5p
circRNA3870	miR-1770
circRNA3870	miR-214
circRNA3870	miR-2130
circRNA3870	miR-2188-5p
circRNA3870	miR-3523
circRNA3870	miR-3528
circRNA3870	miR-3537
circRNA3870	miR-6556-3p
circRNA3870	miR-6559-5p
circRNA3870	miR-6564-5p
circRNA3870	miR-6566-3p
circRNA3870	miR-3594-5p
circRNA3870	miR-6568-5p
circRNA3870	miR-6604-5p
circRNA3870	miR-6608-3p
circRNA3870	miR-6609-3p
circRNA3870	miR-6617-3p
circRNA3870	miR-6647-5p
circRNA3870	miR-6650-5p
circRNA3870	miR-6653-3p
circRNA3870	miR-7442-3p
circRNA3870	miR-7443-5p
circRNA3870	miR-7448-5p
circRNA3870	miR-7455-5p
circRNA3870	miR-7460-5p
circRNA3870	miR-7481-3p
circRNA3870	miR-7483-5p
circRNA3870	miR-12207-3p
circRNA3870	miR-12212-5p
circRNA3870	miR-12215-5p
circRNA3870	miR-12216-5p
circRNA3870	miR-12219-5p
circRNA3870	miR-12229-3p
circRNA3870	miR-12237-5p
circRNA3870	miR-12239-3p
circRNA3870	miR-12240-5p
circRNA3870	miR-12241-3p
circRNA3870	miR-12255-3p
circRNA3870	miR-12257-5p
circRNA3870	miR-12258-5p
circRNA3870	miR-12263-5p
circRNA3870	miR-12265-3p
circRNA3870	miR-148b-5p
circRNA3870	miR-12270-5p
circRNA3870	miR-12282-3p
circRNA3870	miR-12285-5p
circRNA1258	miR-1587
circRNA1258	miR-1668-5p
circRNA1258	miR-2127
circRNA1258	miR-6558-3p
circRNA1258	miR-6593-5p
circRNA1258	miR-12218-5p
circRNA1258	miR-12258-3p
circRNA1103	miR-365-1-5p
circRNA1103	miR-365-2-5p
circRNA1103	miR-1604
circRNA1103	miR-1683
circRNA1103	miR-1699
circRNA1103	miR-1773-5p
circRNA1103	miR-2127
circRNA1103	miR-6564-3p
circRNA1103	miR-7483-5p
circRNA1103	miR-12283-5p
circRNA1103	miR-12227-5p
circRNA1088	miR-1466
circRNA1088	miR-1635
circRNA1088	miR-1706
circRNA1088	miR-12215-5p
circRNA1088	miR-12216-5p
circRNA1088	miR-12228-5p
circRNA1088	miR-12251-5p
circRNA1360	miR-365-2-5p
circRNA1360	miR-1562-5p
circRNA1360	miR-1565
circRNA1360	miR-1651-3p
circRNA1360	miR-6629-5p
circRNA1360	miR-6646-3p
circRNA1360	miR-7464-3p
circRNA1360	miR-7466-5p
circRNA1360	miR-12222-5p
circRNA466	miR-193b-5p
circRNA466	miR-456-5p
circRNA466	miR-1574-3p
circRNA466	miR-1594
circRNA466	miR-1604
circRNA466	miR-1618-3p
circRNA466	miR-1621-3p
circRNA466	miR-1636
circRNA466	miR-1653
circRNA466	miR-1668-5p
circRNA466	miR-1686
circRNA466	miR-1698
circRNA466	miR-1699
circRNA466	miR-1703-5p
circRNA466	miR-1706
circRNA466	miR-1770
circRNA466	miR-1772-5p
circRNA466	miR-1773-5p
circRNA466	miR-1777
circRNA466	miR-1791-5p
circRNA466	miR-2130
circRNA466	miR-3532-3p
circRNA466	miR-6547-5p
circRNA466	miR-6556-5p
circRNA466	miR-6568-5p
circRNA466	miR-6587-3p
circRNA466	miR-6589-5p
circRNA466	miR-6594-5p
circRNA466	miR-6596-3p
circRNA466	miR-6615-5p
circRNA466	miR-6618-5p
circRNA466	miR-6642-5p
circRNA466	miR-6661-5p
circRNA466	miR-6671-5p
circRNA466	miR-6700-5p
circRNA466	miR-7475-3p
circRNA466	miR-12212-5p
circRNA466	miR-12216-5p
circRNA466	miR-12217-3p
circRNA466	miR-12219-5p
circRNA466	miR-12226-5p
circRNA466	miR-12229-5p
circRNA466	miR-12232-5p
circRNA466	miR-12233-5p
circRNA466	miR-12235-5p
circRNA466	miR-12237-5p
circRNA466	miR-12238-3p
circRNA466	miR-12241-3p
circRNA466	miR-12253-5p
circRNA466	miR-12255-5p
circRNA466	miR-12257-5p
circRNA466	miR-12258-3p
circRNA466	miR-12263-3p
circRNA466	miR-12279-5p
circRNA466	miR-214b-5p
circRNA466	miR-12282-5p
circRNA466	miR-12285-5p
circRNA466	miR-12286-5p
circRNA466	miR-12287-5p
circRNA466	miR-12290-5p
circRNA466	miR-12292-3p
circRNA466	miR-12295-5p
circRNA743	miR-1611
circRNA743	miR-12237-5p
circRNA3550	miR-1306-5p
circRNA3550	miR-1583
circRNA3550	miR-1658-3p
circRNA3550	miR-1668-5p
circRNA3550	miR-1689-5p
circRNA3550	miR-1758
circRNA3550	miR-1764-3p
circRNA3550	miR-2954
circRNA3550	miR-6542-5p
circRNA3550	miR-6652-5p
circRNA3550	miR-6700-5p
circRNA3550	miR-12227-3p
circRNA3550	miR-12256-5p
circRNA3550	miR-12257-5p
circRNA3550	miR-12266-5p
circRNA3550	miR-12281-3p
circRNA4300	miR-18a-3p
circRNA4300	miR-18b-3p
circRNA4300	let-7g-3p
circRNA4300	miR-101-1-5p
circRNA4300	miR-193b-5p
circRNA4300	miR-1306-5p
circRNA4300	miR-1453
circRNA4300	miR-1456-3p
circRNA4300	miR-1464
circRNA4300	miR-1550-5p
circRNA4300	miR-1552-5p
circRNA4300	miR-1553-5p
circRNA4300	miR-1554
circRNA4300	miR-1560-5p
circRNA4300	miR-1573
circRNA4300	miR-1575
circRNA4300	miR-1583
circRNA4300	miR-1584
circRNA4300	miR-1592
circRNA4300	miR-1597-3p
circRNA4300	miR-1600
circRNA4300	miR-1602
circRNA4300	miR-1604
circRNA4300	miR-1607
circRNA4300	miR-1611
circRNA4300	miR-1618-3p
circRNA4300	miR-1621-5p
circRNA4300	miR-1640
circRNA4300	miR-1648-5p
circRNA4300	miR-1648-3p
circRNA4300	miR-1651-3p
circRNA4300	miR-1653
circRNA4300	miR-1663-5p
circRNA4300	miR-1668-5p
circRNA4300	miR-1674
circRNA4300	miR-449c-5p
circRNA4300	miR-1716
circRNA4300	miR-1731-5p
circRNA4300	miR-1732
circRNA4300	miR-1745
circRNA4300	miR-1754-3p
circRNA4300	miR-1759-3p
circRNA4300	miR-1762
circRNA4300	miR-1763
circRNA4300	miR-1764-3p
circRNA4300	miR-1770
circRNA4300	miR-1773-5p
circRNA4300	miR-1774
circRNA4300	miR-1777
circRNA4300	miR-1788-5p
circRNA4300	miR-1790
circRNA4300	miR-193a-5p
circRNA4300	miR-449b-5p
circRNA4300	miR-762
circRNA4300	miR-3523
circRNA4300	miR-3530-5p
circRNA4300	miR-3532-3p
circRNA4300	miR-6542-5p
circRNA4300	miR-6546-3p
circRNA4300	miR-6547-5p
circRNA4300	miR-6547-3p
circRNA4300	miR-6550-3p
circRNA4300	miR-6551-3p
circRNA4300	miR-6553-5p
circRNA4300	miR-222b-5p
circRNA4300	miR-6556-5p
circRNA4300	miR-6561-3p
circRNA4300	miR-6564-5p
circRNA4300	miR-6564-3p
circRNA4300	miR-6567-5p
circRNA4300	miR-6567-3p
circRNA4300	miR-6568-5p
circRNA4300	miR-6572-5p
circRNA4300	miR-6578-3p
circRNA4300	miR-6581-3p
circRNA4300	miR-6587-3p
circRNA4300	miR-6588-3p
circRNA4300	miR-6593-5p
circRNA4300	miR-6596-5p
circRNA4300	miR-6596-3p
circRNA4300	miR-6597-3p
circRNA4300	miR-6607-5p
circRNA4300	miR-6609-3p
circRNA4300	miR-6615-5p
circRNA4300	miR-6634-5p
circRNA4300	miR-6642-3p
circRNA4300	miR-6647-5p
circRNA4300	miR-6669-3p
circRNA4300	miR-6677-5p
circRNA4300	miR-6707-5p
circRNA4300	miR-6709-5p
circRNA4300	miR-6557-5p
circRNA4300	miR-7440-3p
circRNA4300	miR-7442-3p
circRNA4300	miR-7443-3p
circRNA4300	miR-7448-5p
circRNA4300	miR-7455-5p
circRNA4300	miR-7457-3p
circRNA4300	miR-7467-5p
circRNA4300	miR-7471-5p
circRNA4300	miR-7475-5p
circRNA4300	miR-7475-3p
circRNA4300	miR-7477-5p
circRNA4300	miR-7477-3p
circRNA4300	miR-7482-5p
circRNA4300	miR-12212-5p
circRNA4300	miR-12216-5p
circRNA4300	miR-12216-3p
circRNA4300	miR-12217-3p
circRNA4300	miR-12220-3p
circRNA4300	miR-12222-5p
circRNA4300	miR-12225-5p
circRNA4300	miR-12229-3p
circRNA4300	miR-12231-5p
circRNA4300	miR-12233-5p
circRNA4300	miR-212-5p
circRNA4300	miR-12235-5p
circRNA4300	miR-12237-5p
circRNA4300	miR-12239-3p
circRNA4300	miR-12241-3p
circRNA4300	miR-12242-5p
circRNA4300	miR-12245-5p
circRNA4300	miR-12245-3p
circRNA4300	miR-12247-5p
circRNA4300	miR-12247-3p
circRNA4300	miR-12249-3p
circRNA4300	miR-12250-5p
circRNA4300	miR-12250-3p
circRNA4300	miR-12253-3p
circRNA4300	miR-12255-5p
circRNA4300	miR-12265-5p
circRNA4300	miR-12267-3p
circRNA4300	miR-12268-5p
circRNA4300	miR-12269-5p
circRNA4300	miR-12269-3p
circRNA4300	miR-12270-3p
circRNA4300	miR-12273-5p
circRNA4300	miR-12273-3p
circRNA4300	miR-12275-5p
circRNA4300	miR-12277-5p
circRNA4300	miR-12279-5p
circRNA4300	miR-12279-3p
circRNA4300	miR-129-1-3p
circRNA4300	miR-1763b-3p
circRNA4300	miR-12282-5p
circRNA4300	miR-12282-3p
circRNA4300	miR-12285-3p
circRNA4300	miR-12286-5p
circRNA4300	miR-12287-5p
circRNA4300	miR-12289-5p
circRNA4300	miR-129-3p
circRNA4300	miR-726-3p
circRNA4300	miR-12291-3p
circRNA4300	miR-12294-5p
circRNA4300	miR-12295-5p
circRNA4300	miR-12295-3p
circRNA589	miR-103-1-5p
circRNA589	miR-101-1-5p
circRNA589	miR-365-2-5p
circRNA589	miR-1451-3p
circRNA589	miR-1456-3p
circRNA589	miR-1464
circRNA589	miR-1465
circRNA589	miR-1552-3p
circRNA589	miR-1557
circRNA589	miR-1565
circRNA589	miR-1574-3p
circRNA589	miR-1576
circRNA589	miR-1577
circRNA589	miR-1579
circRNA589	miR-1580
circRNA589	miR-1584
circRNA589	miR-1587
circRNA589	miR-1594
circRNA589	miR-1595-3p
circRNA589	miR-1604
circRNA589	miR-1626-5p
circRNA589	miR-1648-5p
circRNA589	miR-1652
circRNA589	miR-1672
circRNA589	miR-1680-5p
circRNA589	miR-1746
circRNA589	miR-1759-3p
circRNA589	miR-1764-3p
circRNA589	miR-1770
circRNA589	miR-1777
circRNA589	miR-1790
circRNA589	miR-1845
circRNA589	miR-2127
circRNA589	miR-6556-5p
circRNA589	miR-6556-3p
circRNA589	miR-6567-5p
circRNA589	miR-6593-5p
circRNA589	miR-6609-3p
circRNA589	miR-6642-3p
circRNA589	miR-6643-5p
circRNA589	miR-6645-5p
circRNA589	miR-6654-3p
circRNA589	miR-6666-3p
circRNA589	miR-6707-5p
circRNA589	miR-7461-3p
circRNA589	miR-7467-5p
circRNA589	miR-7475-3p
circRNA589	miR-7481-3p
circRNA589	miR-12207-3p
circRNA589	miR-12212-5p
circRNA589	miR-12215-5p
circRNA589	miR-12216-5p
circRNA589	miR-12217-3p
circRNA589	miR-12228-5p
circRNA589	miR-12229-5p
circRNA589	miR-12229-3p
circRNA589	miR-132a-3p
circRNA589	miR-12239-3p
circRNA589	miR-12240-5p
circRNA589	miR-12241-3p
circRNA589	miR-12245-5p
circRNA589	miR-12247-5p
circRNA589	miR-12250-3p
circRNA589	miR-12265-3p
circRNA589	miR-12282-5p
circRNA589	miR-12283-5p
circRNA589	miR-12285-5p
circRNA589	miR-12286-5p
circRNA589	miR-12290-5p
circRNA3909	miR-1579
circRNA3909	miR-1614-3p
circRNA3909	miR-2127
circRNA3909	miR-6645-5p
circRNA3909	miR-7463-5p
circRNA563	miR-1553-3p
circRNA563	miR-1675
circRNA563	miR-762
circRNA563	miR-6570-3p
circRNA563	miR-6587-3p
circRNA563	miR-6600-3p
circRNA563	miR-6700-5p
circRNA563	miR-7483-5p
circRNA563	miR-12219-5p
circRNA2458	miR-193b-5p
circRNA2458	miR-1464
circRNA2458	miR-1550-5p
circRNA2458	miR-1556
circRNA2458	miR-1564-3p
circRNA2458	miR-1579
circRNA2458	miR-1587
circRNA2458	miR-1604
circRNA2458	miR-1611
circRNA2458	miR-1615
circRNA2458	miR-1618-5p
circRNA2458	miR-1636
circRNA2458	miR-1642
circRNA2458	miR-1644
circRNA2458	miR-1668-5p
circRNA2458	miR-1696
circRNA2458	miR-1708
circRNA2458	miR-1723
circRNA2458	miR-1724
circRNA2458	miR-1764-3p
circRNA2458	miR-1770
circRNA2458	miR-1773-5p
circRNA2458	miR-1774
circRNA2458	miR-1791-5p
circRNA2458	miR-1806
circRNA2458	miR-762
circRNA2458	miR-2127
circRNA2458	miR-3537
circRNA2458	miR-6547-5p
circRNA2458	miR-6553-5p
circRNA2458	miR-222b-5p
circRNA2458	miR-6570-3p
circRNA2458	miR-6588-3p
circRNA2458	miR-6593-5p
circRNA2458	miR-6598-5p
circRNA2458	miR-6609-3p
circRNA2458	miR-6637-3p
circRNA2458	miR-6649-3p
circRNA2458	miR-6653-3p
circRNA2458	miR-6661-5p
circRNA2458	miR-6700-5p
circRNA2458	miR-6708-5p
circRNA2458	miR-7439-3p
circRNA2458	miR-7460-5p
circRNA2458	miR-12216-5p
circRNA2458	miR-12218-5p
circRNA2458	miR-12222-5p
circRNA2458	miR-12225-3p
circRNA2458	miR-12233-5p
circRNA2458	miR-12235-5p
circRNA2458	miR-12237-5p
circRNA2458	miR-12238-3p
circRNA2458	miR-12243-3p
circRNA2458	miR-12245-5p
circRNA2458	miR-12250-5p
circRNA2458	miR-12253-5p
circRNA2458	miR-12254-5p
circRNA2458	miR-12258-5p
circRNA2458	miR-12259-5p
circRNA2458	miR-12268-5p
circRNA2458	miR-12269-5p
circRNA2458	miR-12279-5p
circRNA2458	miR-12282-5p
circRNA2458	miR-12286-5p
circRNA2458	miR-12287-5p
circRNA2458	miR-12290-5p
circRNA2458	miR-12292-3p
circRNA2385	let-7b
circRNA2385	miR-1456-3p
circRNA2385	miR-1466
circRNA2385	miR-1635
circRNA2385	miR-1762
circRNA2385	miR-1773-3p
circRNA2385	miR-3532-5p
circRNA2385	miR-6548-3p
circRNA2385	miR-6645-5p
circRNA2385	miR-6646-3p
circRNA2385	miR-7440-3p
circRNA2385	miR-12237-5p
circRNA2385	miR-12247-5p
circRNA2385	miR-12255-5p
circRNA2385	miR-12275-5p
circRNA2414	miR-365-2-5p
circRNA2414	miR-1453
circRNA2414	miR-1554
circRNA2414	miR-1576
circRNA2414	miR-1577
circRNA2414	miR-1579
circRNA2414	miR-1580
circRNA2414	miR-1584
circRNA2414	miR-1608
circRNA2414	miR-1642
circRNA2414	miR-1716
circRNA2414	miR-1737
circRNA2414	miR-1751-5p
circRNA2414	miR-1764-3p
circRNA2414	miR-1770
circRNA2414	miR-1773-5p
circRNA2414	miR-1777
circRNA2414	miR-1778
circRNA2414	miR-762
circRNA2414	miR-2127
circRNA2414	miR-6556-5p
circRNA2414	miR-6558-3p
circRNA2414	miR-6588-3p
circRNA2414	miR-6606-5p
circRNA2414	miR-6643-5p
circRNA2414	miR-6645-5p
circRNA2414	miR-7443-5p
circRNA2414	miR-7461-3p
circRNA2414	miR-12216-5p
circRNA2414	miR-12219-5p
circRNA2414	miR-12228-5p
circRNA2414	miR-12237-5p
circRNA2414	miR-12239-3p
circRNA2414	miR-12250-5p
circRNA2414	miR-12254-3p
circRNA2414	miR-12261-5p
circRNA2414	miR-12263-3p
circRNA2414	miR-12268-5p
circRNA2414	miR-12269-5p
circRNA2414	miR-12277-5p
circRNA2414	miR-12283-5p
circRNA2414	miR-12286-5p
circRNA2414	miR-12287-5p
circRNA1274	miR-1663-3p
circRNA1274	miR-1698
circRNA1274	miR-1703-5p
circRNA1274	miR-1785
circRNA1274	miR-449b-5p
circRNA1274	miR-6556-3p
circRNA1274	miR-6645-5p
circRNA1274	miR-7466-5p
circRNA946	miR-1459
circRNA946	miR-1464
circRNA946	miR-1628
circRNA946	miR-1675
circRNA946	miR-1680-5p
circRNA946	miR-1689-5p
circRNA946	miR-1690-5p
circRNA946	miR-1748
circRNA946	miR-6654-3p
circRNA946	miR-6663-5p
circRNA946	miR-6557-3p
circRNA946	miR-7472-5p
circRNA946	miR-7481-3p
circRNA946	miR-12211-3p
circRNA946	miR-12285-5p
circRNA946	miR-12291-3p
circRNA3760	miR-1604
circRNA3760	miR-1633
circRNA3760	miR-1636
circRNA3760	miR-1640
circRNA3760	miR-1735
circRNA3760	miR-1806
circRNA3760	miR-3537
circRNA3760	miR-6643-5p
circRNA3760	miR-6645-5p
circRNA3760	miR-6669-3p
circRNA3760	miR-6674-3p
circRNA3760	miR-12216-5p
circRNA3760	miR-12245-5p
circRNA3760	miR-12253-5p
circRNA3760	miR-12258-3p
circRNA3760	miR-12282-5p
circRNA3760	miR-12287-5p
ciRNA780	let-7a-5p
ciRNA780	let-7b
ciRNA780	let-7j-5p
ciRNA780	miR-490-5p
ciRNA780	miR-1453
ciRNA780	miR-1466
ciRNA780	miR-1560-5p
ciRNA780	miR-1567
ciRNA780	miR-1576
ciRNA780	miR-1584
ciRNA780	miR-1587
ciRNA780	miR-1590
ciRNA780	miR-1594
ciRNA780	miR-1606
ciRNA780	miR-1607
ciRNA780	miR-1610
ciRNA780	miR-1611
ciRNA780	miR-1614-3p
ciRNA780	miR-1615
ciRNA780	miR-1618-3p
ciRNA780	miR-1625-3p
ciRNA780	miR-1630
ciRNA780	miR-1635
ciRNA780	miR-1642
ciRNA780	miR-1648-3p
ciRNA780	miR-1668-5p
ciRNA780	miR-1673
ciRNA780	miR-1682
ciRNA780	miR-1689-3p
ciRNA780	miR-1694
ciRNA780	miR-1699
ciRNA780	miR-449c-5p
ciRNA780	miR-449c-3p
ciRNA780	miR-1714
ciRNA780	miR-1716
ciRNA780	miR-1723
ciRNA780	miR-1724
ciRNA780	miR-1731-3p
ciRNA780	miR-1736-5p
ciRNA780	miR-1754-3p
ciRNA780	miR-1759-5p
ciRNA780	miR-1762
ciRNA780	miR-1763
ciRNA780	miR-1764-5p
ciRNA780	miR-1764-3p
ciRNA780	miR-1770
ciRNA780	miR-1773-5p
ciRNA780	miR-1777
ciRNA780	miR-1790
ciRNA780	miR-762
ciRNA780	miR-2127
ciRNA780	miR-6549-5p
ciRNA780	miR-6551-5p
ciRNA780	miR-6553-5p
ciRNA780	miR-222b-5p
ciRNA780	miR-6556-5p
ciRNA780	miR-6566-3p
ciRNA780	miR-6569-3p
ciRNA780	miR-6570-3p
ciRNA780	miR-6573-5p
ciRNA780	miR-6588-3p
ciRNA780	miR-6591-3p
ciRNA780	miR-6607-5p
ciRNA780	miR-6610-3p
ciRNA780	miR-4732-5p
ciRNA780	miR-6629-5p
ciRNA780	miR-6635-5p
ciRNA780	miR-6637-3p
ciRNA780	miR-6643-5p
ciRNA780	miR-6653-3p
ciRNA780	miR-6656-5p
ciRNA780	miR-6661-5p
ciRNA780	miR-6690-5p
ciRNA780	miR-6700-5p
ciRNA780	miR-6706-5p
ciRNA780	miR-6707-5p
ciRNA780	miR-6599-5p
ciRNA780	miR-7441-5p
ciRNA780	miR-7443-5p
ciRNA780	miR-7464-3p
ciRNA780	miR-7471-5p
ciRNA780	miR-7471-3p
ciRNA780	miR-7472-5p
ciRNA780	miR-7475-3p
ciRNA780	miR-12207-3p
ciRNA780	miR-12212-5p
ciRNA780	miR-12215-5p
ciRNA780	miR-12216-5p
ciRNA780	miR-12217-3p
ciRNA780	miR-12219-5p
ciRNA780	miR-191-3p
ciRNA780	miR-12226-5p
ciRNA780	miR-12227-5p
ciRNA780	miR-12232-3p
ciRNA780	miR-12235-5p
ciRNA780	miR-12235-3p
ciRNA780	miR-12237-5p
ciRNA780	miR-12238-3p
ciRNA780	miR-12241-3p
ciRNA780	miR-12242-5p
ciRNA780	miR-12246-5p
ciRNA780	miR-12248-3p
ciRNA780	miR-12250-5p
ciRNA780	miR-12253-5p
ciRNA780	miR-12255-5p
ciRNA780	miR-12256-5p
ciRNA780	miR-12257-5p
ciRNA780	miR-12258-3p
ciRNA780	miR-12259-5p
ciRNA780	miR-12260-5p
ciRNA780	miR-148b-5p
ciRNA780	miR-12268-5p
ciRNA780	miR-12269-5p
ciRNA780	miR-12276-3p
ciRNA780	miR-12279-5p
ciRNA780	miR-12282-5p
ciRNA780	miR-12283-5p
ciRNA780	miR-12286-5p
ciRNA780	miR-12286-3p
ciRNA780	miR-12287-5p
ciRNA780	let-7l-3p
ciRNA780	miR-12290-5p
ciRNA780	miR-12294-5p
ciRNA780	miR-12295-5p
circRNA1196	miR-130b-5p
circRNA1196	miR-1583
circRNA1196	miR-1584
circRNA1196	miR-1614-3p
circRNA1196	miR-1668-5p
circRNA1196	miR-1730-3p
circRNA1196	miR-1806
circRNA1196	miR-6560-3p
circRNA1196	miR-6593-5p
circRNA1196	miR-184b-3p
circRNA1196	miR-12221-2-3p
circRNA1196	miR-12245-5p
circRNA1196	miR-12263-3p
circRNA1195	miR-1453
circRNA1195	miR-1699
circRNA1195	miR-12228-5p
circRNA1195	miR-12242-5p
circRNA1087	miR-1685-5p
circRNA1087	miR-1731-5p
circRNA1087	miR-762
circRNA1087	miR-2127
circRNA1087	miR-7466-3p
circRNA1087	miR-7481-5p
circRNA1087	miR-12228-5p
circRNA1087	miR-12256-5p
circRNA1087	miR-12257-5p
circRNA1087	miR-12283-5p
circRNA1087	miR-12287-5p
circRNA1087	miR-12290-5p
circRNA2426	miR-1556
circRNA2426	miR-1686
circRNA2426	miR-1696
circRNA2426	miR-1723
circRNA2426	miR-1731-5p
circRNA2426	miR-1764-3p
circRNA2426	miR-6560-5p
circRNA2426	miR-6587-3p
circRNA2426	miR-6593-5p
circRNA2426	miR-6596-5p
circRNA2426	miR-6688-3p
circRNA2426	miR-12245-5p
circRNA2426	miR-12255-5p
circRNA2426	miR-12269-5p
circRNA2426	miR-12286-5p
circRNA1188	miR-103-2-5p
circRNA1188	miR-204
circRNA1188	miR-103-1-5p
circRNA1188	miR-130b-5p
circRNA1188	miR-24-3p
circRNA1188	miR-211
circRNA1188	miR-1464
circRNA1188	miR-1557
circRNA1188	miR-1564-3p
circRNA1188	miR-1595-3p
circRNA1188	miR-1610
circRNA1188	miR-1611
circRNA1188	miR-1615
circRNA1188	miR-1629
circRNA1188	miR-1644
circRNA1188	miR-1648-5p
circRNA1188	miR-1648-3p
circRNA1188	miR-1687-3p
circRNA1188	miR-1698
circRNA1188	miR-1703-5p
circRNA1188	miR-1731-3p
circRNA1188	miR-1735
circRNA1188	miR-1764-3p
circRNA1188	miR-1773-5p
circRNA1188	miR-1774
circRNA1188	miR-1788-5p
circRNA1188	miR-1845
circRNA1188	miR-2129
circRNA1188	miR-3532-5p
circRNA1188	miR-6546-3p
circRNA1188	miR-6550-3p
circRNA1188	miR-222b-5p
circRNA1188	miR-6556-5p
circRNA1188	miR-6558-3p
circRNA1188	miR-3594-3p
circRNA1188	miR-6569-5p
circRNA1188	miR-6572-5p
circRNA1188	miR-6581-3p
circRNA1188	miR-6587-3p
circRNA1188	miR-6593-5p
circRNA1188	miR-6596-3p
circRNA1188	miR-6609-3p
circRNA1188	miR-6618-5p
circRNA1188	miR-6649-3p
circRNA1188	miR-7455-3p
circRNA1188	miR-7457-3p
circRNA1188	miR-7472-3p
circRNA1188	miR-7475-5p
circRNA1188	miR-7481-3p
circRNA1188	miR-12216-5p
circRNA1188	miR-12227-3p
circRNA1188	miR-12229-3p
circRNA1188	miR-12238-3p
circRNA1188	miR-12239-5p
circRNA1188	miR-12239-3p
circRNA1188	miR-12252-3p
circRNA1188	miR-12253-5p
circRNA1188	miR-12253-3p
circRNA1188	miR-12270-3p
circRNA1188	miR-12282-5p
circRNA1188	miR-12282-3p
circRNA1188	miR-12286-5p
circRNA1188	miR-12287-5p
circRNA1188	miR-12288-3p
circRNA1188	miR-12291-3p
circRNA1188	miR-12294-5p
circRNA1188	miR-12295-3p
circRNA1280	miR-92-3p
circRNA1280	miR-103-1-5p
circRNA1280	miR-757
circRNA1280	miR-1569
circRNA1280	miR-1587
circRNA1280	miR-1633
circRNA1280	miR-1716
circRNA1280	miR-1737
circRNA1280	miR-3530-5p
circRNA1280	miR-6546-5p
circRNA1280	miR-6546-3p
circRNA1280	miR-6551-5p
circRNA1280	miR-6558-3p
circRNA1280	miR-6587-5p
circRNA1280	miR-6634-5p
circRNA1280	miR-6643-5p
circRNA1280	miR-6702-5p
circRNA1280	miR-6599-5p
circRNA1280	miR-7464-3p
circRNA1280	miR-7467-5p
circRNA1280	miR-12215-5p
circRNA1280	miR-12219-5p
circRNA1280	miR-12231-5p
circRNA1280	miR-12237-5p
circRNA1280	miR-12239-3p
circRNA1280	miR-12242-5p
circRNA1280	miR-12250-5p
circRNA1280	miR-12265-5p
circRNA1280	miR-12280-3p
circRNA1280	miR-12282-5p
circRNA1280	miR-12282-3p
circRNA1280	miR-12284-3p
circRNA1280	miR-12286-5p
circRNA1280	miR-12290-5p
ciRNA156	miR-24-3p
ciRNA156	miR-1462-3p
ciRNA156	miR-1564-3p
ciRNA156	miR-1594
ciRNA156	miR-1604
ciRNA156	miR-1609
ciRNA156	miR-1618-3p
ciRNA156	miR-1665
ciRNA156	miR-3064-5p
ciRNA156	miR-6572-5p
ciRNA156	miR-6593-5p
ciRNA156	miR-6607-5p
ciRNA156	miR-6599-5p
ciRNA156	miR-7437-3p
ciRNA156	miR-7443-5p
ciRNA156	miR-7455-3p
ciRNA156	miR-12235-5p
ciRNA156	miR-12250-5p
ciRNA156	miR-12269-5p
ciRNA156	miR-12283-3p
ciRNA156	miR-12286-5p
circRNA108	miR-1604
circRNA108	miR-6657-3p
circRNA108	miR-7448-5p
circRNA108	miR-7461-3p
circRNA108	miR-12220-5p
circRNA108	miR-12243-5p
circRNA108	miR-12255-5p
circRNA108	miR-12255-3p
circRNA108	miR-12258-5p
circRNA3993	miR-205a
circRNA3993	miR-1564-3p
circRNA3993	miR-1690-5p
circRNA3993	miR-6645-5p
circRNA3993	miR-6702-5p
circRNA3993	miR-12216-5p
circRNA3993	miR-12228-5p
circRNA3993	miR-12242-5p
circRNA3993	miR-12243-5p
circRNA236	miR-1453
circRNA236	miR-449b-5p
circRNA236	miR-6551-3p
circRNA236	miR-6660-3p
circRNA2546	miR-16-1-3p
circRNA2546	miR-1466
circRNA2546	miR-1595-3p
circRNA2546	miR-1635
circRNA2546	miR-1637
circRNA2546	miR-1646
circRNA2546	miR-1648-3p
circRNA2546	miR-1661
circRNA2546	miR-1663-5p
circRNA2546	miR-1670
circRNA2546	miR-1695
circRNA2546	miR-1723
circRNA2546	miR-1754-3p
circRNA2546	miR-222b-5p
circRNA2546	miR-6577-3p
circRNA2546	miR-6593-5p
circRNA2546	miR-6601-3p
circRNA2546	miR-6664-3p
circRNA2546	miR-6708-5p
circRNA2546	miR-7443-5p
circRNA2546	miR-12208-5p
circRNA2546	miR-12215-5p
circRNA2546	miR-12216-5p
circRNA2546	miR-12218-5p
circRNA2546	miR-12229-3p
circRNA2546	miR-12233-5p
circRNA2546	miR-12237-5p
circRNA2546	miR-12248-3p
circRNA2546	miR-12268-5p
circRNA2546	miR-12270-5p
circRNA2546	miR-12286-5p
circRNA2546	miR-12290-5p
circRNA3687	miR-1762
circRNA3687	miR-6556-3p
circRNA3687	miR-6629-5p
circRNA3687	miR-6646-3p
circRNA3687	miR-12215-5p
circRNA3687	miR-12226-5p
circRNA3687	miR-12237-5p
circRNA3687	miR-12274-5p
circRNA3687	miR-12290-5p
circRNA3687	miR-12293-5p
circRNA305	miR-1773-5p
circRNA305	miR-6587-3p
circRNA305	miR-12253-5p
circRNA134	miR-1577
circRNA134	miR-1587
circRNA134	miR-1625-5p
circRNA134	miR-1637
circRNA134	miR-1783
circRNA134	miR-6545-3p
circRNA134	miR-6643-5p
circRNA134	miR-6645-5p
circRNA134	miR-6654-3p
circRNA134	miR-7483-5p
circRNA134	miR-12228-5p
circRNA134	miR-12237-5p
circRNA134	miR-12242-5p
circRNA134	miR-12245-5p
circRNA134	miR-12258-3p
circRNA134	miR-12287-5p
circRNA134	miR-12290-5p
circRNA3841	miR-29b-2-5p
circRNA3841	miR-1754-3p
circRNA3841	miR-1778
circRNA3841	miR-1797
circRNA3841	miR-6643-5p
circRNA283	miR-33-3p
circRNA283	let-7g-3p
circRNA283	miR-365-1-5p
circRNA283	miR-365-2-5p
circRNA283	miR-1464
circRNA283	miR-1550-3p
circRNA283	miR-1607
circRNA283	miR-1610
circRNA283	miR-1621-5p
circRNA283	miR-1626-5p
circRNA283	miR-1633
circRNA283	miR-1648-5p
circRNA283	miR-1659
circRNA283	miR-6573-3p
circRNA283	miR-6593-5p
circRNA283	miR-6596-3p
circRNA283	miR-6657-3p
circRNA283	miR-6659-3p
circRNA283	miR-6543-3p
circRNA283	miR-6599-5p
circRNA283	miR-7442-3p
circRNA283	miR-7458-3p
circRNA283	miR-7466-5p
circRNA283	miR-7481-3p
circRNA283	miR-1388a-3p
circRNA283	miR-12217-3p
circRNA283	miR-12241-3p
circRNA283	miR-12253-5p
circRNA283	miR-148b-5p
circRNA283	miR-12273-3p
circRNA283	miR-12287-5p
circRNA351	miR-375
circRNA351	miR-1464
circRNA351	miR-1564-3p
circRNA351	miR-1651-3p
circRNA351	miR-1658-3p
circRNA351	miR-6588-3p
circRNA351	miR-6593-5p
circRNA351	miR-6596-5p
circRNA351	miR-7444-3p
circRNA351	miR-145-5p
circRNA351	miR-12229-5p
circRNA351	miR-12239-3p
circRNA351	miR-12282-5p
circRNA1044	miR-1764-3p
circRNA1044	miR-1791-5p
circRNA1044	miR-2127
circRNA1044	miR-3064-5p
circRNA1044	miR-6661-5p
circRNA1044	miR-6562-5p
circRNA1044	miR-7481-3p
circRNA1044	miR-12286-5p
circRNA1151	miR-103-3p
circRNA1151	miR-107-3p
circRNA1151	let-7g-3p
circRNA1151	miR-146a-3p
circRNA1151	miR-24-3p
circRNA1151	miR-1453
circRNA1151	miR-1466
circRNA1151	miR-1553-5p
circRNA1151	miR-1560-5p
circRNA1151	miR-1562-3p
circRNA1151	miR-1564-3p
circRNA1151	miR-1571
circRNA1151	miR-1576
circRNA1151	miR-1577
circRNA1151	miR-1585
circRNA1151	miR-1597-3p
circRNA1151	miR-1607
circRNA1151	miR-1614-3p
circRNA1151	miR-1618-5p
circRNA1151	miR-1625-5p
circRNA1151	miR-1633
circRNA1151	miR-1635
circRNA1151	miR-1651-3p
circRNA1151	miR-1654
circRNA1151	miR-1680-3p
circRNA1151	miR-1690-5p
circRNA1151	miR-1698
circRNA1151	miR-1699
circRNA1151	miR-1716
circRNA1151	miR-1737
circRNA1151	miR-1754-3p
circRNA1151	miR-1762
circRNA1151	miR-1763
circRNA1151	miR-1764-5p
circRNA1151	miR-1764-3p
circRNA1151	miR-1770
circRNA1151	miR-1773-5p
circRNA1151	miR-1774
circRNA1151	miR-1777
circRNA1151	miR-449b-5p
circRNA1151	miR-2126
circRNA1151	miR-2127
circRNA1151	miR-6556-3p
circRNA1151	miR-3594-3p
circRNA1151	miR-6570-3p
circRNA1151	miR-6575-5p
circRNA1151	miR-6596-5p
circRNA1151	miR-6604-5p
circRNA1151	miR-6642-3p
circRNA1151	miR-6653-3p
circRNA1151	miR-6654-3p
circRNA1151	miR-6685-3p
circRNA1151	miR-6689-3p
circRNA1151	miR-6700-5p
circRNA1151	miR-6702-5p
circRNA1151	miR-6703-3p
circRNA1151	miR-7443-5p
circRNA1151	miR-7452-3p
circRNA1151	miR-7457-5p
circRNA1151	miR-7460-5p
circRNA1151	miR-7468-5p
circRNA1151	miR-7471-5p
circRNA1151	miR-7475-3p
circRNA1151	miR-7477-5p
circRNA1151	miR-7483-5p
circRNA1151	miR-143-5p
circRNA1151	miR-12207-5p
circRNA1151	miR-12208-5p
circRNA1151	miR-12215-5p
circRNA1151	miR-12216-5p
circRNA1151	miR-12216-3p
circRNA1151	miR-12220-5p
circRNA1151	miR-12220-3p
circRNA1151	miR-12228-5p
circRNA1151	miR-12237-5p
circRNA1151	miR-12239-3p
circRNA1151	miR-12243-3p
circRNA1151	miR-12250-5p
circRNA1151	miR-12252-3p
circRNA1151	miR-12253-5p
circRNA1151	miR-12253-3p
circRNA1151	miR-12255-5p
circRNA1151	miR-12255-3p
circRNA1151	miR-12258-5p
circRNA1151	miR-12258-3p
circRNA1151	miR-12263-3p
circRNA1151	miR-12268-5p
circRNA1151	miR-12270-3p
circRNA1151	miR-12273-3p
circRNA1151	miR-12279-5p
circRNA1151	miR-12279-3p
circRNA1151	miR-12282-5p
circRNA1151	miR-12283-5p
circRNA1151	miR-12290-5p
circRNA1151	miR-12295-5p
ciRNA39	miR-184-3p
ciRNA39	miR-193b-5p
ciRNA39	miR-490-3p
ciRNA39	miR-1453
ciRNA39	miR-1466
ciRNA39	miR-1587
ciRNA39	miR-1594
ciRNA39	miR-1600
ciRNA39	miR-1604
ciRNA39	miR-1606
ciRNA39	miR-1609
ciRNA39	miR-1611
ciRNA39	miR-1618-3p
ciRNA39	miR-1635
ciRNA39	miR-1671
ciRNA39	miR-1687-3p
ciRNA39	miR-1694
ciRNA39	miR-449c-5p
ciRNA39	miR-1716
ciRNA39	miR-1763
ciRNA39	miR-1767
ciRNA39	miR-449b-5p
ciRNA39	miR-762
ciRNA39	miR-6564-3p
ciRNA39	miR-6572-5p
ciRNA39	miR-6615-5p
ciRNA39	miR-6634-5p
ciRNA39	miR-6642-3p
ciRNA39	miR-6643-5p
ciRNA39	miR-7452-5p
ciRNA39	miR-7456-5p
ciRNA39	miR-7477-5p
ciRNA39	miR-12215-5p
ciRNA39	miR-12216-5p
ciRNA39	miR-12219-5p
ciRNA39	miR-12226-5p
ciRNA39	miR-12229-5p
ciRNA39	miR-12235-3p
ciRNA39	miR-12237-5p
ciRNA39	miR-12237-3p
ciRNA39	miR-12242-5p
ciRNA39	miR-12245-5p
ciRNA39	miR-12247-5p
ciRNA39	miR-12250-5p
ciRNA39	miR-12255-5p
ciRNA39	miR-12268-5p
ciRNA39	miR-12269-5p
ciRNA39	miR-12277-5p
ciRNA39	miR-12279-5p
ciRNA39	miR-12282-5p
ciRNA39	miR-12286-5p
ciRNA39	miR-12289-5p
circRNA2504	miR-6599-5p
circRNA2504	miR-7481-3p
circRNA2504	miR-12217-3p
circRNA2504	miR-12273-3p
circRNA85	miR-135a-5p
circRNA85	miR-15b-5p
circRNA85	miR-1456-5p
circRNA85	miR-1466
circRNA85	miR-1556
circRNA85	miR-1567
circRNA85	miR-1607
circRNA85	miR-1610
circRNA85	miR-1611
circRNA85	miR-1614-3p
circRNA85	miR-1635
circRNA85	miR-1654
circRNA85	miR-1658-3p
circRNA85	miR-1687-3p
circRNA85	miR-1703-5p
circRNA85	miR-1708
circRNA85	miR-449c-3p
circRNA85	miR-1763
circRNA85	miR-1770
circRNA85	miR-15c-5p
circRNA85	miR-2127
circRNA85	miR-6547-5p
circRNA85	miR-6559-5p
circRNA85	miR-6564-3p
circRNA85	miR-6567-3p
circRNA85	miR-6593-5p
circRNA85	miR-6627-3p
circRNA85	miR-6649-3p
circRNA85	miR-6653-3p
circRNA85	miR-6656-5p
circRNA85	miR-6664-3p
circRNA85	miR-6687-3p
circRNA85	miR-6689-3p
circRNA85	miR-7455-3p
circRNA85	miR-7481-5p
circRNA85	miR-12215-5p
circRNA85	miR-12216-5p
circRNA85	miR-12226-5p
circRNA85	miR-12228-5p
circRNA85	miR-12237-5p
circRNA85	miR-12238-3p
circRNA85	miR-12242-5p
circRNA85	miR-12243-3p
circRNA85	miR-12250-5p
circRNA85	miR-12253-5p
circRNA85	miR-12256-5p
circRNA85	miR-12257-5p
circRNA85	miR-12259-5p
circRNA85	miR-12277-3p
circRNA85	miR-12279-5p
circRNA85	miR-12282-5p
circRNA85	miR-12287-5p
circRNA1551	miR-103-1-5p
circRNA1551	miR-1453
circRNA1551	miR-1580
circRNA1551	miR-1618-3p
circRNA1551	miR-1712-5p
circRNA1551	miR-1732
circRNA1551	miR-1764-3p
circRNA1551	miR-1797
circRNA1551	miR-6548-3p
circRNA1551	miR-6553-5p
circRNA1551	miR-6556-5p
circRNA1551	miR-6556-3p
circRNA1551	miR-6560-3p
circRNA1551	miR-3594-5p
circRNA1551	miR-6582-3p
circRNA1551	miR-6593-5p
circRNA1551	miR-6617-3p
circRNA1551	miR-6634-5p
circRNA1551	miR-6647-5p
circRNA1551	miR-7442-3p
circRNA1551	miR-7452-3p
circRNA1551	miR-7472-3p
circRNA1551	miR-145-5p
circRNA1551	miR-12220-5p
circRNA1551	miR-12221-2-3p
circRNA1551	miR-12237-5p
circRNA1551	miR-12248-5p
circRNA1551	miR-12265-5p
circRNA1551	miR-12279-5p
circRNA1551	miR-12282-5p
circRNA3902	miR-193b-5p
circRNA3902	miR-1565
circRNA3902	miR-1601
circRNA3902	miR-1607
circRNA3902	miR-1611
circRNA3902	miR-1648-3p
circRNA3902	miR-1658-3p
circRNA3902	miR-1716
circRNA3902	miR-1754-3p
circRNA3902	miR-1763
circRNA3902	miR-1777
circRNA3902	miR-3532-5p
circRNA3902	miR-3537
circRNA3902	miR-6556-3p
circRNA3902	miR-6587-3p
circRNA3902	miR-6593-5p
circRNA3902	miR-6632-5p
circRNA3902	miR-6634-5p
circRNA3902	miR-6642-3p
circRNA3902	miR-6656-5p
circRNA3902	miR-143-5p
circRNA3902	miR-12212-5p
circRNA3902	miR-12213-5p
circRNA3902	miR-12215-5p
circRNA3902	miR-12216-5p
circRNA3902	miR-12217-3p
circRNA3902	miR-12220-5p
circRNA3902	miR-12224-5p
circRNA3902	miR-12231-5p
circRNA3902	miR-2184a-3p
circRNA3902	miR-12237-5p
circRNA3902	miR-12241-3p
circRNA3902	miR-12246-5p
circRNA3902	miR-12253-5p
circRNA3902	miR-12259-5p
circRNA3902	miR-12276-3p
circRNA3902	miR-12279-5p
circRNA3902	miR-12285-5p
circRNA3902	miR-12286-3p
circRNA1228	miR-1602
circRNA1228	miR-12227-5p
circRNA1228	miR-12245-5p
circRNA1228	miR-148b-5p
ciRNA182	miR-18a-3p
ciRNA182	miR-135a-3-3p
ciRNA182	miR-205a
ciRNA182	miR-1466
ciRNA182	miR-1562-3p
ciRNA182	miR-1584
ciRNA182	miR-1591-3p
ciRNA182	miR-1597-3p
ciRNA182	miR-1611
ciRNA182	miR-1614-3p
ciRNA182	miR-1635
ciRNA182	miR-1699
ciRNA182	miR-1754-3p
ciRNA182	miR-1759-3p
ciRNA182	miR-1765
ciRNA182	miR-1770
ciRNA182	miR-1773-5p
ciRNA182	miR-1777
ciRNA182	miR-2127
ciRNA182	miR-6547-3p
ciRNA182	miR-6553-5p
ciRNA182	miR-6588-3p
ciRNA182	miR-6597-3p
ciRNA182	miR-6637-3p
ciRNA182	miR-6647-5p
ciRNA182	miR-6649-3p
ciRNA182	miR-6653-3p
ciRNA182	miR-6659-3p
ciRNA182	miR-6674-3p
ciRNA182	miR-6690-5p
ciRNA182	miR-6696-3p
ciRNA182	miR-6703-3p
ciRNA182	miR-6622-3p
ciRNA182	miR-6599-5p
ciRNA182	miR-7439-3p
ciRNA182	miR-7443-5p
ciRNA182	miR-7455-5p
ciRNA182	miR-7456-5p
ciRNA182	miR-7466-3p
ciRNA182	miR-7478-5p
ciRNA182	miR-12212-5p
ciRNA182	miR-191-3p
ciRNA182	miR-12225-5p
ciRNA182	miR-12237-5p
ciRNA182	miR-12240-5p
ciRNA182	miR-12243-3p
ciRNA182	miR-12250-3p
ciRNA182	miR-12251-3p
ciRNA182	miR-12258-3p
ciRNA182	miR-12261-5p
ciRNA182	miR-12261-3p
ciRNA182	miR-12268-5p
ciRNA182	miR-12270-3p
ciRNA182	miR-12273-5p
ciRNA182	miR-12275-5p
ciRNA182	miR-12279-5p
ciRNA182	miR-726-5p
ciRNA182	miR-12291-3p
ciRNA182	miR-12295-3p
circRNA1303	miR-1611
circRNA1303	miR-1716
circRNA1303	miR-1739
circRNA1303	miR-1764-3p
circRNA1303	miR-2127
circRNA1303	miR-6568-5p
circRNA1303	miR-6570-3p
circRNA1303	miR-6593-5p
circRNA1303	miR-6612-5p
circRNA1303	miR-6655-5p
circRNA1303	miR-7467-3p
circRNA1303	miR-12216-5p
circRNA1303	miR-12228-5p
circRNA1303	miR-12240-3p
circRNA1303	miR-12243-3p
circRNA1303	miR-12245-5p
circRNA1303	miR-12295-5p
circRNA879	miR-365-1-5p
circRNA879	miR-365-2-5p
circRNA879	miR-1571
circRNA879	miR-1611
circRNA879	miR-1642
circRNA879	miR-1668-5p
circRNA879	miR-1689-5p
circRNA879	miR-1724
circRNA879	miR-2126
circRNA879	miR-3530-5p
circRNA879	miR-6634-5p
circRNA879	miR-6637-3p
circRNA879	miR-6650-5p
circRNA879	miR-7467-5p
circRNA879	miR-12235-5p
circRNA879	miR-12255-5p
circRNA879	miR-12282-5p
circRNA879	miR-12290-5p
circRNA4049	miR-1456-3p
circRNA4049	miR-1462-3p
circRNA4049	miR-1464
circRNA4049	miR-1562-3p
circRNA4049	miR-1584
circRNA4049	miR-1594
circRNA4049	miR-1597-3p
circRNA4049	miR-1602
circRNA4049	miR-1604
circRNA4049	miR-1611
circRNA4049	miR-1618-5p
circRNA4049	miR-1618-3p
circRNA4049	miR-1633
circRNA4049	miR-1635
circRNA4049	miR-1653
circRNA4049	miR-1665
circRNA4049	miR-1684a-5p
circRNA4049	miR-1716
circRNA4049	miR-1770
circRNA4049	miR-1791-5p
circRNA4049	miR-6547-5p
circRNA4049	miR-3594-3p
circRNA4049	miR-6645-5p
circRNA4049	miR-6653-3p
circRNA4049	miR-6708-5p
circRNA4049	miR-7448-5p
circRNA4049	miR-12215-5p
circRNA4049	miR-12219-5p
circRNA4049	miR-12222-5p
circRNA4049	miR-12225-5p
circRNA4049	miR-12229-3p
circRNA4049	miR-212-5p
circRNA4049	miR-12235-5p
circRNA4049	miR-12237-3p
circRNA4049	miR-12245-5p
circRNA4049	miR-205c-5p
circRNA4049	miR-12253-3p
circRNA4049	miR-12255-5p
circRNA4049	miR-12284-3p
circRNA4049	miR-12286-5p
circRNA4270	miR-365-1-5p
circRNA4270	miR-1464
circRNA4270	miR-1561
circRNA4270	miR-1584
circRNA4270	miR-1668-5p
circRNA4270	miR-1763
circRNA4270	miR-1764-3p
circRNA4270	miR-1770
circRNA4270	miR-762
circRNA4270	miR-6573-5p
circRNA4270	miR-6607-5p
circRNA4270	miR-6637-3p
circRNA4270	miR-6649-3p
circRNA4270	miR-7439-3p
circRNA4270	miR-7460-3p
circRNA4270	miR-184b-3p
circRNA4270	miR-12226-5p
circRNA4270	miR-12229-5p
circRNA4270	miR-12238-3p
circRNA4270	miR-12255-5p
circRNA4270	miR-12282-3p
circRNA4270	miR-12285-3p
circRNA4337	miR-221-5p
circRNA4337	miR-18a-3p
circRNA4337	miR-18b-3p
circRNA4337	miR-107-3p
circRNA4337	miR-137-5p
circRNA4337	miR-204
circRNA4337	miR-193b-5p
circRNA4337	miR-365-1-5p
circRNA4337	miR-365-2-5p
circRNA4337	miR-211
circRNA4337	miR-1306-5p
circRNA4337	miR-1453
circRNA4337	miR-1464
circRNA4337	miR-1550-5p
circRNA4337	miR-1560-5p
circRNA4337	miR-1574-3p
circRNA4337	miR-1575
circRNA4337	miR-1576
circRNA4337	miR-1579
circRNA4337	miR-1580
circRNA4337	miR-1581
circRNA4337	miR-1584
circRNA4337	miR-1587
circRNA4337	miR-1594
circRNA4337	miR-1595-3p
circRNA4337	miR-1604
circRNA4337	miR-1614-5p
circRNA4337	miR-1625-5p
circRNA4337	miR-1640
circRNA4337	miR-1648-5p
circRNA4337	miR-1648-3p
circRNA4337	miR-1652
circRNA4337	miR-1654
circRNA4337	miR-1665
circRNA4337	miR-1669
circRNA4337	miR-1675
circRNA4337	miR-1676-3p
circRNA4337	miR-1689-3p
circRNA4337	miR-1694
circRNA4337	miR-1698
circRNA4337	miR-1699
circRNA4337	miR-1702
circRNA4337	miR-1703-5p
circRNA4337	miR-449c-5p
circRNA4337	miR-1713
circRNA4337	miR-1716
circRNA4337	miR-1724
circRNA4337	miR-1746
circRNA4337	miR-1754-3p
circRNA4337	miR-1756a
circRNA4337	miR-1759-3p
circRNA4337	miR-1762
circRNA4337	miR-1763
circRNA4337	miR-1764-3p
circRNA4337	miR-1765
circRNA4337	miR-1768
circRNA4337	miR-1772-5p
circRNA4337	miR-1773-5p
circRNA4337	miR-1777
circRNA4337	miR-1783
circRNA4337	miR-1791-3p
circRNA4337	miR-1801
circRNA4337	miR-458a-3p
circRNA4337	miR-762
circRNA4337	miR-2127
circRNA4337	miR-3530-5p
circRNA4337	miR-6542-5p
circRNA4337	miR-6546-5p
circRNA4337	miR-6546-3p
circRNA4337	miR-6567-3p
circRNA4337	miR-3594-3p
circRNA4337	miR-6572-5p
circRNA4337	miR-6575-3p
circRNA4337	miR-6577-3p
circRNA4337	miR-6578-3p
circRNA4337	miR-6581-5p
circRNA4337	miR-6588-3p
circRNA4337	miR-6591-3p
circRNA4337	miR-6593-5p
circRNA4337	miR-6596-5p
circRNA4337	miR-6597-3p
circRNA4337	miR-6604-5p
circRNA4337	miR-6609-3p
circRNA4337	miR-6617-3p
circRNA4337	miR-6620-5p
circRNA4337	miR-6642-3p
circRNA4337	miR-6643-5p
circRNA4337	miR-6649-3p
circRNA4337	miR-6654-3p
circRNA4337	miR-6669-3p
circRNA4337	miR-6700-5p
circRNA4337	miR-6702-5p
circRNA4337	miR-6709-5p
circRNA4337	miR-6622-3p
circRNA4337	miR-6557-3p
circRNA4337	miR-6563-3p
circRNA4337	miR-7439-3p
circRNA4337	miR-7443-5p
circRNA4337	miR-7443-3p
circRNA4337	miR-7448-5p
circRNA4337	miR-7450-5p
circRNA4337	miR-7450-3p
circRNA4337	miR-7452-3p
circRNA4337	miR-7454-3p
circRNA4337	miR-7475-3p
circRNA4337	miR-7477-5p
circRNA4337	miR-7477-3p
circRNA4337	miR-7481-3p
circRNA4337	miR-12207-3p
circRNA4337	miR-12208-5p
circRNA4337	miR-12212-5p
circRNA4337	miR-12215-5p
circRNA4337	miR-12216-5p
circRNA4337	miR-12216-3p
circRNA4337	miR-12217-3p
circRNA4337	miR-12219-5p
circRNA4337	miR-12220-5p
circRNA4337	miR-12220-3p
circRNA4337	miR-12225-3p
circRNA4337	miR-12226-3p
circRNA4337	miR-12227-5p
circRNA4337	miR-12228-5p
circRNA4337	miR-12229-3p
circRNA4337	miR-12231-5p
circRNA4337	miR-12232-3p
circRNA4337	miR-12233-5p
circRNA4337	miR-12235-5p
circRNA4337	miR-12237-5p
circRNA4337	miR-12240-5p
circRNA4337	miR-12241-3p
circRNA4337	miR-12242-5p
circRNA4337	miR-12247-5p
circRNA4337	miR-12247-3p
circRNA4337	miR-12250-5p
circRNA4337	miR-12252-3p
circRNA4337	miR-12253-5p
circRNA4337	miR-12253-3p
circRNA4337	miR-12255-3p
circRNA4337	miR-12256-5p
circRNA4337	miR-12258-5p
circRNA4337	miR-12259-5p
circRNA4337	miR-12263-3p
circRNA4337	miR-12269-5p
circRNA4337	miR-12277-5p
circRNA4337	miR-12279-5p
circRNA4337	miR-129-1-3p
circRNA4337	miR-12282-5p
circRNA4337	miR-12284-5p
circRNA4337	miR-12285-3p
circRNA4337	miR-12286-5p
circRNA4337	miR-12286-3p
circRNA4337	miR-12287-5p
circRNA4337	miR-12288-5p
circRNA4337	miR-129-3p
circRNA4337	miR-12290-5p
circRNA4337	miR-12291-3p
circRNA932	miR-6600-3p
circRNA932	miR-7441-5p
circRNA932	miR-7443-5p
circRNA932	miR-12232-3p
circRNA932	miR-12259-5p
circRNA1177	miR-2127
circRNA1177	miR-6587-3p
circRNA1177	miR-6593-5p
circRNA1177	miR-6600-3p
circRNA1177	miR-6661-5p
circRNA1177	miR-12287-5p
circRNA1952	miR-18b-3p
circRNA1952	miR-103-1-5p
circRNA1952	miR-130b-5p
circRNA1952	miR-130b-3p
circRNA1952	miR-193b-5p
circRNA1952	miR-193b-3p
circRNA1952	miR-365-2-5p
circRNA1952	miR-1306-5p
circRNA1952	miR-1456-3p
circRNA1952	miR-1462-5p
circRNA1952	miR-1464
circRNA1952	miR-1465
circRNA1952	miR-1466
circRNA1952	miR-1550-5p
circRNA1952	miR-1564-3p
circRNA1952	miR-1576
circRNA1952	miR-1577
circRNA1952	miR-1584
circRNA1952	miR-1587
circRNA1952	miR-1594
circRNA1952	miR-1601
circRNA1952	miR-1602
circRNA1952	miR-1607
circRNA1952	miR-1611
circRNA1952	miR-1618-5p
circRNA1952	miR-1618-3p
circRNA1952	miR-1621-5p
circRNA1952	miR-1621-3p
circRNA1952	miR-1625-5p
circRNA1952	miR-1633
circRNA1952	miR-1635
circRNA1952	miR-1640
circRNA1952	miR-1648-5p
circRNA1952	miR-1649-3p
circRNA1952	miR-1650
circRNA1952	miR-1654
circRNA1952	miR-1655-5p
circRNA1952	miR-1656
circRNA1952	miR-1670
circRNA1952	miR-1680-3p
circRNA1952	miR-1686
circRNA1952	miR-1687-3p
circRNA1952	miR-1689-5p
circRNA1952	miR-1690-5p
circRNA1952	miR-1698
circRNA1952	miR-1703-5p
circRNA1952	miR-1716
circRNA1952	miR-1723
circRNA1952	miR-1735
circRNA1952	miR-1759-3p
circRNA1952	miR-1763
circRNA1952	miR-1764-5p
circRNA1952	miR-1764-3p
circRNA1952	miR-1770
circRNA1952	miR-1773-5p
circRNA1952	miR-1777
circRNA1952	miR-1779
circRNA1952	miR-1788-5p
circRNA1952	miR-1791-5p
circRNA1952	miR-1845
circRNA1952	miR-214
circRNA1952	miR-2127
circRNA1952	miR-3532-5p
circRNA1952	miR-3532-3p
circRNA1952	miR-6542-5p
circRNA1952	miR-6545-3p
circRNA1952	miR-6546-5p
circRNA1952	miR-6548-3p
circRNA1952	miR-6551-5p
circRNA1952	miR-222b-5p
circRNA1952	miR-6556-5p
circRNA1952	miR-6556-3p
circRNA1952	miR-6558-3p
circRNA1952	miR-6564-5p
circRNA1952	miR-6569-3p
circRNA1952	miR-6570-3p
circRNA1952	miR-6578-3p
circRNA1952	miR-6581-3p
circRNA1952	miR-6587-5p
circRNA1952	miR-6589-5p
circRNA1952	miR-6591-3p
circRNA1952	miR-6592-3p
circRNA1952	miR-6597-3p
circRNA1952	miR-6604-5p
circRNA1952	miR-6610-3p
circRNA1952	miR-6612-5p
circRNA1952	miR-6618-5p
circRNA1952	miR-6634-5p
circRNA1952	miR-6637-3p
circRNA1952	miR-6642-3p
circRNA1952	miR-6643-5p
circRNA1952	miR-6647-5p
circRNA1952	miR-6650-5p
circRNA1952	miR-6656-5p
circRNA1952	miR-6709-5p
circRNA1952	miR-6557-5p
circRNA1952	miR-6563-3p
circRNA1952	miR-6599-5p
circRNA1952	miR-7442-3p
circRNA1952	miR-7443-5p
circRNA1952	miR-7452-5p
circRNA1952	miR-7460-5p
circRNA1952	miR-7467-5p
circRNA1952	miR-7467-3p
circRNA1952	miR-7471-5p
circRNA1952	miR-7481-3p
circRNA1952	miR-7482-5p
circRNA1952	miR-12207-3p
circRNA1952	miR-12208-5p
circRNA1952	miR-12212-5p
circRNA1952	miR-12213-3p
circRNA1952	miR-12215-5p
circRNA1952	miR-12216-5p
circRNA1952	miR-12217-3p
circRNA1952	miR-12220-5p
circRNA1952	miR-12222-5p
circRNA1952	miR-12223-5p
circRNA1952	miR-12225-3p
circRNA1952	miR-12227-5p
circRNA1952	miR-12227-3p
circRNA1952	miR-12228-5p
circRNA1952	miR-12228-3p
circRNA1952	miR-12229-3p
circRNA1952	miR-12231-5p
circRNA1952	miR-12233-3p
circRNA1952	miR-12237-5p
circRNA1952	miR-12239-3p
circRNA1952	miR-12240-5p
circRNA1952	miR-12241-3p
circRNA1952	miR-12242-3p
circRNA1952	miR-12245-5p
circRNA1952	miR-12246-5p
circRNA1952	miR-12247-5p
circRNA1952	miR-12248-5p
circRNA1952	miR-12249-3p
circRNA1952	miR-12250-5p
circRNA1952	miR-12252-3p
circRNA1952	miR-12253-5p
circRNA1952	miR-12253-3p
circRNA1952	miR-12255-5p
circRNA1952	miR-12257-5p
circRNA1952	miR-12261-3p
circRNA1952	miR-12263-3p
circRNA1952	miR-12264-3p
circRNA1952	miR-12265-5p
circRNA1952	miR-12268-5p
circRNA1952	miR-12269-5p
circRNA1952	miR-12273-5p
circRNA1952	miR-12273-3p
circRNA1952	miR-12279-5p
circRNA1952	miR-129-5p
circRNA1952	miR-1763b-5p
circRNA1952	miR-1763b-3p
circRNA1952	miR-12282-5p
circRNA1952	miR-12282-3p
circRNA1952	miR-12285-3p
circRNA1952	miR-12286-5p
circRNA1952	miR-12287-5p
circRNA1952	miR-12288-3p
circRNA1952	miR-12290-5p
circRNA1952	miR-12291-3p
circRNA1952	miR-12295-3p
circRNA1141	miR-92-5p
circRNA1141	miR-6655-5p
circRNA1141	miR-7481-3p
circRNA1141	miR-12257-5p
circRNA878	miR-365-1-5p
circRNA878	miR-365-2-5p
circRNA878	miR-1571
circRNA878	miR-1611
circRNA878	miR-1642
circRNA878	miR-1668-5p
circRNA878	miR-1689-5p
circRNA878	miR-1724
circRNA878	miR-1744-5p
circRNA878	miR-2126
circRNA878	miR-3530-5p
circRNA878	miR-6598-5p
circRNA878	miR-6634-5p
circRNA878	miR-6637-3p
circRNA878	miR-6650-5p
circRNA878	miR-7467-5p
circRNA878	miR-12232-5p
circRNA878	miR-12235-5p
circRNA878	miR-12255-5p
circRNA878	miR-12282-5p
circRNA878	miR-12290-5p
circRNA930	miR-1642
circRNA930	miR-762
circRNA930	miR-6634-5p
circRNA930	miR-6671-5p
circRNA1046	miR-1604
circRNA1046	miR-1633
circRNA1046	miR-1636
circRNA1046	miR-1640
circRNA1046	miR-1735
circRNA1046	miR-1806
circRNA1046	miR-3537
circRNA1046	miR-6643-5p
circRNA1046	miR-6645-5p
circRNA1046	miR-6669-3p
circRNA1046	miR-6674-3p
circRNA1046	miR-12216-5p
circRNA1046	miR-12245-5p
circRNA1046	miR-12253-5p
circRNA1046	miR-12258-3p
circRNA1046	miR-12282-5p
circRNA1046	miR-12287-5p
circRNA645	miR-1459
circRNA645	miR-1575
circRNA645	miR-1604
circRNA645	miR-1606
circRNA645	miR-1607
circRNA645	miR-1618-3p
circRNA645	miR-1665
circRNA645	miR-1770
circRNA645	miR-1773-5p
circRNA645	miR-762
circRNA645	miR-222b-5p
circRNA645	miR-6593-5p
circRNA645	miR-6642-3p
circRNA645	miR-6661-5p
circRNA645	miR-6687-3p
circRNA645	miR-6703-3p
circRNA645	miR-6709-5p
circRNA645	miR-7452-3p
circRNA645	miR-7461-5p
circRNA645	miR-12220-5p
circRNA645	miR-12245-5p
circRNA645	miR-12266-3p
circRNA645	miR-12269-5p
circRNA645	miR-12282-5p
circRNA645	miR-12285-5p
circRNA645	miR-12286-5p
circRNA646	miR-1464
circRNA646	miR-1584
circRNA646	miR-1587
circRNA646	miR-1607
circRNA646	miR-1609
circRNA646	miR-1668-5p
circRNA646	miR-1691
circRNA646	miR-1724
circRNA646	miR-1746
circRNA646	miR-3537
circRNA646	miR-6547-5p
circRNA646	miR-6548-3p
circRNA646	miR-6582-3p
circRNA646	miR-6593-5p
circRNA646	miR-6616-5p
circRNA646	miR-6660-3p
circRNA646	miR-6670-5p
circRNA646	miR-6708-5p
circRNA646	miR-7480-3p
circRNA646	miR-143-5p
circRNA646	miR-12215-5p
circRNA646	miR-12220-5p
circRNA646	miR-12229-5p
circRNA646	miR-12237-5p
circRNA646	miR-12256-5p
circRNA646	miR-12263-3p
circRNA646	miR-12282-5p
circRNA2542	miR-3525
circRNA2542	miR-6581-3p
circRNA2542	miR-12240-3p
circRNA2542	miR-12287-5p
circRNA1152	miR-29b-1-5p
circRNA1152	miR-29b-2-5p
circRNA1152	miR-1456-3p
circRNA1152	miR-1465
circRNA1152	miR-1557
circRNA1152	miR-1560-5p
circRNA1152	miR-1561
circRNA1152	miR-1569
circRNA1152	miR-1574-3p
circRNA1152	miR-1576
circRNA1152	miR-1579
circRNA1152	miR-1583
circRNA1152	miR-1587
circRNA1152	miR-1607
circRNA1152	miR-1611
circRNA1152	miR-1618-3p
circRNA1152	miR-1629
circRNA1152	miR-1633
circRNA1152	miR-1644
circRNA1152	miR-1648-5p
circRNA1152	miR-1651-3p
circRNA1152	miR-1654
circRNA1152	miR-1668-5p
circRNA1152	miR-1684a-5p
circRNA1152	miR-1699
circRNA1152	miR-1716
circRNA1152	miR-1724
circRNA1152	miR-1735
circRNA1152	miR-1736-3p
circRNA1152	miR-1745
circRNA1152	miR-1749-3p
circRNA1152	miR-1754-3p
circRNA1152	miR-1759-5p
circRNA1152	miR-1763
circRNA1152	miR-1770
circRNA1152	miR-1773-5p
circRNA1152	miR-1777
circRNA1152	miR-1801
circRNA1152	miR-1806
circRNA1152	miR-1811
circRNA1152	miR-2126
circRNA1152	miR-2127
circRNA1152	miR-3530-5p
circRNA1152	miR-6546-5p
circRNA1152	miR-6551-3p
circRNA1152	miR-6556-3p
circRNA1152	miR-3064-5p
circRNA1152	miR-6564-3p
circRNA1152	miR-6569-5p
circRNA1152	miR-6588-3p
circRNA1152	miR-6591-3p
circRNA1152	miR-6593-5p
circRNA1152	miR-6606-5p
circRNA1152	miR-6616-5p
circRNA1152	miR-6620-5p
circRNA1152	miR-4732-5p
circRNA1152	miR-6634-5p
circRNA1152	miR-6637-3p
circRNA1152	miR-6642-3p
circRNA1152	miR-6648-5p
circRNA1152	miR-6649-3p
circRNA1152	miR-6654-3p
circRNA1152	miR-6661-5p
circRNA1152	miR-6663-5p
circRNA1152	miR-6700-5p
circRNA1152	miR-6709-5p
circRNA1152	miR-7437-5p
circRNA1152	miR-7442-3p
circRNA1152	miR-7443-5p
circRNA1152	miR-7450-5p
circRNA1152	miR-7455-5p
circRNA1152	miR-7455-3p
circRNA1152	miR-7471-5p
circRNA1152	miR-7481-3p
circRNA1152	miR-7482-5p
circRNA1152	miR-12207-3p
circRNA1152	miR-12215-5p
circRNA1152	miR-12216-5p
circRNA1152	miR-12225-3p
circRNA1152	miR-12228-5p
circRNA1152	miR-12235-5p
circRNA1152	miR-12237-5p
circRNA1152	miR-12238-3p
circRNA1152	miR-12246-5p
circRNA1152	miR-12247-5p
circRNA1152	miR-12247-3p
circRNA1152	miR-12255-5p
circRNA1152	miR-12257-5p
circRNA1152	miR-12263-3p
circRNA1152	miR-12265-5p
circRNA1152	miR-12268-5p
circRNA1152	miR-12273-5p
circRNA1152	miR-12273-3p
circRNA1152	miR-12277-5p
circRNA1152	miR-129-5p
circRNA1152	miR-214b-5p
circRNA1152	miR-12282-5p
circRNA1152	miR-12283-5p
circRNA1152	miR-12285-5p
circRNA1152	miR-12286-5p
circRNA1152	miR-12287-5p
circRNA1152	miR-12290-5p
circRNA3728	miR-1575
circRNA3728	miR-1579
circRNA3728	miR-1583
circRNA3728	miR-1585
[truncated: 2,078 more rows]
