# Supplementary material for: Transcriptome Data Revealed the circRNA–miRNA–mRNA Regulatory Network during the Proliferation and Differentiation of Myoblasts in Shitou Goose
Source: Animals (Basel). 2024 Feb 8;14(4):576. doi: 10.3390/ani14040576 (PMC10885906; doi:10.3390/ani14040576)
Supplement: Supplementary file 1 [file animals-14-00576-s001.zip › Table S6 MRNA-miRNA pairs predicted by miRDB.xlsx]

## Sheet: Sheet1
mRNA	miRNA
THBS1	miR-7458-3p
THBS1	miR-19a-3p
THBS1	miR-19b-3p
THBS1	miR-190b-3p
COL1A2	miR-1786
COL1A2	miR-6701-3p
COL1A2	miR-29a-3p
COL1A2	miR-29b-3p
COL1A2	miR-29c-3p
COL1A2	miR-26a-5p
COL1A2	miR-26a-2-5p
COL1A2	let-7f-5p
COL1A2	let-7b
COL1A2	let-7a-5p
COL1A2	let-7c-5p
COL1A2	let-7i
COL1A2	let-7j-5p
COL1A2	let-7l-5p
COL1A2	let-7g-5p
COL1A2	let-7k-5p
COL1A2	miR-6573-5p
COL1A2	miR-7445-5p
COL1A2	miR-1798-3p
COL1A2	miR-6619-5p
COL1A2	miR-1451-3p
COL1A2	let-7d
COL1A2	miR-6675-3p
MYL1	miR-7440-5p
MYL1	miR-3532-3p
CYR61	miR-1712-5p
CYR61	miR-12227-3p
CYR61	miR-7462-3p
CYR61	miR-22-3p
CYR61	miR-145-5p
CYR61	miR-12213-3p
CYR61	miR-142-5p
TNC	miR-1651-3p
TNC	miR-218-5p
TNC	miR-190a-3p
TNC	miR-126-5p
DPT	miR-12235-5p
DPT	miR-190a-3p
DPT	miR-6593-5p
DPT	miR-6704-5p
DPT	miR-145-5p
LUM	miR-6701-3p
LUM	miR-1602
LUM	miR-132c-5p
CTGF	miR-338-5p
CTGF	miR-16-2-3p
CTGF	miR-12231-5p
CTGF	miR-12284-3p
CTGF	miR-12208-3p
FBLN2	miR-29a-3p
FBLN2	miR-29b-3p
FBLN2	miR-29c-3p
FBLN2	miR-1786
FBLN2	miR-1720-5p
FBLN2	miR-190a-3p
SDC2	miR-6701-3p
SDC2	miR-153-5p
SDC2	miR-196-1-3p
SDC2	miR-32-5p
SDC2	miR-92-3p
SDC2	miR-96-5p
SDC2	miR-1786
SDC2	miR-363-3p
SDC2	miR-367
SDC2	miR-190b-3p
SDC2	miR-210a-5p
SDC2	let-7f-3p
SDC2	let-7k-3p
SDC2	let-7a-3p
SDC2	miR-182-5p
HSPA5	miR-181a-5p
HSPA5	miR-181b-5p
HSPA5	miR-1796
HSPA5	miR-16-2-3p
HSPA5	miR-3526
POSTN	miR-302b-5p
OGN	miR-190a-3p
OGN	miR-181a-5p
OGN	miR-181b-5p
OGN	miR-1397-3p
OGN	miR-96-3p
OGN	miR-30a-5p
OGN	miR-30c-5p
OGN	miR-30d
OGN	miR-30b-5p
OGN	miR-30e-5p
FLNB	miR-145-5p
FLNB	miR-7439-3p
SERPINF1	miR-1811
SERPINF1	miR-103-3p
SERPINF1	miR-107-3p
OAT	miR-6701-3p
OAT	miR-1766
ASNS	miR-1786
ASNS	miR-7468-5p
LMCD1	miR-1464
LMCD1	miR-1747-5p
DCN	miR-6701-3p
MMP2	miR-12252-3p
MMP2	miR-16-2-3p
MMP2	miR-6620-5p
MMP2	miR-1569
IGFBP7	miR-12251-5p
IGFBP7	miR-6701-3p
IGFBP7	miR-1651-3p
DUSP1	miR-1748
EDNRA	miR-302b-3p
EDNRA	miR-302d
EDNRA	miR-302c-3p
EDNRA	miR-12211-5p
EDNRA	miR-7480-5p
EDNRA	miR-7466-3p
EDNRA	miR-6701-3p
EDNRA	miR-30a-5p
EDNRA	miR-30c-5p
EDNRA	miR-30b-5p
EDNRA	miR-30d
EDNRA	miR-30e-5p
CHAC1	miR-6701-3p
CHAC1	let-7k-5p
PRELP	miR-12243-3p
QPCT	miR-1651-3p
QPCT	miR-1786
QPCT	miR-122b
NDRG1	miR-1751-5p
FLNB	miR-145-5p
FLNB	miR-7439-3p
TGFB2	miR-1786
TGFB2	miR-6701-3p
TGFB2	miR-7466-3p
TGFB2	miR-7481-5p
TGFB2	miR-148a-3p
TGFB2	miR-148b-3p
TGFB2	miR-1653
TGFB2	miR-200a-3p
TGFB2	miR-214b-3p
TGFB2	miR-12246-3p
TGFB2	miR-7467-5p
RGCC	miR-12239-3p
NPC2	miR-1555-5p
NPC2	miR-7464-3p
NPC2	miR-6615-3p
NPC2	miR-6573-3p
RBP7	miR-1626-5p
SFRP2	miR-219b
SFRP2	miR-190a-3p
SFRP2	miR-1812-5p
SFRP2	miR-466
SFRP2	miR-12224-5p
SFRP2	miR-7457-3p
COMP	miR-142-3p
FBLN2	miR-29a-3p
FBLN2	miR-29b-3p
FBLN2	miR-29c-3p
FBLN2	miR-1786
FBLN2	miR-1720-5p
FBLN2	miR-190a-3p
ICK	miR-1812-5p
ICK	miR-466
ICK	miR-153-5p
ICK	miR-1651-3p
ICK	miR-181b-1-3p
ICK	miR-6570-5p
ICK	let-7f-3p
ICK	let-7k-3p
ICK	let-7a-3p
ICK	miR-6641-5p
ICK	miR-33-2-5p
ICK	miR-33-5p
SPON2	miR-1798-3p
DAB2	miR-129-5p
DAB2	miR-29a-3p
DAB2	miR-145-5p
DAB2	miR-1457
DAB2	miR-29b-3p
DAB2	miR-29c-3p
DAB2	miR-3529
DAB2	miR-302d
DAB2	miR-12211-5p
DAB2	miR-302b-3p
DAB2	miR-302c-3p
DAB2	miR-106-5p
DAB2	miR-20a-5p
DAB2	miR-17-5p
DAB2	miR-20b-5p
PMP22	miR-1c
PMP22	miR-1756a
PMP22	miR-29a-3p
PMP22	miR-29c-3p
PMP22	miR-29b-3p
PMP22	miR-1815
PMP22	miR-29a-5p
MXRA5	miR-1632-5p
MXRA5	miR-1788-5p
MXRA5	miR-12243-3p
C1QTNF3	miR-12234-3p
C1QTNF3	miR-1460
FBLN5	miR-1709
FBLN5	miR-27b-3p
FBLN5	miR-12224-5p
JAM3	miR-182-5p
FBN3	miR-126-5p
FBN3	miR-12216-3p
FBN3	miR-6554-5p
EGR1	miR-124a-3p
EGR1	miR-124b
EGR1	miR-1691
EGR1	miR-181a-5p
EGR1	miR-181b-5p
MYH15	miR-1747-5p
MYH15	miR-1460
F3	miR-1758
F3	miR-190b-3p
F3	miR-142-5p
F3	miR-142-3p
MYOD1	miR-1786
GINM1	miR-20a-5p
GINM1	miR-302b-3p
GINM1	miR-302c-3p
GINM1	miR-12211-5p
GINM1	miR-302d
GINM1	miR-20b-5p
GINM1	miR-17-5p
GINM1	miR-106-5p
GINM1	miR-21-3p
GINM1	miR-302a
GINM1	miR-6574-5p
TBX18	miR-7437-5p
TBX18	miR-12231-3p
TBX18	miR-7468-3p
TBX18	miR-6545-5p
EIF3A	miR-1728-3p
EIF3A	miR-1580
EIF3A	miR-6701-3p
EIF3A	miR-182-5p
EIF3A	miR-1769-3p
YME1L1	miR-17-3p
YME1L1	miR-106-3p
YME1L1	miR-196-1-3p
YME1L1	miR-1640
YME1L1	miR-125b-5p
YME1L1	miR-1685-3p
PTGFRN	miR-6619-5p
PTGFRN	miR-6573-5p
PTGFRN	miR-6688-3p
PTGFRN	miR-6545-3p
PTGFRN	miR-137-3p
PTGFRN	miR-6549-5p
PTGFRN	miR-6671-5p
PTGFRN	miR-6679-5p
MYL3	miR-1600
FAM124A	miR-30c-5p
FAM124A	miR-30a-5p
FAM124A	miR-30b-5p
FAM124A	miR-30d
FAM124A	miR-30e-5p
FAM124A	miR-1756b
FAM124A	miR-1560-3p
ECM2	miR-1465
ECM2	miR-6562-5p
ECM2	miR-6554-5p
ECM2	miR-1712-3p
ECM2	miR-1626-5p
SOCS3	miR-19a-3p
SOCS3	miR-19b-3p
THBS1	miR-7458-3p
THBS1	miR-19a-3p
THBS1	miR-19b-3p
THBS1	miR-190b-3p
PDGFRA	miR-126-5p
PDGFRA	miR-7438-5p
PDGFRA	miR-1798-3p
PDGFRA	miR-219a
PDGFRA	miR-1681
PDGFRA	miR-449c-5p
PDGFRA	miR-34a-5p
PDGFRA	miR-449a
PDGFRA	miR-1454
PDGFRA	miR-27b-3p
PDGFRA	miR-34c-5p
PDGFRA	miR-449b-5p
PDGFRA	miR-6577-5p
PDGFRA	miR-1764-5p
PDGFRA	miR-449d-5p
PDGFRA	miR-200a-3p
DNAJC12	miR-12239-3p
MUSTN1	miR-6640-5p
AKAP12	miR-223
AKAP12	miR-1747-5p
AKAP12	miR-12254-3p
AKAP12	miR-12271-5p
RCAN1	miR-6701-3p
FADS1	miR-7437-3p
FADS1	miR-1804
FADS1	miR-12216-3p
FADS1	miR-6707-5p
DHRS7	miR-6669-3p
TWIST2	miR-12235-5p
TWIST2	miR-1786
TWIST2	miR-1745
CLDN5	miR-124b
CLDN5	miR-124a-3p
CLDN5	miR-26a-5p
CLDN5	miR-26a-2-5p
WISP2	miR-1597-3p
WISP2	miR-6583-5p
DCLK1	miR-16-5p
DCLK1	miR-12274-5p
DCLK1	miR-16c-5p
DCLK1	miR-15c-5p
DCLK1	miR-15b-5p
DCLK1	miR-1786
DCLK1	miR-15a
DCLK1	miR-1551-5p
DCLK1	miR-12249-5p
DCLK1	miR-6701-3p
DCLK1	miR-1562-5p
DCLK1	miR-32-5p
DCLK1	miR-92-3p
DCLK1	miR-1555-3p
DCLK1	miR-190b-3p
DCLK1	miR-363-3p
DCLK1	miR-367
DCLK1	miR-200a-3p
DCLK1	miR-1712-5p
DCLK1	miR-1416-5p
DCLK1	miR-1736-3p
DCLK1	miR-183
DCLK1	miR-10585-5p
DCLK1	miR-1460
DCLK1	miR-143-3p
DCLK1	miR-6595-5p
DCLK1	miR-6550-5p
SLCO5A1	miR-6701-3p
SLCO5A1	miR-6641-5p
SLCO5A1	miR-190b-3p
SLCO5A1	miR-7438-5p
SLCO5A1	miR-218-5p
SLCO5A1	miR-29b-3p
SLCO5A1	miR-203a
SLCO5A1	miR-1559-3p
SLCO5A1	miR-29c-3p
SLCO5A1	miR-29a-3p
SLCO5A1	miR-6683-3p
SLCO5A1	miR-135b
SLCO5A1	miR-135a-5p
RBMS1	miR-29a-5p
RBMS1	miR-7438-5p
RBMS1	miR-6575-3p
RBMS1	miR-1784b-3p
RBMS1	miR-12236-3p
RBMS1	miR-19a-3p
RBMS1	miR-19b-3p
RBMS1	miR-12278-3p
RBMS1	miR-1736-3p
RBMS1	miR-7470-3p
RBMS1	miR-12255-3p
RBMS1	miR-183
RBMS1	miR-1457
RBMS1	miR-124a-3p
RBMS1	miR-124b
RBMS1	miR-12208-3p
RBMS1	miR-6544-5p
GALE	miR-7454-5p
GALE	miR-1685-3p
CDK14	miR-190a-3p
CDK14	miR-1815
CDK14	miR-7446-5p
CDK14	miR-34b-5p
CDK14	miR-129-5p
F2RL1	miR-190a-3p
F2RL1	miR-31-5p
F2RL1	miR-1460
F2RL1	miR-12248-3p
F2RL1	miR-214b-3p
AFF2	miR-203a
AFF2	miR-153-3p
AFF2	miR-153-5p
AFF2	miR-302d
AFF2	miR-302b-3p
AFF2	miR-302c-3p
AFF2	miR-12211-5p
EEF2K	miR-1552-3p
EEF2K	miR-12235-3p
NFIA	miR-6548-5p
NFIA	miR-1787
PDK4	miR-26a-5p
PDK4	miR-26a-2-5p
PDK4	miR-1651-3p
PDK4	miR-1573
PDK4	miR-30a-3p
PDK4	miR-6693-3p
PDK4	miR-7451-3p
PDK4	miR-383-3p
MYLIP	miR-124a-3p
MYLIP	miR-124b
MYLIP	miR-222b-3p
MYLIP	miR-222a
MYLIP	miR-221-3p
MYLIP	miR-6558-5p
MYLIP	miR-1687-5p
MYLIP	miR-365-3p
MYLIP	miR-143-5p
MYLIP	miR-6633-5p
MYLIP	miR-1678
MYLIP	miR-1724
CKMT2	let-7g-3p
MAF	miR-27b-3p
MAF	miR-124a-5p
MAF	miR-7439-5p
GAS6	miR-12293-5p
GAS6	miR-12259-3p
AHR	miR-7438-5p
AHR	miR-302c-3p
AHR	miR-302b-3p
AHR	miR-12211-5p
AHR	miR-6701-3p
AHR	miR-302d
AHR	miR-20a-5p
AHR	miR-6573-3p
AHR	miR-106-5p
AHR	miR-17-5p
AHR	miR-20b-5p
AHR	miR-10a-5p
AHR	miR-10b-5p
AHR	miR-10c-5p
AHR	miR-302c-5p
AHR	miR-153-5p
F2R	miR-12213-3p
F2R	miR-12293-3p
F2R	miR-6630-3p
F2R	miR-6701-3p
F2R	miR-129-5p
F2R	miR-1569
F2R	miR-6574-3p
CAPN6	miR-2188-3p
CAPN6	miR-190a-3p
CAPN6	miR-12235-5p
CAPN6	miR-1812-5p
CAPN6	miR-466
CAPN6	miR-1756b
CAPN6	miR-1744-5p
CAPN6	miR-1811
CAPN6	miR-6593-5p
CAPN6	miR-6704-5p
CAPN6	miR-32-5p
CAPN6	miR-92-3p
CAPN6	miR-1657
FLNB	miR-145-5p
FLNB	miR-7439-3p
GEM	miR-6573-5p
CLDND1	miR-138-2-3p
CLDND1	miR-1550-3p
CCNB2	miR-6701-3p
LCAT	miR-6646-3p
RCAN2	miR-6671-5p
RCAN2	miR-138-5p
EPHB1	miR-1564-3p
EPHB1	miR-1650
EPHB1	miR-3537
EPHB1	miR-12285-5p
EPHB1	miR-12240-5p
EPHB1	miR-205c-5p
EPHB1	miR-1759-3p
EPHB1	miR-6625-5p
NUAK1	miR-145-5p
NUAK1	miR-143-5p
NUAK1	miR-6664-3p
MXD4	miR-1626-5p
MXD4	miR-1786
MXD4	miR-1710
MXD4	miR-302d
MXD4	miR-12211-5p
MXD4	miR-302c-3p
MXD4	miR-302b-3p
MXD4	miR-1709
MXD4	miR-6590-3p
MXD4	miR-3532-5p
MSRB3	miR-190a-3p
MSRB3	miR-2188-3p
MSRB3	miR-1702
MSRB3	miR-202-5p
MSRB3	miR-302b-5p
MSRB3	miR-153-5p
MSRB3	miR-19b-3p
MSRB3	miR-12236-3p
MSRB3	miR-19a-3p
MSRB3	miR-7480-3p
MSRB3	miR-7474-3p
MSRB3	miR-12243-3p
MSRB3	miR-6701-3p
MSRB3	miR-148b-3p
MSRB3	miR-148a-3p
NPY	let-7a-3p
NPY	let-7k-3p
NPY	let-7f-3p
NPY	miR-466
NPY	miR-6630-3p
NPY	miR-1812-5p
NPY	miR-6701-3p
NPY	miR-1743
CLSTN1	miR-6656-5p
CLSTN1	miR-7439-5p
CLSTN1	miR-122-5p
CLSTN1	miR-6629-5p
SNN	miR-144-3p
SNN	miR-101-3p
SNN	miR-199-3p
SNN	miR-27b-3p
SNN	miR-26a-5p
SNN	miR-6650-5p
SNN	miR-26a-2-5p
SNN	miR-2184a-5p
SNN	miR-124a-5p
TACR1	miR-1762
AGTR2	miR-6609-3p
MSX1	miR-1647
ID2	miR-190a-3p
ID2	miR-219b
ID2	miR-12236-3p
ID2	miR-19a-3p
ID2	miR-19b-3p
ID2	miR-12222-5p
ID2	miR-1639
NFIB	miR-6701-3p
NFIB	miR-1786
NFIB	miR-1654
NFIB	miR-153-5p
NFIB	miR-456-3p
NFIB	miR-132b-3p
NFIB	miR-7448-3p
NFIB	miR-7463-3p
NFIB	miR-1781-3p
NFIB	miR-1701
NFIB	miR-29b-2-5p
NFIB	miR-29b-1-5p
NFIB	miR-129-5p
NFIB	miR-6650-5p
NFIB	miR-302d
NFIB	miR-190a-3p
NFIB	miR-302b-3p
NFIB	miR-223
NFIB	miR-1452
NFIB	miR-12211-5p
NFIB	miR-302c-3p
NFIB	miR-153-3p
TNNI1	miR-12227-5p
TNNI1	miR-6577-3p
CD36	miR-190a-3p
CD36	miR-726-5p
CD36	miR-6701-3p
CD36	miR-24-5p
CH25H	miR-190a-3p
CYTL1	miR-1609
CORO1C	miR-133a-3p
CORO1C	miR-133b
CORO1C	miR-133c-3p
CORO1C	miR-182-5p
SOD3	miR-1464
ANTXR1	miR-12219-5p
ANTXR1	miR-6650-5p
ANTXR1	let-7c-3p
ANTXR1	let-7a-2-3p
ANTXR1	miR-6701-3p
ANTXR1	miR-132c-5p
SESN3	miR-23b-3p
SESN3	miR-3594-3p
SESN3	miR-32-5p
SESN3	miR-1681
SESN3	miR-92-3p
SESN3	miR-138-2-3p
SESN3	miR-222a
SESN3	miR-363-3p
SESN3	miR-222b-3p
SESN3	miR-367
SESN3	miR-221-3p
SESN3	miR-181b-5p
SESN3	miR-1651-3p
SESN3	miR-7450-5p
SESN3	miR-1582
SESN3	miR-7480-5p
SESN3	miR-181a-5p
SESN3	miR-12214-3p
SESN3	miR-6641-5p
SESN3	miR-1688
SESN3	miR-9-3p
SESN3	miR-7465-5p
SESN3	miR-6571-5p
SESN3	miR-1612
SESN3	miR-9-4-3p
ITGA8	miR-1786
ITGA8	miR-32-5p
ITGA8	miR-92-3p
ITGA8	miR-363-3p
ITGA8	miR-367
ITGA8	miR-7478-3p
ITGA8	miR-6617-3p
ITGA8	miR-7455-3p
MYOZ1	miR-1612
MYOZ1	miR-3531-3p
VGLL3	miR-24-3p
VGLL3	miR-1460
VGLL3	miR-7469-3p
VGLL3	miR-200a-3p
VGLL3	miR-7442-3p
VGLL3	miR-12222-5p
VGLL3	miR-1717
VGLL3	miR-126-5p
VGLL3	miR-30c-2-3p
VGLL3	miR-23b-3p
VGLL3	miR-6677-3p
VGLL3	miR-2188-3p
VGLL3	miR-6559-5p
VGLL3	miR-6701-3p
VGLL3	miR-12235-5p
VGLL3	miR-1456-5p
VGLL3	miR-1457
THBS1	miR-7458-3p
THBS1	miR-19a-3p
THBS1	miR-19b-3p
THBS1	miR-190b-3p
TP53I11	miR-12230-5p
FOS	miR-199-3p
FOS	miR-1651-3p
FOS	miR-12278-3p
FOS	miR-155
FOS	miR-12247-3p
MDFIC	miR-145-5p
MDFIC	miR-23b-3p
MDFIC	miR-12214-3p
MDFIC	miR-7438-5p
MDFIC	miR-138-2-3p
MDFIC	miR-124a-5p
MDFIC	miR-153-5p
MDFIC	miR-26a-5p
MDFIC	miR-26a-2-5p
MDFIC	miR-7439-3p
MDFIC	miR-1638
MDFIC	miR-6587-5p
OLFML2A	miR-1751-5p
NPR3	miR-449c-5p
NPR3	miR-12283-3p
NPR3	miR-34a-5p
NPR3	miR-449a
NPR3	miR-34c-5p
NPR3	miR-449b-5p
NPR3	miR-449d-5p
NPR3	miR-153-5p
NPR3	miR-1786
NPR3	miR-7467-3p
NPR3	miR-6701-3p
NPR3	miR-1781-3p
NPR3	miR-22-5p
IGF2	miR-6589-5p
IGF2	miR-7468-3p
IGF2	miR-1777
IGF2	miR-190a-3p
IGF2	miR-1786
IGF2	miR-18a-5p
IGF2	miR-18b-5p
PDCD4	miR-190a-3p
PDCD4	miR-6670-5p
PDCD4	miR-1709
PDCD4	miR-183
PDCD4	miR-7464-3p
PDCD4	miR-6615-3p
PDCD4	miR-96-5p
PDCD4	miR-6578-3p
PDCD4	miR-1743
PDCD4	miR-1a-3p
PDCD4	miR-206
PDCD4	miR-1c
PDCD4	miR-1b-3p
PDCD4	miR-1744-5p
RALA	miR-30e-3p
RALA	miR-30a-3p
RALA	miR-6693-3p
RALA	miR-24-3p
RALA	miR-124b
RALA	miR-183
RALA	miR-124a-3p
RALA	miR-223
RALA	miR-12271-5p
RALA	miR-7451-3p
RALA	miR-1815
RALA	miR-1803
PTGFRN	miR-6619-5p
PTGFRN	miR-6573-5p
PTGFRN	miR-6688-3p
PTGFRN	miR-6545-3p
PTGFRN	miR-137-3p
PTGFRN	miR-6549-5p
PTGFRN	miR-6671-5p
PTGFRN	miR-6679-5p
RUNX1	miR-6617-3p
RUNX1	miR-190a-3p
SYN3	miR-12235-5p
SYN3	miR-1388b-3p
SYN3	miR-7465-3p
GLT8D2	miR-1555-5p
AR	miR-6612-5p
AR	miR-6545-5p
INPP5A	miR-190a-3p
INPP5A	miR-2188-3p
INPP5A	miR-96-5p
INPP5A	miR-7464-3p
INPP5A	miR-6615-3p
INPP5A	miR-182-5p
INPP5A	miR-466
INPP5A	miR-1812-5p
INPP5A	miR-489-3p
INPP5A	miR-1776
INPP5A	miR-551-5p
TM6SF1	miR-204
TM6SF1	miR-211
TM6SF1	miR-6572-5p
TM6SF1	miR-130c-5p
TM6SF1	miR-130a-5p
LAMA4	miR-6682-3p
LAMA4	miR-6701-3p
LAMA4	miR-7466-3p
LAMA4	miR-1460
SLC9A3R2	miR-12283-5p
SLC9A3R2	miR-12259-5p
ANGPTL4	miR-6656-5p
ANGPTL4	miR-1677-3p
ANGPTL4	miR-6596-3p
RGCC	miR-12239-3p
AMOTL2	miR-1806
AMOTL2	miR-1575
AMOTL2	miR-383-3p
AMOTL2	miR-16-2-3p
AMOTL2	miR-30b-5p
AMOTL2	miR-30c-5p
AMOTL2	miR-30e-5p
AMOTL2	miR-30d
AMOTL2	miR-30a-5p
TMEM182	miR-6571-5p
TMEM182	miR-9-4-3p
TMEM182	miR-6569-3p
TMEM182	miR-1458
ARID5B	miR-219b
ARID5B	miR-33-2-5p
ARID5B	miR-33-5p
ARID5B	miR-12224-5p
ARID5B	miR-190b-3p
ARID5B	miR-12259-5p
ARID5B	miR-7450-5p
ARID5B	miR-12213-3p
ARID5B	miR-3524b-3p
ARID5B	miR-338-5p
ARID5B	miR-6586-5p
PROK2	miR-7459-5p
CIRBP	miR-338-5p
CIRBP	miR-12280-3p
CIRBP	miR-1456-5p
CIRBP	miR-6603-3p
MKNK2	miR-27b-3p
MKNK2	miR-2127
MKNK2	miR-12283-5p
MKNK2	miR-1612
MKNK2	miR-124a-5p
MKNK2	miR-12287-5p
MKNK2	miR-12290-5p
GM2A	miR-6615-5p
PELI2	miR-12213-3p
PELI2	miR-3524b-3p
PELI2	miR-26a-5p
PELI2	miR-26a-2-5p
PELI2	miR-124a-5p
PELI2	miR-128-3p
PELI2	miR-1788-3p
PELI2	miR-1685-5p
PELI2	miR-214b-3p
PELI2	miR-27b-3p
PELI2	miR-1615
TRAPPC3L	miR-499-3p
TRAPPC3L	miR-1641
LIF	miR-126-5p
LIF	miR-2127
SEMA3A	miR-132c-5p
SEMA3A	miR-12254-3p
SEMA3A	miR-6684-5p
SEMA3A	miR-7446-5p
SEMA3A	miR-217-3p
SEMA3A	miR-10585-5p
SEMA3A	miR-145-5p
SEMA3A	miR-22-5p
ERLIN2	miR-15a
ERLIN2	miR-6545-5p
ERLIN2	miR-15b-5p
ERLIN2	miR-15c-5p
ERLIN2	miR-16c-5p
ERLIN2	miR-16-5p
ERLIN2	miR-12274-5p
ERLIN2	miR-12246-3p
ERLIN2	miR-2131-5p
GNPNAT1	miR-135a-1-3p
GNPNAT1	miR-20a-5p
GNPNAT1	miR-106-5p
GNPNAT1	miR-17-5p
GNPNAT1	miR-20b-5p
GNPNAT1	miR-214b-3p
GNPNAT1	miR-6598-5p
GNPNAT1	miR-1452
GNPNAT1	miR-6565-5p
IGSF10	miR-6701-3p
IGSF10	miR-1643-3p
BYSL	miR-1764-3p
CHMP2B	miR-33-2-5p
CHMP2B	miR-33-5p
CHMP2B	miR-1465
CHMP2B	miR-1769-5p
CHMP2B	miR-6704-5p
CHMP2B	miR-7456-5p
CHMP2B	miR-16c-5p
CHMP2B	miR-466
CHMP2B	miR-16-5p
CHMP2B	let-7k-3p
CHMP2B	let-7a-3p
CHMP2B	let-7f-3p
CHMP2B	miR-15c-5p
CHMP2B	miR-1812-5p
CHMP2B	miR-15b-5p
CHMP2B	miR-15a
MYOM1	miR-1799
MYOM1	miR-6575-3p
FBLN5	miR-1709
FBLN5	miR-27b-3p
FBLN5	miR-12224-5p
NPTX2	miR-181b-1-3p
NPTX2	miR-302a
TTC33	miR-429-5p
THADA	miR-6639-5p
LYPLA2	miR-15a
LYPLA2	miR-15b-5p
LYPLA2	miR-15c-5p
LYPLA2	miR-16c-5p
LYPLA2	miR-16-5p
LYPLA2	miR-6609-3p
LYPLA2	miR-138-5p
LYPLA2	miR-12274-5p
PAX7	miR-6695-5p
PAX7	miR-1786
PAX7	miR-1587
PAX7	miR-1612
CA9	miR-126-5p
VLDLR	miR-302c-3p
VLDLR	miR-106-5p
VLDLR	miR-302b-3p
VLDLR	miR-12211-5p
VLDLR	miR-20a-5p
VLDLR	miR-302d
VLDLR	miR-20b-5p
VLDLR	miR-17-5p
VLDLR	miR-302a
VLDLR	miR-1462-5p
VLDLR	miR-182-5p
VLDLR	miR-12244-5p
VLDLR	miR-135a-5p
VLDLR	miR-135b
EPDR1	miR-205c-5p
MME	miR-6585-5p
CEP104	miR-2188-3p
CEP104	miR-190a-3p
CEP104	miR-12286-3p
CEP104	miR-3594-5p
TNFAIP2	miR-7442-3p
TNFAIP2	let-7i
TNFAIP2	miR-12283-5p
TNFAIP2	let-7j-5p
TNFAIP2	let-7k-5p
TNFAIP2	let-7l-5p
TNFAIP2	let-7c-5p
TNFAIP2	let-7a-5p
TNFAIP2	let-7g-5p
TNFAIP2	let-7b
TNFAIP2	let-7f-5p
TNFAIP2	let-7d
NR5A2	miR-6701-3p
NR5A2	miR-2184a-5p
NR5A2	miR-429-3p
NR5A2	miR-200b-3p
NR5A2	miR-30a-5p
NR5A2	miR-30d
NR5A2	miR-30b-5p
NR5A2	miR-30c-5p
NR5A2	miR-30e-5p
NR5A2	miR-1702
NR5A2	miR-27b-3p
NR5A2	miR-1781-5p
NR5A2	miR-12210-5p
NR5A2	miR-129-5p
NR5A2	miR-12219-5p
NR5A2	miR-6552-5p
NR5A2	miR-1697
NR5A2	miR-7469-5p
NR5A2	miR-190b-3p
DNM1	miR-2188-3p
DNM1	miR-190a-3p
DNM1	miR-12235-5p
DNM1	miR-6702-5p
DNM1	miR-103-3p
DNM1	miR-107-3p
DNM1	miR-7467-3p
DNM1	miR-6639-5p
TMEM204	miR-190b-3p
TMEM204	miR-1781-3p
TMEM204	miR-1785
TMEM204	miR-1622
STX12	miR-6542-5p
CTNNA1	miR-338-5p
CTNNA1	miR-9-5p
TNFAIP8L3	miR-499-3p
TNFAIP8L3	miR-1745
TNFAIP8L3	miR-1684a-5p
TNFAIP8L3	miR-3064-3p
TNFAIP8L3	miR-7480-5p
JCHAIN	miR-1651-5p
JCHAIN	miR-6663-5p
JCHAIN	miR-7469-5p
FAM198B	miR-6701-3p
FAM198B	miR-1664-5p
FAM198B	miR-1551-5p
FAM198B	miR-1725
FAM198B	miR-7438-5p
KCNE4	miR-1812-5p
KCNE4	miR-466
C1S	miR-126-5p
C1S	miR-6569-5p
C1S	miR-128-3p
RDH10	miR-200b-3p
RDH10	miR-429-3p
RDH10	miR-6660-3p
RDH10	miR-144-3p
RDH10	miR-101-3p
RDH10	miR-200b-3p
RDH10	miR-429-3p
RDH10	miR-6660-3p
RDH10	miR-144-3p
RDH10	miR-101-3p
PDLIM5	miR-551-5p
PDLIM5	miR-124a-3p
PDLIM5	miR-124b
PDLIM5	miR-190b-3p
PDLIM5	miR-12250-3p
PDLIM5	miR-214b-3p
PDLIM5	miR-1460
PDLIM5	miR-196-2-3p
PDLIM5	miR-33-5p
PDLIM5	miR-33-2-5p
MN1	miR-1612
MN1	miR-6625-5p
DPP7	miR-12239-3p
LRRC75A	miR-122-5p
LRRC75A	miR-6677-5p
LRRC75A	miR-12218-3p
TFPI2	miR-203a
DKK3	miR-1695
DKK3	miR-12243-3p
DKK3	miR-12235-5p
DKK3	miR-92-3p
DKK3	miR-32-5p
DKK3	miR-363-3p
BMF	miR-30c-2-3p
BMF	miR-6559-5p
BMF	miR-6574-5p
BMF	miR-1649-5p
BMF	miR-12259-3p
BMF	miR-7456-5p
BMF	miR-1677-5p
CCNG1	miR-9-5p
DHRS3	miR-1650
DHRS3	miR-1564-3p
DHRS3	miR-7464-3p
DHRS3	miR-12231-3p
DHRS3	miR-6615-3p
DHRS3	miR-7470-3p
CIB3	miR-6562-5p
CIB3	miR-130a-5p
CIB3	miR-3524b-3p
CIB3	miR-130c-5p
AGTR1	miR-6580-3p
AGTR1	miR-1764-3p
AGTR1	miR-21-3p
TBX4	miR-190a-3p
TBX4	miR-2188-3p
TBX4	miR-153-5p
TBX4	miR-6561-5p
TBX4	miR-7454-3p
TBX4	miR-146c-3p
TBX4	miR-1657
TBX4	miR-190a-5p
TBX4	miR-190b-5p
MYL4	miR-1572
C1QTNF1	miR-1684a-5p
C1QTNF1	miR-1745
SPPL2A	miR-302c-5p
SPPL2A	miR-132b-3p
SPPL2A	miR-181a-5p
SPPL2A	miR-181b-5p
SPPL2A	miR-124a-5p
SPPL2A	miR-7438-5p
SPPL2A	miR-6697-5p
HBP1	miR-19b-3p
HBP1	miR-12243-3p
HBP1	miR-19a-3p
HBP1	miR-12236-3p
HBP1	miR-1781-5p
HBP1	miR-20a-5p
HBP1	miR-12294-3p
HBP1	miR-7476-3p
HBP1	miR-17-5p
HBP1	miR-20b-5p
HBP1	miR-106-5p
HBP1	miR-1639
HBP1	miR-1559-3p
HBP1	miR-219b
ABHD17C	miR-145-5p
ABHD17C	miR-2184a-5p
ABHD17C	miR-199-3p
ABHD17C	miR-144-3p
ABHD17C	miR-27b-3p
ABHD17C	miR-101-3p
CAB39	miR-466
CAB39	miR-1812-5p
CAB39	miR-12236-3p
CAB39	miR-19a-3p
CAB39	miR-19b-3p
CAB39	miR-7470-5p
CAB39	miR-1781-3p
CAB39	miR-200b-3p
CAB39	miR-107-3p
CAB39	miR-103-3p
CAB39	miR-429-3p
CAB39	miR-203a
CAB39	miR-1786
CAB39	miR-551-5p
CAB39	miR-6701-3p
CAB39	miR-1665
CAB39	miR-6598-5p
CAB39	miR-12214-3p
KERA	miR-196-1-3p
KERA	miR-1786
KERA	miR-1753
KERA	miR-34c-3p
KERA	miR-34b-3p
KERA	miR-1664-3p
KERA	miR-200b-3p
KERA	miR-429-3p
OTUD3	miR-1758
ELN	miR-29b-3p
ELN	miR-29c-3p
ELN	miR-29a-3p
ELN	miR-1594
HAGH	miR-1627-5p
IGFBP5	miR-12231-3p
IGFBP5	miR-6595-5p
IGFBP5	miR-143-3p
IGFBP5	miR-1721
IGFBP5	miR-6632-5p
LGR5	miR-1562-5p
LGR5	miR-12214-3p
LGR5	miR-7463-3p
LGR5	miR-6701-3p
SOX8	miR-12278-5p
TTC39A	miR-15a
TTC39A	miR-16-5p
TTC39A	miR-16c-5p
TTC39A	miR-15c-5p
TTC39A	miR-15b-5p
TTC39A	miR-12274-5p
TTC39A	miR-1702
TTC39A	miR-6598-5p
TTC39A	miR-12239-3p
LFNG	miR-6707-5p
DMRT2	miR-153-5p
DMRT2	miR-383-5p
DMRT2	miR-7465-3p
STC1	miR-144-3p
STC1	miR-101-3p
STC1	miR-2184a-5p
STC1	miR-199-3p
STC1	miR-137-3p
STC1	miR-15a
STC1	miR-15b-5p
STC1	miR-15c-5p
STC1	miR-190a-5p
STC1	miR-16c-5p
STC1	miR-16-5p
STC1	miR-190b-5p
B4GALT4	miR-1645
MYOM2	miR-6696-5p
PIK3R3	miR-12236-3p
PIK3R3	miR-19b-3p
PIK3R3	miR-19a-3p
PIK3R3	miR-1612
PIK3R3	miR-1639
PIK3R3	miR-1727
PIK3R3	miR-449c-3p
PIK3R3	miR-12222-5p
PIK3R3	miR-130a-3p
PIK3R3	miR-130c-3p
PIK3R3	miR-23b-3p
PIK3R3	miR-454-3p
PIK3R3	miR-130b-3p
PIK3R3	miR-301b-3p
PIK3R3	miR-6544-5p
PIK3R3	miR-301a-3p
PIK3R3	miR-1786
PIK3R3	miR-12214-3p
PIK3R3	miR-7440-3p
PIK3R3	miR-6547-3p
PIK3R3	miR-181b-5p
PIK3R3	miR-181a-5p
PIK3R3	miR-12280-5p
PIK3R3	miR-6574-5p
DCN	miR-6701-3p
RAB8B	miR-12222-5p
RAB8B	miR-1639
RAB8B	miR-12236-3p
RAB8B	miR-19b-3p
RAB8B	miR-19a-3p
RAB8B	miR-106-3p
RAB8B	miR-17-3p
RAB8B	miR-7438-5p
RAB8B	miR-12209-5p
RAB8B	miR-1748
RAB8B	miR-455-3p
RAB8B	miR-181b-5p
RAB8B	miR-181a-5p
RAB8B	miR-1612
RAB8B	miR-7442-3p
RAB8B	miR-1687-5p
RAB8B	miR-6633-5p
RAB8B	miR-1730-5p
RAB8B	miR-1630
RAB8B	miR-6573-5p
BICC1	miR-6701-3p
BICC1	miR-6612-5p
BICC1	miR-205a
BICC1	miR-205b
BICC1	miR-7440-3p
BICC1	miR-6543-5p
BICC1	miR-204
BICC1	miR-211
BICC1	miR-20a-5p
BICC1	miR-106-5p
BICC1	miR-148b-3p
BICC1	miR-458b-5p
BICC1	miR-148a-3p
BICC1	miR-12246-3p
BICC1	miR-20b-5p
BICC1	miR-17-5p
BICC1	miR-27b-3p
EGFLAM	miR-1786
EGFLAM	miR-1636
EGFLAM	miR-1658-5p
EGFLAM	miR-1616
COL11A1	miR-6701-3p
COL11A1	miR-1460
COL11A1	miR-29c-3p
COL11A1	miR-466
COL11A1	miR-29a-3p
COL11A1	miR-12216-3p
COL11A1	miR-29b-3p
COL11A1	miR-1812-5p
COL11A1	miR-145-5p
COL11A1	miR-1704
COL11A1	miR-1625-3p
COL11A1	miR-6704-5p
COL11A1	let-7j-3p
COL11A1	miR-12213-3p
COL11A1	miR-129-5p
COL11A1	miR-6544-5p
COL11A1	miR-16-1-3p
COL11A1	miR-16c-3p
COL11A1	miR-126-5p
ADAMTS15	miR-29a-3p
ADAMTS15	miR-29c-3p
ADAMTS15	miR-29b-3p
ADAMTS15	miR-1768
ITIH5	miR-1464
MFAP3	miR-1612
MFAP3	miR-12222-3p
MFAP3	miR-7437-3p
MFAP3	miR-12216-3p
MFAP3	miR-219a
PAFAH1B2	miR-1786
PAFAH1B2	miR-1709
PAFAH1B2	miR-184b-3p
PAFAH1B2	miR-1c
PAFAH1B2	miR-1612
PAFAH1B2	miR-200a-3p
PAFAH1B2	miR-6704-5p
BDNF	let-7a-3p
BDNF	let-7k-3p
BDNF	miR-2188-3p
BDNF	miR-190a-3p
BDNF	let-7f-3p
BDNF	miR-466
BDNF	miR-1812-5p
BDNF	miR-190b-3p
BDNF	miR-206
BDNF	miR-1b-3p
BDNF	miR-1a-3p
BDNF	miR-1786
BDNF	miR-6701-3p
BDNF	miR-455-3p
BDNF	miR-7437-3p
BDNF	miR-12216-3p
BDNF	miR-383-3p
BDNF	miR-6569-5p
BDNF	miR-12293-5p
BDNF	miR-10c-5p
BDNF	miR-10b-5p
BDNF	miR-10a-5p
BDNF	miR-12246-3p
BDNF	miR-1651-3p
BDNF	miR-1627-5p
PCMTD1	miR-32-5p
PCMTD1	miR-92-3p
PCMTD1	miR-16-1-3p
PCMTD1	miR-16c-3p
PCMTD1	miR-363-3p
PCMTD1	miR-182-5p
PCMTD1	miR-367
PCMTD1	miR-7438-5p
PCMTD1	miR-221-3p
PCMTD1	miR-222a
PCMTD1	miR-222b-3p
PCMTD1	miR-1811
PCMTD1	miR-1747-5p
PCMTD1	miR-200b-3p
PCMTD1	miR-429-3p
PCMTD1	miR-3532-5p
PCMTD1	miR-1661
QKI	miR-12213-3p
QKI	miR-1781-3p
QKI	miR-6544-5p
QKI	miR-429-3p
QKI	miR-1465
QKI	miR-200b-3p
QKI	miR-1786
QKI	miR-30a-3p
QKI	miR-101-3p
QKI	miR-19b-3p
QKI	miR-144-3p
QKI	miR-19a-3p
QKI	miR-6693-3p
QKI	miR-32-5p
QKI	miR-6630-3p
QKI	miR-363-3p
QKI	miR-92-3p
QKI	miR-367
QKI	miR-12236-3p
QKI	miR-7463-3p
QKI	miR-7457-5p
QKI	miR-190a-3p
QKI	miR-6677-5p
QKI	miR-214b-3p
QKI	miR-7438-5p
QKI	miR-182-5p
QKI	miR-145-5p
QKI	miR-2184a-5p
QKI	miR-6701-3p
MEGF10	miR-101-3p
MEGF10	miR-144-3p
MEGF10	miR-7438-5p
MEGF10	miR-2184a-5p
MEGF10	miR-30e-3p
MEGF10	miR-1620
MEGF10	miR-190b-5p
MEGF10	miR-190a-5p
MEGF10	miR-6562-3p
CGN	miR-130c-5p
CGN	miR-130a-5p
CGN	miR-6580-3p
CRY2	miR-190a-3p
CRY2	miR-1615
CRY2	miR-1575
IGFBP5	miR-12231-3p
IGFBP5	miR-6595-5p
IGFBP5	miR-143-3p
IGFBP5	miR-1721
IGFBP5	miR-6632-5p
CLSTN2	miR-302c-5p
CLSTN2	miR-190b-3p
CLSTN2	miR-7463-3p
MGAT3	miR-130c-5p
MGAT3	miR-204
MGAT3	miR-211
MGAT3	miR-130a-5p
MGAT3	miR-1784b-3p
MGAT3	miR-1570
MGAT3	miR-12294-5p
MGAT3	miR-6597-3p
MGAT3	miR-29a-5p
MGAT3	miR-1464
MGAT3	miR-1680-5p
MGAT3	miR-12282-3p
MGAT3	miR-1786
MGAT3	miR-6599-5p
MGAT3	miR-12248-5p
MGAT3	miR-1807
MGAT3	miR-1614-3p
GALNT16	miR-12291-3p
GALNT16	miR-1691
GALNT16	miR-6549-3p
CRISPLD1	miR-6685-5p
CRISPLD1	miR-6705-5p
CRISPLD1	miR-7480-5p
CRISPLD1	let-7a-3p
CRISPLD1	let-7f-3p
CRISPLD1	let-7k-3p
CRISPLD1	miR-1657
CRISPLD1	miR-7438-5p
CRISPLD1	miR-6641-5p
CRISPLD1	miR-22-5p
CRISPLD1	miR-6701-3p
CRISPLD1	miR-6554-5p
CRISPLD1	miR-1580
CRISPLD1	let-7j-3p
CRISPLD1	miR-1728-3p
SPINT1	miR-12243-3p
SPINT1	miR-383-3p
SPINT1	miR-214
MYBPC1	miR-6706-5p
PXMP4	miR-2184a-3p
TPX2	miR-32-3p
SGCD	miR-2188-3p
SGCD	miR-190a-3p
SGCD	let-7j-3p
SGCD	miR-210a-5p
SGCD	miR-6554-5p
SGCD	miR-1554
SGCD	miR-7468-3p
SGCD	miR-6545-5p
SGCD	miR-6654-3p
SGCD	miR-7464-3p
SGCD	miR-132b-3p
SGCD	miR-6615-3p
RAB10	miR-21-3p
RAB10	let-7f-3p
RAB10	let-7k-3p
RAB10	let-7a-3p
RAB10	miR-12231-5p
RAB10	miR-12284-3p
RAB10	miR-7466-3p
RAB10	miR-6633-5p
RAB10	miR-1687-5p
RAB10	let-7a-2-3p
RAB10	miR-6572-5p
RAB10	let-7c-3p
RAB10	miR-1644
CSRNP1	miR-190a-3p
CSRNP1	miR-7469-5p
CSRNP1	miR-466
CSRNP1	miR-1812-5p
SH3D19	miR-1687-5p
SH3D19	miR-6633-5p
SH3D19	miR-7464-3p
SH3D19	miR-12211-5p
SH3D19	miR-106-3p
SH3D19	miR-17-3p
SH3D19	miR-302b-3p
SH3D19	miR-302c-3p
SH3D19	miR-302d
SH3D19	miR-6615-3p
SH3D19	miR-9b-3p
SH3D19	miR-454-3p
SH3D19	miR-6593-5p
SH3D19	miR-130a-3p
SH3D19	miR-130c-3p
SH3D19	miR-301a-3p
SH3D19	miR-19b-3p
SH3D19	miR-301b-3p
SH3D19	miR-130b-3p
SH3D19	miR-12236-3p
SH3D19	miR-7483-5p
SH3D19	miR-19a-3p
SH3D19	miR-6657-3p
HTR1B	miR-1647
HTR1B	miR-1628
HTR1B	miR-6703-3p
HTR1B	miR-12253-3p
DAP	miR-1657
DAP	miR-6554-5p
SEMA6A	miR-1786
SEMA6A	miR-124a-5p
SEMA6A	miR-200a-3p
SEMA6A	miR-27b-3p
SEMA6A	miR-1567
SEMA6A	miR-145-5p
SEMA6A	miR-7454-5p
SEMA6A	miR-6542-5p
PAWR	miR-6701-3p
PAWR	miR-200b-3p
PAWR	miR-429-3p
PAWR	miR-7467-3p
PAWR	miR-1781-3p
PAWR	miR-6693-3p
PAWR	miR-190b-3p
PAWR	miR-1781-5p
PAWR	miR-460b-5p
MYSM1	miR-12246-3p
MYSM1	miR-7438-5p
MYSM1	miR-146c-5p
MYSM1	miR-146a-5p
MYSM1	miR-146b-5p
MAP2K6	miR-1752
CPE	miR-551-5p
CPE	miR-12293-3p
CPE	miR-1460
CCBE1	miR-7466-3p
CCBE1	miR-7481-5p
CCBE1	miR-21-3p
CCBE1	miR-1786
CCBE1	miR-1625-3p
CCBE1	miR-1704
CCBE1	miR-148a-3p
CCBE1	miR-6646-3p
CCBE1	miR-148b-3p
SCD5	miR-200a-3p
SCD5	miR-1786
SCD5	miR-1798-3p
NR4A3	miR-2188-3p
NR4A3	miR-190a-3p
NR4A3	miR-466
NR4A3	miR-1812-5p
NR4A3	let-7a-3p
NR4A3	let-7k-3p
NR4A3	let-7f-3p
NR4A3	miR-1643-3p
NR4A3	miR-1730-5p
NR4A3	miR-1329-5p
NR4A3	miR-7
NR4A3	miR-7b
NR4A3	miR-6654-3p
NR4A3	miR-9-3p
NR4A3	miR-12224-5p
NR4A3	miR-1751-5p
COLEC12	miR-2984-3p
TNFSF10	miR-143-3p
TNFSF10	miR-6595-5p
TNFSF10	miR-6632-5p
TNFSF10	miR-1721
TNFSF10	miR-214b-3p
TNFSF10	miR-3530-5p
TNFSF10	miR-3524b-3p
TNFSF10	miR-1689-5p
RBFOX2	miR-2127
RBFOX2	miR-6682-3p
RBFOX2	miR-7467-3p
RBFOX2	let-7a-3p
RBFOX2	let-7k-3p
RBFOX2	miR-6650-5p
RBFOX2	miR-6553-5p
RBFOX2	let-7f-3p
RBFOX2	miR-7437-3p
RBFOX2	miR-1612
RBFOX2	miR-1680-5p
ACTB	miR-1709
ACTB	miR-6670-5p
ACTB	miR-145-5p
RCSD1	miR-1623
RCSD1	miR-6516-3p
RBM15	miR-6586-5p
RBM15	miR-1772-5p
RBM15	miR-7437-3p
RBM15	miR-6543-3p
RBM15	miR-12246-3p
RBM15	miR-1661
RBM15	miR-181b-5p
RBM15	miR-22-3p
RBM15	miR-181a-5p
ACKR3	miR-6625-5p
ACKR3	miR-190a-3p
BHLHE40	miR-190a-3p
BHLHE40	miR-1460
BHLHE40	let-7f-3p
BHLHE40	miR-6612-5p
BHLHE40	let-7a-3p
BHLHE40	let-7k-3p
ADAM12	miR-29a-5p
ADAM12	miR-205c-5p
ADAM12	miR-144-3p
ADAM12	miR-101-3p
ADAM12	miR-12280-5p
ADAM12	miR-1687-5p
ADAM12	miR-181b-1-3p
ADAM12	miR-6633-5p
ADAM12	miR-1467-5p
ADAM12	miR-2184a-5p
ADAM12	miR-6576-3p
ADAM12	miR-199-3p
ADAM12	miR-1784b-3p
ADAM12	miR-155
ADAM12	miR-1695
ABLIM2	miR-1632-5p
ABLIM2	miR-1788-5p
ABLIM2	miR-30e-3p
SH3GL3	miR-12270-5p
SH3GL3	miR-30e-3p
SH3GL3	miR-144-3p
FAM46A	miR-2188-3p
FAM46A	miR-190a-3p
FAM46A	miR-23b-3p
FAM46A	miR-12214-3p
FAM46A	miR-12207-3p
FAM46A	miR-466
FAM46A	miR-1786
FAM46A	miR-3534
FAM46A	miR-1812-5p
FAM46A	miR-30a-5p
FAM46A	miR-30d
FAM46A	miR-30b-5p
FAM46A	miR-1555-5p
FAM46A	miR-30c-5p
FAM46A	miR-30e-5p
FAM46A	miR-12235-5p
FAM46A	miR-7476-3p
FAM46A	miR-6701-3p
FAM46A	miR-6623-3p
FAM46A	miR-7437-3p
FAM46A	miR-1655-5p
MYO16	miR-190a-3p
MYO16	miR-12257-5p
MYO16	miR-1706
MYO16	miR-2188-3p
MYO16	miR-365b-5p
MYO16	miR-29c-3p
MYO16	miR-29b-3p
MYO16	miR-29a-3p
MYO16	miR-7470-3p
MYO16	miR-7443-3p
MYO16	miR-1812-3p
DHRS3	miR-1650
DHRS3	miR-1564-3p
DHRS3	miR-7464-3p
DHRS3	miR-12231-3p
DHRS3	miR-6615-3p
DHRS3	miR-7470-3p
TRIM23	miR-124a-5p
TRIM23	miR-27b-3p
TRIM23	miR-1551-5p
TRIM23	miR-12274-3p
TRIM23	miR-181b-1-3p
TRIM23	miR-6578-3p
EIF5B	miR-1623
EIF5B	miR-20b-3p
EIF5B	miR-12266-3p
EIF5B	miR-217-3p
EIF5B	miR-1697
PIK3IP1	miR-204
PIK3IP1	miR-211
CCND3	miR-4732-5p
CCND3	miR-1551-5p
CELF2	miR-12272-3p
CELF2	miR-30e-3p
CELF2	miR-9-3p
CELF2	miR-1563
EPHA3	miR-1786
EPHA3	miR-6663-5p
EPHA3	miR-132a-3p
EPHA3	miR-124a-3p
EPHA3	miR-124b
EPHA3	miR-212-3p
EPHA3	miR-1778
EPHA3	miR-6706-5p
EPHA3	miR-153-5p
HUNK	miR-1453
HUNK	miR-1754-3p
KANK1	miR-2954
KANK1	miR-6670-5p
KANK1	miR-1551-5p
KANK1	miR-1709
KANK1	miR-16-5p
KANK1	miR-15b-5p
KANK1	miR-15c-5p
KANK1	miR-15a
KANK1	miR-1462-3p
KANK1	miR-16c-5p
KANK1	miR-12274-5p
KANK1	miR-6596-3p
KANK1	miR-138-5p
KANK1	miR-1718
KANK1	miR-133a-5p
MAF	miR-27b-3p
MAF	miR-124a-5p
MAF	miR-7439-5p
DUSP5	miR-126-5p
DUSP5	miR-7440-3p
DUSP5	miR-26a-2-5p
DUSP5	miR-26a-5p
DUSP5	miR-181b-5p
DUSP5	miR-181a-5p
TRMT13	miR-6701-3p
TRMT13	miR-1615
TRMT13	miR-1786
TRMT13	miR-1695
TRMT13	miR-499-5p
PPARG	miR-454-3p
PPARG	miR-130c-3p
PPARG	miR-301a-3p
PPARG	miR-130a-3p
PPARG	miR-12210-3p
PPARG	miR-130b-3p
PPARG	miR-301b-3p
PPARG	miR-27b-3p
PPARG	miR-6701-3p
VSTM4	miR-1704
VSTM4	miR-1625-3p
VSTM4	miR-1458
VSTM4	miR-1459
FAM124A	miR-30c-5p
FAM124A	miR-30a-5p
FAM124A	miR-30b-5p
FAM124A	miR-30d
FAM124A	miR-30e-5p
FAM124A	miR-1756b
FAM124A	miR-1560-3p
IRAK4	miR-1712-3p
IRAK4	miR-6673-3p
IRAK4	miR-3532-5p
TTC27	miR-217-3p
MGLL	miR-2188-3p
MGLL	miR-190a-3p
MGLL	miR-92-3p
MGLL	miR-32-5p
MGLL	miR-367
MGLL	miR-363-3p
MGLL	miR-1612
MGLL	miR-6593-5p
MGLL	miR-1811
MGLL	miR-1797
MGLL	miR-302a
SEMA6B	miR-30c-5p
SEMA6B	miR-30a-5p
SEMA6B	miR-30e-5p
SEMA6B	miR-30d
SEMA6B	miR-30b-5p
NR5A2	miR-6701-3p
NR5A2	miR-2184a-5p
NR5A2	miR-429-3p
NR5A2	miR-200b-3p
NR5A2	miR-30a-5p
NR5A2	miR-30d
NR5A2	miR-30b-5p
NR5A2	miR-30c-5p
NR5A2	miR-30e-5p
NR5A2	miR-1702
NR5A2	miR-27b-3p
NR5A2	miR-1781-5p
NR5A2	miR-12210-5p
NR5A2	miR-129-5p
NR5A2	miR-12219-5p
NR5A2	miR-6552-5p
NR5A2	miR-1697
NR5A2	miR-7469-5p
NR5A2	miR-190b-3p
PPM1L	miR-12261-3p
PPM1L	miR-12232-5p
PPM1L	miR-7482-3p
PPM1L	miR-6605-5p
PPM1L	miR-1464
PPM1L	miR-107-5p
PPM1L	miR-103-2-5p
PPM1L	miR-6608-3p
PPM1L	miR-200a-3p
PPM1L	miR-7469-5p
PPM1L	miR-6600-3p
PPM1L	miR-2128
PPM1L	miR-7451-3p
PPM1L	miR-6626-5p
PPM1L	miR-7447-3p
PPM1L	miR-12239-3p
PPM1L	miR-1559-3p
PPM1L	miR-137-3p
PPM1L	miR-1786
PPM1L	miR-1689-5p
PARD3B	miR-1784b-3p
PARD3B	miR-12270-3p
PARD3B	miR-129-1-3p
PARD3B	miR-129-3p
PARD3B	miR-7b
PARD3B	miR-7
ATP6V1D	miR-214
SVIL	miR-6693-3p
SVIL	miR-6554-5p
SVIL	miR-6630-3p
SVIL	miR-30a-3p
SVIL	miR-6701-3p
GMNN	miR-6673-3p
GMNN	miR-12208-3p
HTRA3	miR-199-3p
HTRA3	miR-2184a-5p
HTRA3	miR-2984-5p
LRRC39	miR-1625-5p
LRRC39	miR-7462-3p
LRRC39	miR-1651-3p
NRXN1	miR-6601-3p
NRXN1	miR-6554-5p
NRXN1	miR-6701-3p
NRXN1	miR-7474-3p
NRXN1	miR-1632-5p
NRXN1	miR-107-5p
NRXN1	miR-103-2-5p
NRXN1	miR-1775-5p
NRXN1	miR-1788-5p
NRXN1	miR-122b-5p
NRXN1	miR-1735
NRXN1	miR-9-3p
NRXN1	miR-19a-5p
NRXN1	miR-301b-5p
NRXN1	miR-19b-5p
NRXN1	miR-1756b
NRXN1	miR-12247-3p
NRXN1	miR-1786
NRXN1	miR-7466-3p
NRXN1	miR-6574-5p
EPHA2	miR-12228-5p
EPHA2	miR-2131-5p
EPHA2	miR-6545-5p
SMOC2	miR-124a-5p
SMOC2	miR-27b-3p
SMOC2	miR-130a-3p
SMOC2	miR-454-3p
SMOC2	miR-301b-3p
SMOC2	miR-130b-3p
SMOC2	miR-301a-3p
SMOC2	miR-130c-3p
SMOC2	miR-20a-5p
SMOC2	miR-106-5p
BCAS3	miR-6625-5p
BCAS3	miR-9b-3p
BCAS3	miR-6667-5p
BCAS3	miR-190b-3p
CLEC19A	miR-1458
CLEC19A	miR-1459
CCNL1	miR-1639
CCNL1	miR-12236-3p
CCNL1	miR-19b-3p
CCNL1	miR-19a-3p
CCNL1	miR-199-5p
CCNL1	miR-1567
IL17A	miR-126-5p
AGPS	miR-1329-5p
AGPS	miR-1651-3p
AGPS	miR-3524b-3p
RUNX1	miR-6617-3p
RUNX1	miR-190a-3p
ACTN1	miR-1786
ACTN1	miR-7476-3p
ACTN1	miR-129-5p
CBX4	miR-1737
RIMS1	miR-2131-5p
RIMS1	miR-1803
RIMS1	miR-7466-5p
DBT	miR-726-3p
TPM3	miR-12230-5p
TPM3	miR-6683-3p
TPM3	miR-1a-3p
TPM3	miR-1b-3p
TPM3	miR-206
MMP16	miR-12272-3p
MMP16	miR-6544-5p
MMP16	miR-1811
MMP16	miR-6630-3p
MMP16	miR-146c-5p
MMP16	miR-153-5p
MMP16	miR-146a-5p
MMP16	miR-146b-5p
MMP16	miR-1693
MMP16	miR-1612
CDK6	miR-196-2-3p
CDK6	miR-153-5p
CDK6	miR-214b-3p
CDK6	miR-6587-3p
CDK6	miR-1575
CDK6	miR-6545-5p
CDK6	miR-107-5p
CDK6	miR-1625-3p
CDK6	miR-6554-5p
CDK6	miR-1704
CDK6	miR-214
CDK6	miR-1786
CDK6	miR-12246-3p
CDK6	miR-103-2-5p
CDK6	miR-2184a-5p
CDK6	miR-302d
CDK6	miR-12211-5p
CDK6	miR-302b-3p
CDK6	miR-302c-3p
CDK6	miR-182-5p
CDK6	miR-1751-5p
CDK6	miR-449c-5p
CDK6	miR-34a-5p
CDK6	miR-449a
CDK6	miR-6575-3p
CDK6	miR-1467-3p
CDK6	miR-6549-3p
CDK6	miR-1643-3p
CDK6	miR-6598-5p
CDK6	miR-217-5p
CDK6	miR-1651-3p
CDK6	miR-7482-3p
CDK6	miR-6640-5p
CDK6	miR-7460-5p
CDK6	miR-1693
CDK6	miR-1794
CDK6	miR-7451-3p
CDK6	miR-12232-5p
CDK6	miR-34c-5p
CDK6	miR-449b-5p
CDK6	miR-1736-3p
CDK6	miR-10c-5p
CDK6	miR-6704-5p
CDK6	miR-1684b-3p
CDK6	miR-6561-5p
CDK6	miR-21-3p
CDK6	miR-449d-5p
CDK6	miR-1684a-3p
CDK6	miR-10b-5p
CDK6	miR-10a-5p
CDK6	miR-12261-3p
CDK6	miR-7454-3p
CDK6	miR-7457-5p
CDK6	miR-6714-3p
CDK6	miR-29a-5p
CDK6	miR-1615
CDK6	miR-6605-5p
TTC9	miR-6667-5p
TTC9	miR-7455-3p
TTC9	miR-6573-3p
SFRP4	miR-1460
SFRP4	miR-7438-5p
SFRP4	miR-190b-3p
SFRP4	miR-6701-3p
SFRP4	miR-6598-5p
RGCC	miR-12239-3p
STARD13	miR-190a-3p
STARD13	miR-1812-5p
STARD13	miR-1460
STARD13	let-7k-5p
STARD13	miR-466
STARD13	let-7g-5p
STARD13	let-7j-5p
STARD13	let-7i
STARD13	let-7f-5p
STARD13	let-7b
STARD13	let-7a-5p
STARD13	let-7l-5p
STARD13	let-7c-5p
STARD13	let-7d
STARD13	miR-3535
STARD13	miR-6701-3p
STARD13	miR-2188-3p
STARD13	miR-148a-3p
STARD13	miR-148b-3p
STARD13	let-7a-3p
STARD13	let-7k-3p
STARD13	let-7f-3p
STARD13	miR-1397-3p
JAG1	miR-7444-5p
JAG1	miR-128-3p
JAG1	miR-6598-5p
JAG1	miR-16-1-3p
JAG1	miR-1696
JAG1	miR-16c-3p
JAG1	miR-1558
JAG1	miR-12213-3p
JAG1	miR-26a-5p
JAG1	miR-26a-2-5p
JAG1	miR-153-3p
JAG1	miR-6657-3p
JAG1	miR-190b-3p
JAG1	miR-7483-5p
JAG1	miR-12259-3p
JAG1	miR-7445-5p
JAG1	miR-12208-3p
JAG1	miR-16-5p
JAG1	miR-12274-5p
JAG1	miR-16c-5p
JAG1	miR-6639-5p
JAG1	miR-15c-5p
JAG1	miR-15b-5p
JAG1	miR-15a
JAG1	miR-21-5p
JAG1	miR-214b-5p
JAG1	miR-1622
JAG1	miR-1329-5p
JAG1	miR-6550-5p
JAG1	miR-551-5p
ZNF292	miR-132c-5p
ZNF292	miR-1306-5p
ZNF292	miR-1456-5p
ZNF292	miR-1812-5p
ZNF292	miR-466
ZNF292	miR-1551-5p
ZNF292	miR-1454
ZNF292	miR-190b-3p
ZNF292	miR-12214-3p
ZNF292	miR-31-5p
ZNF292	miR-23b-3p
GPRC5B	miR-190a-3p
GPRC5B	miR-7453-3p
GPRC5B	miR-12214-3p
GPRC5B	miR-1638
GPRC5B	miR-219a
GPRC5B	miR-106-3p
GPRC5B	miR-17-3p
BRINP3	miR-1460
BRINP3	miR-218-5p
BRINP3	miR-16-1-3p
BRINP3	miR-16c-3p
BRINP3	miR-187-5p
BRINP3	miR-12221-2-3p
BRINP3	miR-138-2-3p
UNC5C	miR-214b-3p
UNC5C	miR-196-2-3p
UNC5C	miR-1786
UNC5C	miR-190a-3p
UNC5C	miR-21-3p
UNC5C	miR-6667-5p
UNC5C	miR-190b-3p
UNC5C	miR-6516-3p
UNC5C	miR-7466-3p
UNC5C	miR-7459-5p
UNC5C	miR-1630
UNC5C	miR-6544-5p
UNC5C	miR-12222-5p
UNC5C	miR-1451-3p
UNC5C	miR-7481-5p
UNC5C	miR-153-3p
LFNG	miR-6707-5p
RCOR1	miR-1786
RCOR1	miR-6630-3p
RCOR1	miR-7472-5p
RCOR1	miR-6698-3p
RCOR1	miR-6580-3p
RCOR1	miR-9-3p
RCOR1	miR-6548-5p
RCOR1	miR-218-5p
RCOR1	miR-3532-5p
RCOR1	miR-26a-5p
RCOR1	miR-26a-2-5p
RCOR1	miR-138-2-3p
RCOR1	miR-1582
RCOR1	miR-2184a-5p
RCOR1	miR-153-3p
NRXN1	miR-6601-3p
NRXN1	miR-6554-5p
NRXN1	miR-6701-3p
NRXN1	miR-7474-3p
NRXN1	miR-1632-5p
NRXN1	miR-107-5p
NRXN1	miR-103-2-5p
NRXN1	miR-1775-5p
NRXN1	miR-1788-5p
NRXN1	miR-122b-5p
NRXN1	miR-1735
NRXN1	miR-9-3p
NRXN1	miR-19a-5p
NRXN1	miR-301b-5p
NRXN1	miR-19b-5p
NRXN1	miR-1756b
NRXN1	miR-12247-3p
NRXN1	miR-1786
NRXN1	miR-7466-3p
NRXN1	miR-6574-5p
ARRDC1	miR-190a-3p
ARRDC1	miR-218-5p
HOMER2	miR-1751-5p
HOMER2	miR-6701-3p
LIMCH1	miR-7438-5p
LIMCH1	miR-32-5p
LIMCH1	miR-1811
LIMCH1	miR-92-3p
LIMCH1	miR-367
LIMCH1	miR-363-3p
LIMCH1	miR-194
TP63	miR-217-5p
TP63	miR-6639-5p
TP63	miR-130b-3p
TP63	miR-301b-3p
TP63	miR-454-3p
TP63	miR-130a-3p
TP63	miR-301a-3p
TP63	miR-130c-3p
TP63	let-7c-3p
TP63	let-7a-2-3p
AMIGO2	miR-7466-3p
MN1	miR-1612
MN1	miR-6625-5p
[truncated: 603 more rows]
