# Supplementary material for: Transcriptome Data Revealed the circRNA–miRNA–mRNA Regulatory Network during the Proliferation and Differentiation of Myoblasts in Shitou Goose
Source: Animals (Basel). 2024 Feb 8;14(4):576. doi: 10.3390/ani14040576 (PMC10885906; doi:10.3390/ani14040576)
Supplement: Supplementary file 1 [file animals-14-00576-s001.zip › Table S7 List of all FmiRNAs.xlsx]

## Sheet: Sheet1
FmiRNA
let-7b
miR-29b-2-5p
miR-383-3p
miR-1306-5p
miR-1453
miR-1567
miR-1623
miR-1625-5p
miR-1625-3p
miR-1635
miR-1640
miR-1712-5p
miR-1731-3p
miR-1737
miR-1762
miR-1764-5p
miR-214
miR-3537
miR-6559-5p
miR-3594-5p
miR-6608-3p
miR-6609-3p
miR-6617-3p
miR-6647-5p
miR-6650-5p
miR-7442-3p
miR-7448-5p
miR-7460-5p
miR-7483-5p
miR-12207-3p
miR-12219-5p
miR-12239-3p
miR-12240-5p
miR-12255-3p
miR-12257-5p
miR-12270-5p
miR-12282-3p
miR-12285-5p
miR-1587
miR-2127
miR-6593-5p
miR-12258-3p
miR-365-1-5p
miR-365-2-5p
miR-12283-5p
miR-12227-5p
miR-1706
miR-12228-5p
miR-12251-5p
miR-1562-5p
miR-1651-3p
miR-6629-5p
miR-6646-3p
miR-7464-3p
miR-7466-5p
miR-12222-5p
miR-1594
miR-1636
miR-1653
miR-1772-5p
miR-1777
miR-3532-3p
miR-6547-5p
miR-6587-3p
miR-6589-5p
miR-6596-3p
miR-6615-5p
miR-6671-5p
miR-12232-5p
miR-12235-5p
miR-214b-5p
miR-12287-5p
miR-12290-5p
miR-1689-5p
miR-1758
miR-1764-3p
miR-2954
miR-6542-5p
miR-12227-3p
let-7g-3p
miR-1464
miR-1554
miR-1573
miR-1575
miR-1597-3p
miR-1600
miR-1602
miR-449c-5p
miR-1731-5p
miR-1745
miR-1754-3p
miR-1759-3p
miR-1774
miR-1788-5p
miR-449b-5p
miR-3530-5p
miR-6546-3p
miR-6547-3p
miR-6553-5p
miR-6572-5p
miR-6578-3p
miR-6597-3p
miR-6669-3p
miR-6677-5p
miR-6707-5p
miR-7440-3p
miR-7443-3p
miR-7457-3p
miR-7467-5p
miR-12216-3p
miR-12231-5p
miR-12247-3p
miR-12250-3p
miR-12253-3p
miR-12270-3p
miR-129-1-3p
miR-129-3p
miR-726-3p
miR-12291-3p
miR-12294-5p
miR-1451-3p
miR-1465
miR-1552-3p
miR-1580
miR-1626-5p
miR-1680-5p
miR-6654-3p
miR-132a-3p
miR-1614-3p
miR-6570-3p
miR-6600-3p
miR-1564-3p
miR-1615
miR-1618-5p
miR-1644
miR-1696
miR-1724
miR-1806
miR-6598-5p
miR-7439-3p
miR-12243-3p
miR-12259-5p
miR-3532-5p
miR-1751-5p
miR-1778
miR-12254-3p
miR-1785
miR-1459
miR-1628
miR-1690-5p
miR-1748
miR-6663-5p
miR-7472-5p
miR-1735
let-7a-5p
let-7j-5p
miR-1630
miR-449c-3p
miR-6549-5p
miR-6569-3p
miR-6573-5p
miR-4732-5p
miR-6656-5p
miR-6690-5p
miR-6706-5p
miR-6599-5p
miR-12235-3p
miR-12248-3p
miR-12286-3p
miR-184b-3p
miR-12221-2-3p
miR-1685-5p
miR-7466-3p
miR-7481-5p
miR-6688-3p
miR-103-2-5p
miR-204
miR-24-3p
miR-211
miR-2129
miR-3594-3p
miR-6569-5p
miR-7455-3p
miR-12252-3p
miR-92-3p
miR-1569
miR-6587-5p
miR-6702-5p
miR-12280-3p
miR-12284-3p
miR-1462-3p
miR-1609
miR-1665
miR-3064-5p
miR-7437-3p
miR-12283-3p
miR-6657-3p
miR-12220-5p
miR-12243-5p
miR-205a
miR-6660-3p
miR-16-1-3p
miR-1661
miR-1695
miR-6577-3p
miR-6601-3p
miR-6664-3p
miR-12208-5p
miR-12274-5p
miR-12293-5p
miR-1783
miR-6545-3p
miR-1797
miR-1550-3p
miR-6573-3p
miR-6543-3p
miR-7458-3p
miR-145-5p
miR-6562-5p
miR-103-3p
miR-107-3p
miR-1654
miR-6575-5p
miR-6703-3p
miR-7457-5p
miR-7468-5p
miR-143-5p
miR-7456-5p
miR-135a-5p
miR-15b-5p
miR-1456-5p
miR-15c-5p
miR-12248-5p
miR-6632-5p
miR-12224-5p
miR-2184a-3p
miR-12261-3p
miR-726-5p
miR-6612-5p
miR-6655-5p
miR-7467-3p
miR-1684a-5p
miR-205c-5p
miR-1702
miR-1756a
miR-1768
miR-6575-3p
miR-6620-5p
miR-6563-3p
miR-7450-5p
miR-7454-3p
miR-130b-3p
miR-1462-5p
miR-1650
miR-1655-5p
miR-12213-3p
miR-129-5p
miR-1744-5p
miR-7461-5p
miR-12266-3p
miR-1691
miR-6616-5p
miR-6670-5p
miR-7480-3p
miR-29b-1-5p
miR-1736-3p
miR-1811
miR-7437-5p
miR-205b
miR-6545-5p
miR-6626-5p
let-7d
miR-222a
miR-183
miR-6561-5p
miR-6615-3p
miR-1787
miR-148a-3p
miR-148b-3p
miR-6675-3p
miR-10585-5p
miR-12280-5p
miR-217-5p
miR-1794
miR-6619-5p
miR-96-5p
miR-27b-3p
miR-34a-5p
miR-456-3p
miR-12278-3p
miR-12218-3p
miR-6549-3p
miR-6543-5p
miR-30a-3p
miR-1796
miR-6516-3p
miR-1647
miR-2984-5p
miR-1807
miR-6605-5p
miR-6667-5p
miR-6682-3p
miR-6516-5p
miR-7459-5p
miR-20a-5p
miR-17-5p
miR-106-5p
miR-20b-5p
miR-107-5p
miR-146c-3p
miR-6583-5p
miR-6603-3p
miR-1397-5p
miR-1572
miR-6691-5p
miR-124b
miR-24-5p
miR-1728-3p
miR-34c-5p
miR-7478-3p
miR-449d-5p
miR-132c-5p
miR-12294-3p
miR-1558
miR-1697
miR-6696-5p
miR-1388b-3p
miR-12264-5p
miR-19b-5p
miR-1616
miR-1658-5p
miR-1701
miR-1704
miR-6677-3p
miR-12231-3p
miR-133a-3p
miR-133c-3p
miR-1649-5p
miR-7444-5p
miR-12272-3p
miR-187-5p
miR-7468-3p
miR-2984-3p
miR-449a
miR-7447-3p
miR-135a-1-3p
miR-7451-3p
miR-1718
miR-143-3p
miR-12246-3p
let-7l-5p
