# Supplementary material for: Transcriptome Data Revealed the circRNA–miRNA–mRNA Regulatory Network during the Proliferation and Differentiation of Myoblasts in Shitou Goose
Source: Animals (Basel). 2024 Feb 8;14(4):576. doi: 10.3390/ani14040576 (PMC10885906; doi:10.3390/ani14040576)
Supplement: Supplementary file 1 [file animals-14-00576-s001.zip › Table S8 Node Information for the circRNA-miRNA-mRNA Regulatory Network.xlsx]

## Sheet: Sheet1
circRNA/mRNA	FmiRNA
circRNA3870	let-7b
circRNA3870	miR-29b-2-5p
circRNA3870	miR-383-3p
circRNA3870	miR-1306-5p
circRNA3870	miR-1453
circRNA3870	miR-1567
circRNA3870	miR-1623
circRNA3870	miR-1625-5p
circRNA3870	miR-1625-3p
circRNA3870	miR-1635
circRNA3870	miR-1640
circRNA3870	miR-1712-5p
circRNA3870	miR-1731-3p
circRNA3870	miR-1737
circRNA3870	miR-1762
circRNA3870	miR-1764-5p
circRNA3870	miR-214
circRNA3870	miR-3537
circRNA3870	miR-6559-5p
circRNA3870	miR-3594-5p
circRNA3870	miR-6608-3p
circRNA3870	miR-6609-3p
circRNA3870	miR-6617-3p
circRNA3870	miR-6647-5p
circRNA3870	miR-6650-5p
circRNA3870	miR-7442-3p
circRNA3870	miR-7448-5p
circRNA3870	miR-7460-5p
circRNA3870	miR-7483-5p
circRNA3870	miR-12207-3p
circRNA3870	miR-12219-5p
circRNA3870	miR-12239-3p
circRNA3870	miR-12240-5p
circRNA3870	miR-12255-3p
circRNA3870	miR-12257-5p
circRNA3870	miR-12270-5p
circRNA3870	miR-12282-3p
circRNA3870	miR-12285-5p
circRNA1258	miR-1587
circRNA1258	miR-2127
circRNA1258	miR-6593-5p
circRNA1258	miR-12258-3p
circRNA1103	miR-365-1-5p
circRNA1103	miR-365-2-5p
circRNA1103	miR-2127
circRNA1103	miR-7483-5p
circRNA1103	miR-12283-5p
circRNA1103	miR-12227-5p
circRNA1088	miR-1635
circRNA1088	miR-1706
circRNA1088	miR-12228-5p
circRNA1088	miR-12251-5p
circRNA1360	miR-365-2-5p
circRNA1360	miR-1562-5p
circRNA1360	miR-1651-3p
circRNA1360	miR-6629-5p
circRNA1360	miR-6646-3p
circRNA1360	miR-7464-3p
circRNA1360	miR-7466-5p
circRNA1360	miR-12222-5p
circRNA466	miR-1594
circRNA466	miR-1636
circRNA466	miR-1653
circRNA466	miR-1706
circRNA466	miR-1772-5p
circRNA466	miR-1777
circRNA466	miR-3532-3p
circRNA466	miR-6547-5p
circRNA466	miR-6587-3p
circRNA466	miR-6589-5p
circRNA466	miR-6596-3p
circRNA466	miR-6615-5p
circRNA466	miR-6671-5p
circRNA466	miR-12219-5p
circRNA466	miR-12232-5p
circRNA466	miR-12235-5p
circRNA466	miR-12257-5p
circRNA466	miR-12258-3p
circRNA466	miR-214b-5p
circRNA466	miR-12285-5p
circRNA466	miR-12287-5p
circRNA466	miR-12290-5p
circRNA3550	miR-1306-5p
circRNA3550	miR-1689-5p
circRNA3550	miR-1758
circRNA3550	miR-1764-3p
circRNA3550	miR-2954
circRNA3550	miR-6542-5p
circRNA3550	miR-12227-3p
circRNA3550	miR-12257-5p
circRNA4300	let-7g-3p
circRNA4300	miR-1306-5p
circRNA4300	miR-1453
circRNA4300	miR-1464
circRNA4300	miR-1554
circRNA4300	miR-1573
circRNA4300	miR-1575
circRNA4300	miR-1597-3p
circRNA4300	miR-1600
circRNA4300	miR-1602
circRNA4300	miR-1640
circRNA4300	miR-1651-3p
circRNA4300	miR-1653
circRNA4300	miR-449c-5p
circRNA4300	miR-1731-5p
circRNA4300	miR-1745
circRNA4300	miR-1754-3p
circRNA4300	miR-1759-3p
circRNA4300	miR-1762
circRNA4300	miR-1764-3p
circRNA4300	miR-1774
circRNA4300	miR-1777
circRNA4300	miR-1788-5p
circRNA4300	miR-449b-5p
circRNA4300	miR-3530-5p
circRNA4300	miR-3532-3p
circRNA4300	miR-6542-5p
circRNA4300	miR-6546-3p
circRNA4300	miR-6547-5p
circRNA4300	miR-6547-3p
circRNA4300	miR-6553-5p
circRNA4300	miR-6572-5p
circRNA4300	miR-6578-3p
circRNA4300	miR-6587-3p
circRNA4300	miR-6593-5p
circRNA4300	miR-6596-3p
circRNA4300	miR-6597-3p
circRNA4300	miR-6609-3p
circRNA4300	miR-6615-5p
circRNA4300	miR-6647-5p
circRNA4300	miR-6669-3p
circRNA4300	miR-6677-5p
circRNA4300	miR-6707-5p
circRNA4300	miR-7440-3p
circRNA4300	miR-7442-3p
circRNA4300	miR-7443-3p
circRNA4300	miR-7448-5p
circRNA4300	miR-7457-3p
circRNA4300	miR-7467-5p
circRNA4300	miR-12216-3p
circRNA4300	miR-12222-5p
circRNA4300	miR-12231-5p
circRNA4300	miR-12235-5p
circRNA4300	miR-12239-3p
circRNA4300	miR-12247-3p
circRNA4300	miR-12250-3p
circRNA4300	miR-12253-3p
circRNA4300	miR-12270-3p
circRNA4300	miR-129-1-3p
circRNA4300	miR-12282-3p
circRNA4300	miR-12287-5p
circRNA4300	miR-129-3p
circRNA4300	miR-726-3p
circRNA4300	miR-12291-3p
circRNA4300	miR-12294-5p
circRNA589	miR-365-2-5p
circRNA589	miR-1451-3p
circRNA589	miR-1464
circRNA589	miR-1465
circRNA589	miR-1552-3p
circRNA589	miR-1580
circRNA589	miR-1587
circRNA589	miR-1594
circRNA589	miR-1626-5p
circRNA589	miR-1680-5p
circRNA589	miR-1759-3p
circRNA589	miR-1764-3p
circRNA589	miR-1777
circRNA589	miR-2127
circRNA589	miR-6593-5p
circRNA589	miR-6609-3p
circRNA589	miR-6654-3p
circRNA589	miR-6707-5p
circRNA589	miR-7467-5p
circRNA589	miR-12207-3p
circRNA589	miR-12228-5p
circRNA589	miR-132a-3p
circRNA589	miR-12239-3p
circRNA589	miR-12240-5p
circRNA589	miR-12250-3p
circRNA589	miR-12283-5p
circRNA589	miR-12285-5p
circRNA589	miR-12290-5p
circRNA3909	miR-1614-3p
circRNA3909	miR-2127
circRNA563	miR-6570-3p
circRNA563	miR-6587-3p
circRNA563	miR-6600-3p
circRNA563	miR-7483-5p
circRNA563	miR-12219-5p
circRNA2458	miR-1464
circRNA2458	miR-1564-3p
circRNA2458	miR-1587
circRNA2458	miR-1615
circRNA2458	miR-1618-5p
circRNA2458	miR-1636
circRNA2458	miR-1644
circRNA2458	miR-1696
circRNA2458	miR-1724
circRNA2458	miR-1764-3p
circRNA2458	miR-1774
circRNA2458	miR-1806
circRNA2458	miR-2127
circRNA2458	miR-3537
circRNA2458	miR-6547-5p
circRNA2458	miR-6553-5p
circRNA2458	miR-6570-3p
circRNA2458	miR-6593-5p
circRNA2458	miR-6598-5p
circRNA2458	miR-6609-3p
circRNA2458	miR-7439-3p
circRNA2458	miR-7460-5p
circRNA2458	miR-12222-5p
circRNA2458	miR-12235-5p
circRNA2458	miR-12243-3p
circRNA2458	miR-12259-5p
circRNA2458	miR-12287-5p
circRNA2458	miR-12290-5p
circRNA2385	let-7b
circRNA2385	miR-1635
circRNA2385	miR-1762
circRNA2385	miR-3532-5p
circRNA2385	miR-6646-3p
circRNA2385	miR-7440-3p
circRNA2414	miR-365-2-5p
circRNA2414	miR-1453
circRNA2414	miR-1554
circRNA2414	miR-1580
circRNA2414	miR-1737
circRNA2414	miR-1751-5p
circRNA2414	miR-1764-3p
circRNA2414	miR-1777
circRNA2414	miR-1778
circRNA2414	miR-2127
circRNA2414	miR-12219-5p
circRNA2414	miR-12228-5p
circRNA2414	miR-12239-3p
circRNA2414	miR-12254-3p
circRNA2414	miR-12283-5p
circRNA2414	miR-12287-5p
circRNA1274	miR-1785
circRNA1274	miR-449b-5p
circRNA1274	miR-7466-5p
circRNA946	miR-1459
circRNA946	miR-1464
circRNA946	miR-1628
circRNA946	miR-1680-5p
circRNA946	miR-1689-5p
circRNA946	miR-1690-5p
circRNA946	miR-1748
circRNA946	miR-6654-3p
circRNA946	miR-6663-5p
circRNA946	miR-7472-5p
circRNA946	miR-12285-5p
circRNA946	miR-12291-3p
circRNA3760	miR-1636
circRNA3760	miR-1640
circRNA3760	miR-1735
circRNA3760	miR-1806
circRNA3760	miR-3537
circRNA3760	miR-6669-3p
circRNA3760	miR-12258-3p
circRNA3760	miR-12287-5p
ciRNA780	let-7a-5p
ciRNA780	let-7b
ciRNA780	let-7j-5p
ciRNA780	miR-1453
ciRNA780	miR-1567
ciRNA780	miR-1587
ciRNA780	miR-1594
ciRNA780	miR-1614-3p
ciRNA780	miR-1615
ciRNA780	miR-1625-3p
ciRNA780	miR-1630
ciRNA780	miR-1635
ciRNA780	miR-449c-5p
ciRNA780	miR-449c-3p
ciRNA780	miR-1724
ciRNA780	miR-1731-3p
ciRNA780	miR-1754-3p
ciRNA780	miR-1762
ciRNA780	miR-1764-5p
ciRNA780	miR-1764-3p
ciRNA780	miR-1777
ciRNA780	miR-2127
ciRNA780	miR-6549-5p
ciRNA780	miR-6553-5p
ciRNA780	miR-6569-3p
ciRNA780	miR-6570-3p
ciRNA780	miR-6573-5p
ciRNA780	miR-4732-5p
ciRNA780	miR-6629-5p
ciRNA780	miR-6656-5p
ciRNA780	miR-6690-5p
ciRNA780	miR-6706-5p
ciRNA780	miR-6707-5p
ciRNA780	miR-6599-5p
ciRNA780	miR-7464-3p
ciRNA780	miR-7472-5p
ciRNA780	miR-12207-3p
ciRNA780	miR-12219-5p
ciRNA780	miR-12227-5p
ciRNA780	miR-12235-5p
ciRNA780	miR-12235-3p
ciRNA780	miR-12248-3p
ciRNA780	miR-12257-5p
ciRNA780	miR-12258-3p
ciRNA780	miR-12259-5p
ciRNA780	miR-12283-5p
ciRNA780	miR-12286-3p
ciRNA780	miR-12287-5p
ciRNA780	miR-12290-5p
ciRNA780	miR-12294-5p
circRNA1196	miR-1614-3p
circRNA1196	miR-1806
circRNA1196	miR-6593-5p
circRNA1196	miR-184b-3p
circRNA1196	miR-12221-2-3p
circRNA1195	miR-1453
circRNA1195	miR-12228-5p
circRNA1087	miR-1685-5p
circRNA1087	miR-1731-5p
circRNA1087	miR-2127
circRNA1087	miR-7466-3p
circRNA1087	miR-7481-5p
circRNA1087	miR-12228-5p
circRNA1087	miR-12257-5p
circRNA1087	miR-12283-5p
circRNA1087	miR-12287-5p
circRNA1087	miR-12290-5p
circRNA2426	miR-1696
circRNA2426	miR-1731-5p
circRNA2426	miR-1764-3p
circRNA2426	miR-6587-3p
circRNA2426	miR-6593-5p
circRNA2426	miR-6688-3p
circRNA1188	miR-103-2-5p
circRNA1188	miR-204
circRNA1188	miR-24-3p
circRNA1188	miR-211
circRNA1188	miR-1464
circRNA1188	miR-1564-3p
circRNA1188	miR-1615
circRNA1188	miR-1644
circRNA1188	miR-1731-3p
circRNA1188	miR-1735
circRNA1188	miR-1764-3p
circRNA1188	miR-1774
circRNA1188	miR-1788-5p
circRNA1188	miR-2129
circRNA1188	miR-3532-5p
circRNA1188	miR-6546-3p
circRNA1188	miR-3594-3p
circRNA1188	miR-6569-5p
circRNA1188	miR-6572-5p
circRNA1188	miR-6587-3p
circRNA1188	miR-6593-5p
circRNA1188	miR-6596-3p
circRNA1188	miR-6609-3p
circRNA1188	miR-7455-3p
circRNA1188	miR-7457-3p
circRNA1188	miR-12227-3p
circRNA1188	miR-12239-3p
circRNA1188	miR-12252-3p
circRNA1188	miR-12253-3p
circRNA1188	miR-12270-3p
circRNA1188	miR-12282-3p
circRNA1188	miR-12287-5p
circRNA1188	miR-12291-3p
circRNA1188	miR-12294-5p
circRNA1280	miR-92-3p
circRNA1280	miR-1569
circRNA1280	miR-1587
circRNA1280	miR-1737
circRNA1280	miR-3530-5p
circRNA1280	miR-6546-3p
circRNA1280	miR-6587-5p
circRNA1280	miR-6702-5p
circRNA1280	miR-6599-5p
circRNA1280	miR-7464-3p
circRNA1280	miR-7467-5p
circRNA1280	miR-12219-5p
circRNA1280	miR-12231-5p
circRNA1280	miR-12239-3p
circRNA1280	miR-12280-3p
circRNA1280	miR-12282-3p
circRNA1280	miR-12284-3p
circRNA1280	miR-12290-5p
ciRNA156	miR-24-3p
ciRNA156	miR-1462-3p
ciRNA156	miR-1564-3p
ciRNA156	miR-1594
ciRNA156	miR-1609
ciRNA156	miR-1665
ciRNA156	miR-3064-5p
ciRNA156	miR-6572-5p
ciRNA156	miR-6593-5p
ciRNA156	miR-6599-5p
ciRNA156	miR-7437-3p
ciRNA156	miR-7455-3p
ciRNA156	miR-12235-5p
ciRNA156	miR-12283-3p
circRNA108	miR-6657-3p
circRNA108	miR-7448-5p
circRNA108	miR-12220-5p
circRNA108	miR-12243-5p
circRNA108	miR-12255-3p
circRNA3993	miR-205a
circRNA3993	miR-1564-3p
circRNA3993	miR-1690-5p
circRNA3993	miR-6702-5p
circRNA3993	miR-12228-5p
circRNA3993	miR-12243-5p
circRNA236	miR-1453
circRNA236	miR-449b-5p
circRNA236	miR-6660-3p
circRNA2546	miR-16-1-3p
circRNA2546	miR-1635
circRNA2546	miR-1661
circRNA2546	miR-1695
circRNA2546	miR-1754-3p
circRNA2546	miR-6577-3p
circRNA2546	miR-6593-5p
circRNA2546	miR-6601-3p
circRNA2546	miR-6664-3p
circRNA2546	miR-12208-5p
circRNA2546	miR-12248-3p
circRNA2546	miR-12270-5p
circRNA2546	miR-12290-5p
circRNA3687	miR-1762
circRNA3687	miR-6629-5p
circRNA3687	miR-6646-3p
circRNA3687	miR-12274-5p
circRNA3687	miR-12290-5p
circRNA3687	miR-12293-5p
circRNA305	miR-6587-3p
circRNA134	miR-1587
circRNA134	miR-1625-5p
circRNA134	miR-1783
circRNA134	miR-6545-3p
circRNA134	miR-6654-3p
circRNA134	miR-7483-5p
circRNA134	miR-12228-5p
circRNA134	miR-12258-3p
circRNA134	miR-12287-5p
circRNA134	miR-12290-5p
circRNA3841	miR-29b-2-5p
circRNA3841	miR-1754-3p
circRNA3841	miR-1778
circRNA3841	miR-1797
circRNA283	let-7g-3p
circRNA283	miR-365-1-5p
circRNA283	miR-365-2-5p
circRNA283	miR-1464
circRNA283	miR-1550-3p
circRNA283	miR-1626-5p
circRNA283	miR-6573-3p
circRNA283	miR-6593-5p
circRNA283	miR-6596-3p
circRNA283	miR-6657-3p
circRNA283	miR-6543-3p
circRNA283	miR-6599-5p
circRNA283	miR-7442-3p
circRNA283	miR-7458-3p
circRNA283	miR-7466-5p
circRNA283	miR-12287-5p
circRNA351	miR-1464
circRNA351	miR-1564-3p
circRNA351	miR-1651-3p
circRNA351	miR-6593-5p
circRNA351	miR-145-5p
circRNA351	miR-12239-3p
circRNA1044	miR-1764-3p
circRNA1044	miR-2127
circRNA1044	miR-3064-5p
circRNA1044	miR-6562-5p
circRNA1151	miR-103-3p
circRNA1151	miR-107-3p
circRNA1151	let-7g-3p
circRNA1151	miR-24-3p
circRNA1151	miR-1453
circRNA1151	miR-1564-3p
circRNA1151	miR-1597-3p
circRNA1151	miR-1614-3p
circRNA1151	miR-1618-5p
circRNA1151	miR-1625-5p
circRNA1151	miR-1635
circRNA1151	miR-1651-3p
circRNA1151	miR-1654
circRNA1151	miR-1690-5p
circRNA1151	miR-1737
circRNA1151	miR-1754-3p
circRNA1151	miR-1762
circRNA1151	miR-1764-5p
circRNA1151	miR-1764-3p
circRNA1151	miR-1774
circRNA1151	miR-1777
circRNA1151	miR-449b-5p
circRNA1151	miR-2127
circRNA1151	miR-3594-3p
circRNA1151	miR-6570-3p
circRNA1151	miR-6575-5p
circRNA1151	miR-6654-3p
circRNA1151	miR-6702-5p
circRNA1151	miR-6703-3p
circRNA1151	miR-7457-5p
circRNA1151	miR-7460-5p
circRNA1151	miR-7468-5p
circRNA1151	miR-7483-5p
circRNA1151	miR-143-5p
circRNA1151	miR-12208-5p
circRNA1151	miR-12216-3p
circRNA1151	miR-12220-5p
circRNA1151	miR-12228-5p
circRNA1151	miR-12239-3p
circRNA1151	miR-12243-3p
circRNA1151	miR-12252-3p
circRNA1151	miR-12253-3p
circRNA1151	miR-12255-3p
circRNA1151	miR-12258-3p
circRNA1151	miR-12270-3p
circRNA1151	miR-12283-5p
circRNA1151	miR-12290-5p
ciRNA39	miR-1453
ciRNA39	miR-1587
ciRNA39	miR-1594
ciRNA39	miR-1600
ciRNA39	miR-1609
ciRNA39	miR-1635
ciRNA39	miR-449c-5p
ciRNA39	miR-449b-5p
ciRNA39	miR-6572-5p
ciRNA39	miR-6615-5p
ciRNA39	miR-7456-5p
ciRNA39	miR-12219-5p
ciRNA39	miR-12235-3p
circRNA2504	miR-6599-5p
circRNA85	miR-135a-5p
circRNA85	miR-15b-5p
circRNA85	miR-1456-5p
circRNA85	miR-1567
circRNA85	miR-1614-3p
circRNA85	miR-1635
circRNA85	miR-1654
circRNA85	miR-449c-3p
circRNA85	miR-15c-5p
circRNA85	miR-2127
circRNA85	miR-6547-5p
circRNA85	miR-6559-5p
circRNA85	miR-6593-5p
circRNA85	miR-6656-5p
circRNA85	miR-6664-3p
circRNA85	miR-7455-3p
circRNA85	miR-7481-5p
circRNA85	miR-12228-5p
circRNA85	miR-12243-3p
circRNA85	miR-12257-5p
circRNA85	miR-12259-5p
circRNA85	miR-12287-5p
circRNA1551	miR-1453
circRNA1551	miR-1580
circRNA1551	miR-1712-5p
circRNA1551	miR-1764-3p
circRNA1551	miR-1797
circRNA1551	miR-6553-5p
circRNA1551	miR-3594-5p
circRNA1551	miR-6593-5p
circRNA1551	miR-6617-3p
circRNA1551	miR-6647-5p
circRNA1551	miR-7442-3p
circRNA1551	miR-145-5p
circRNA1551	miR-12220-5p
circRNA1551	miR-12221-2-3p
circRNA1551	miR-12248-5p
circRNA3902	miR-1754-3p
circRNA3902	miR-1777
circRNA3902	miR-3532-5p
circRNA3902	miR-3537
circRNA3902	miR-6587-3p
circRNA3902	miR-6593-5p
circRNA3902	miR-6632-5p
circRNA3902	miR-6656-5p
circRNA3902	miR-143-5p
circRNA3902	miR-12220-5p
circRNA3902	miR-12224-5p
circRNA3902	miR-12231-5p
circRNA3902	miR-2184a-3p
circRNA3902	miR-12259-5p
circRNA3902	miR-12285-5p
circRNA3902	miR-12286-3p
circRNA1228	miR-1602
circRNA1228	miR-12227-5p
ciRNA182	miR-205a
ciRNA182	miR-1597-3p
ciRNA182	miR-1614-3p
ciRNA182	miR-1635
ciRNA182	miR-1754-3p
ciRNA182	miR-1759-3p
ciRNA182	miR-1777
ciRNA182	miR-2127
ciRNA182	miR-6547-3p
ciRNA182	miR-6553-5p
ciRNA182	miR-6597-3p
ciRNA182	miR-6647-5p
ciRNA182	miR-6690-5p
ciRNA182	miR-6703-3p
ciRNA182	miR-6599-5p
ciRNA182	miR-7439-3p
ciRNA182	miR-7456-5p
ciRNA182	miR-7466-3p
ciRNA182	miR-12240-5p
ciRNA182	miR-12243-3p
ciRNA182	miR-12250-3p
ciRNA182	miR-12258-3p
ciRNA182	miR-12261-3p
ciRNA182	miR-12270-3p
ciRNA182	miR-726-5p
ciRNA182	miR-12291-3p
circRNA1303	miR-1764-3p
circRNA1303	miR-2127
circRNA1303	miR-6570-3p
circRNA1303	miR-6593-5p
circRNA1303	miR-6612-5p
circRNA1303	miR-6655-5p
circRNA1303	miR-7467-3p
circRNA1303	miR-12228-5p
circRNA1303	miR-12243-3p
circRNA879	miR-365-1-5p
circRNA879	miR-365-2-5p
circRNA879	miR-1689-5p
circRNA879	miR-1724
circRNA879	miR-3530-5p
circRNA879	miR-6650-5p
circRNA879	miR-7467-5p
circRNA879	miR-12235-5p
circRNA879	miR-12290-5p
circRNA4049	miR-1462-3p
circRNA4049	miR-1464
circRNA4049	miR-1594
circRNA4049	miR-1597-3p
circRNA4049	miR-1602
circRNA4049	miR-1618-5p
circRNA4049	miR-1635
circRNA4049	miR-1653
circRNA4049	miR-1665
circRNA4049	miR-1684a-5p
circRNA4049	miR-6547-5p
circRNA4049	miR-3594-3p
circRNA4049	miR-7448-5p
circRNA4049	miR-12219-5p
circRNA4049	miR-12222-5p
circRNA4049	miR-12235-5p
circRNA4049	miR-205c-5p
circRNA4049	miR-12253-3p
circRNA4049	miR-12284-3p
circRNA4270	miR-365-1-5p
circRNA4270	miR-1464
circRNA4270	miR-1764-3p
circRNA4270	miR-6573-5p
circRNA4270	miR-7439-3p
circRNA4270	miR-184b-3p
circRNA4270	miR-12282-3p
circRNA4337	miR-107-3p
circRNA4337	miR-204
circRNA4337	miR-365-1-5p
circRNA4337	miR-365-2-5p
circRNA4337	miR-211
circRNA4337	miR-1306-5p
circRNA4337	miR-1453
circRNA4337	miR-1464
circRNA4337	miR-1575
circRNA4337	miR-1580
circRNA4337	miR-1587
circRNA4337	miR-1594
circRNA4337	miR-1625-5p
circRNA4337	miR-1640
circRNA4337	miR-1654
circRNA4337	miR-1665
circRNA4337	miR-1702
circRNA4337	miR-449c-5p
circRNA4337	miR-1724
circRNA4337	miR-1754-3p
circRNA4337	miR-1756a
circRNA4337	miR-1759-3p
circRNA4337	miR-1762
circRNA4337	miR-1764-3p
circRNA4337	miR-1768
circRNA4337	miR-1772-5p
circRNA4337	miR-1777
circRNA4337	miR-1783
circRNA4337	miR-2127
circRNA4337	miR-3530-5p
circRNA4337	miR-6542-5p
circRNA4337	miR-6546-3p
circRNA4337	miR-3594-3p
circRNA4337	miR-6572-5p
circRNA4337	miR-6575-3p
circRNA4337	miR-6577-3p
circRNA4337	miR-6578-3p
circRNA4337	miR-6593-5p
circRNA4337	miR-6597-3p
circRNA4337	miR-6609-3p
circRNA4337	miR-6617-3p
circRNA4337	miR-6620-5p
circRNA4337	miR-6654-3p
circRNA4337	miR-6669-3p
circRNA4337	miR-6702-5p
circRNA4337	miR-6563-3p
circRNA4337	miR-7439-3p
circRNA4337	miR-7443-3p
circRNA4337	miR-7448-5p
circRNA4337	miR-7450-5p
circRNA4337	miR-7454-3p
circRNA4337	miR-12207-3p
circRNA4337	miR-12208-5p
circRNA4337	miR-12216-3p
circRNA4337	miR-12219-5p
circRNA4337	miR-12220-5p
circRNA4337	miR-12227-5p
circRNA4337	miR-12228-5p
circRNA4337	miR-12231-5p
circRNA4337	miR-12235-5p
circRNA4337	miR-12240-5p
circRNA4337	miR-12247-3p
circRNA4337	miR-12252-3p
circRNA4337	miR-12253-3p
circRNA4337	miR-12255-3p
circRNA4337	miR-12259-5p
circRNA4337	miR-129-1-3p
circRNA4337	miR-12286-3p
circRNA4337	miR-12287-5p
circRNA4337	miR-129-3p
circRNA4337	miR-12290-5p
circRNA4337	miR-12291-3p
circRNA932	miR-6600-3p
circRNA932	miR-12259-5p
circRNA1177	miR-2127
circRNA1177	miR-6587-3p
circRNA1177	miR-6593-5p
circRNA1177	miR-6600-3p
circRNA1177	miR-12287-5p
circRNA1952	miR-130b-3p
circRNA1952	miR-365-2-5p
circRNA1952	miR-1306-5p
circRNA1952	miR-1462-5p
circRNA1952	miR-1464
circRNA1952	miR-1465
circRNA1952	miR-1564-3p
circRNA1952	miR-1587
circRNA1952	miR-1594
circRNA1952	miR-1602
circRNA1952	miR-1618-5p
circRNA1952	miR-1625-5p
circRNA1952	miR-1635
circRNA1952	miR-1640
circRNA1952	miR-1650
circRNA1952	miR-1654
circRNA1952	miR-1655-5p
circRNA1952	miR-1689-5p
circRNA1952	miR-1690-5p
circRNA1952	miR-1735
circRNA1952	miR-1759-3p
circRNA1952	miR-1764-5p
circRNA1952	miR-1764-3p
circRNA1952	miR-1777
circRNA1952	miR-1788-5p
circRNA1952	miR-214
circRNA1952	miR-2127
circRNA1952	miR-3532-5p
circRNA1952	miR-3532-3p
circRNA1952	miR-6542-5p
circRNA1952	miR-6545-3p
circRNA1952	miR-6569-3p
circRNA1952	miR-6570-3p
circRNA1952	miR-6578-3p
circRNA1952	miR-6587-5p
circRNA1952	miR-6589-5p
circRNA1952	miR-6597-3p
circRNA1952	miR-6612-5p
circRNA1952	miR-6647-5p
circRNA1952	miR-6650-5p
circRNA1952	miR-6656-5p
circRNA1952	miR-6563-3p
circRNA1952	miR-6599-5p
circRNA1952	miR-7442-3p
circRNA1952	miR-7460-5p
circRNA1952	miR-7467-5p
circRNA1952	miR-7467-3p
circRNA1952	miR-12207-3p
circRNA1952	miR-12208-5p
circRNA1952	miR-12213-3p
circRNA1952	miR-12220-5p
circRNA1952	miR-12222-5p
circRNA1952	miR-12227-5p
circRNA1952	miR-12227-3p
circRNA1952	miR-12228-5p
circRNA1952	miR-12231-5p
circRNA1952	miR-12239-3p
circRNA1952	miR-12240-5p
circRNA1952	miR-12248-5p
circRNA1952	miR-12252-3p
circRNA1952	miR-12253-3p
circRNA1952	miR-12257-5p
circRNA1952	miR-12261-3p
circRNA1952	miR-129-5p
circRNA1952	miR-12282-3p
circRNA1952	miR-12287-5p
circRNA1952	miR-12290-5p
circRNA1952	miR-12291-3p
circRNA1141	miR-6655-5p
circRNA1141	miR-12257-5p
circRNA878	miR-365-1-5p
circRNA878	miR-365-2-5p
circRNA878	miR-1689-5p
circRNA878	miR-1724
circRNA878	miR-1744-5p
circRNA878	miR-3530-5p
circRNA878	miR-6598-5p
circRNA878	miR-6650-5p
circRNA878	miR-7467-5p
circRNA878	miR-12232-5p
circRNA878	miR-12235-5p
circRNA878	miR-12290-5p
circRNA930	miR-6671-5p
circRNA1046	miR-1636
circRNA1046	miR-1640
circRNA1046	miR-1735
circRNA1046	miR-1806
circRNA1046	miR-3537
circRNA1046	miR-6669-3p
circRNA1046	miR-12258-3p
circRNA1046	miR-12287-5p
circRNA645	miR-1459
circRNA645	miR-1575
circRNA645	miR-1665
circRNA645	miR-6593-5p
circRNA645	miR-6703-3p
circRNA645	miR-7461-5p
circRNA645	miR-12220-5p
circRNA645	miR-12266-3p
circRNA645	miR-12285-5p
circRNA646	miR-1464
circRNA646	miR-1587
circRNA646	miR-1609
circRNA646	miR-1691
circRNA646	miR-1724
circRNA646	miR-3537
circRNA646	miR-6547-5p
circRNA646	miR-6593-5p
circRNA646	miR-6616-5p
circRNA646	miR-6660-3p
circRNA646	miR-6670-5p
circRNA646	miR-7480-3p
circRNA646	miR-143-5p
circRNA646	miR-12220-5p
circRNA2542	miR-12287-5p
circRNA1152	miR-29b-1-5p
circRNA1152	miR-29b-2-5p
circRNA1152	miR-1465
circRNA1152	miR-1569
circRNA1152	miR-1587
circRNA1152	miR-1644
circRNA1152	miR-1651-3p
circRNA1152	miR-1654
circRNA1152	miR-1684a-5p
circRNA1152	miR-1724
circRNA1152	miR-1735
circRNA1152	miR-1736-3p
circRNA1152	miR-1745
circRNA1152	miR-1754-3p
circRNA1152	miR-1777
circRNA1152	miR-1806
circRNA1152	miR-1811
circRNA1152	miR-2127
circRNA1152	miR-3530-5p
circRNA1152	miR-3064-5p
circRNA1152	miR-6569-5p
circRNA1152	miR-6593-5p
circRNA1152	miR-6616-5p
circRNA1152	miR-6620-5p
circRNA1152	miR-4732-5p
circRNA1152	miR-6654-3p
circRNA1152	miR-6663-5p
circRNA1152	miR-7437-5p
circRNA1152	miR-7442-3p
circRNA1152	miR-7450-5p
circRNA1152	miR-7455-3p
circRNA1152	miR-12207-3p
circRNA1152	miR-12228-5p
circRNA1152	miR-12235-5p
circRNA1152	miR-12247-3p
circRNA1152	miR-12257-5p
circRNA1152	miR-129-5p
circRNA1152	miR-214b-5p
circRNA1152	miR-12283-5p
circRNA1152	miR-12285-5p
circRNA1152	miR-12287-5p
circRNA1152	miR-12290-5p
circRNA3728	miR-1575
circRNA3728	miR-1587
circRNA3728	miR-6669-3p
circRNA3728	miR-184b-3p
circRNA3759	miR-205b
circRNA3759	miR-205a
circRNA3759	miR-1587
circRNA3759	miR-1696
circRNA3759	miR-1724
circRNA3759	miR-1777
circRNA3759	miR-6545-5p
circRNA3759	miR-6609-3p
circRNA3759	miR-6615-5p
circRNA3759	miR-6626-5p
circRNA3759	miR-12207-3p
circRNA3759	miR-12220-5p
circRNA3759	miR-12228-5p
circRNA3759	miR-12257-5p
circRNA3759	miR-12287-5p
circRNA909	miR-29b-2-5p
circRNA909	miR-1453
circRNA909	miR-1587
circRNA909	miR-1615
circRNA909	miR-1731-3p
circRNA909	miR-1754-3p
circRNA909	miR-1777
circRNA909	miR-7442-3p
circRNA909	miR-145-5p
circRNA909	miR-12228-5p
circRNA909	miR-12235-5p
circRNA3731	miR-15b-5p
circRNA3731	let-7d
circRNA3731	miR-3532-3p
circRNA3731	miR-6587-3p
circRNA3731	miR-6593-5p
circRNA3731	miR-6601-3p
circRNA3731	miR-6677-5p
circRNA3731	miR-12227-5p
circRNA3731	miR-12250-3p
circRNA3731	miR-12257-5p
circRNA3731	miR-214b-5p
circRNA2016	miR-1635
ciRNA169	miR-1615
ciRNA169	miR-1762
ciRNA169	miR-6547-5p
ciRNA169	miR-12259-5p
ciRNA169	miR-12287-5p
circRNA693	miR-365-1-5p
circRNA693	miR-1554
circRNA693	miR-6570-3p
circRNA4112	miR-1696
circRNA4112	miR-1764-3p
circRNA4112	miR-3064-5p
circRNA4112	miR-7458-3p
circRNA4112	miR-12208-5p
circRNA4112	miR-12235-5p
circRNA4112	miR-12287-5p
circRNA1104	miR-222a
circRNA1104	miR-183
circRNA1104	miR-1464
circRNA1104	miR-1465
circRNA1104	miR-6549-5p
circRNA1104	miR-6561-5p
circRNA1104	miR-6593-5p
circRNA1104	miR-6615-3p
circRNA1104	miR-6677-5p
circRNA1104	miR-12239-3p
circRNA2536	miR-1594
circRNA2536	miR-1762
circRNA2536	miR-2127
circRNA2536	miR-6632-5p
circRNA2536	miR-12243-3p
circRNA1042	miR-1787
circRNA1042	miR-6593-5p
circRNA1042	miR-12220-5p
circRNA1042	miR-12287-5p
circRNA716	miR-148a-3p
circRNA716	miR-1562-5p
circRNA716	miR-1751-5p
circRNA716	miR-1777
circRNA716	miR-12216-3p
circRNA716	miR-148b-3p
circRNA786	miR-1787
circRNA786	miR-6593-5p
circRNA786	miR-12220-5p
circRNA786	miR-12259-5p
circRNA786	miR-12287-5p
circRNA1155	miR-29b-1-5p
circRNA1155	miR-1453
circRNA1155	miR-1554
circRNA1155	miR-1587
circRNA1155	miR-1691
circRNA1155	miR-449c-5p
circRNA1155	miR-1764-3p
circRNA1155	miR-1783
circRNA1155	miR-2127
circRNA1155	miR-6593-5p
circRNA1155	miR-6609-3p
circRNA1155	miR-6629-5p
circRNA1155	miR-6675-3p
circRNA1155	miR-6599-5p
circRNA1155	miR-7467-5p
circRNA1155	miR-12219-5p
circRNA1155	miR-12220-5p
circRNA1155	miR-12222-5p
circRNA1155	miR-12235-5p
circRNA1155	miR-10585-5p
circRNA1155	miR-12253-3p
circRNA1155	miR-12254-3p
circRNA1155	miR-12259-5p
circRNA1155	miR-12280-5p
circRNA1155	miR-12285-5p
circRNA1155	miR-12287-5p
circRNA1155	miR-12290-5p
circRNA1155	miR-217-5p
circRNA1155	miR-1665
circRNA1155	miR-1706
circRNA1155	miR-1762
circRNA1155	miR-1794
circRNA1155	miR-6619-5p
circRNA1155	miR-6654-3p
circRNA1155	miR-96-5p
circRNA1155	miR-12228-5p
circRNA1155	miR-1614-3p
circRNA1155	miR-1653
circRNA1155	miR-1685-5p
circRNA1155	miR-6547-5p
circRNA1155	miR-6608-3p
circRNA1155	miR-6632-5p
circRNA1155	miR-12247-3p
circRNA1155	miR-12255-3p
circRNA1155	miR-27b-3p
circRNA1155	miR-1464
circRNA1155	miR-1759-3p
circRNA1155	miR-3594-3p
circRNA1155	miR-6688-3p
circRNA1155	miR-7448-5p
circRNA1155	miR-12243-5p
circRNA1155	miR-12250-3p
circRNA1155	miR-12257-5p
circRNA1155	miR-34a-5p
circRNA1155	miR-456-3p
circRNA1155	miR-1623
circRNA1155	miR-449b-5p
circRNA1155	miR-6587-3p
circRNA1155	miR-6707-5p
circRNA1155	miR-12240-5p
circRNA1155	miR-12278-3p
circRNA1155	miR-12283-5p
circRNA1155	miR-1456-5p
circRNA1155	miR-1569
circRNA1155	miR-1625-5p
circRNA1155	miR-1689-5p
circRNA1155	miR-1751-5p
circRNA1155	miR-1777
circRNA1155	miR-6546-3p
circRNA1155	miR-6656-5p
circRNA1155	miR-7442-3p
circRNA1155	miR-12207-3p
circRNA1155	miR-12218-3p
circRNA1155	miR-12282-3p
circRNA1254	miR-365-2-5p
circRNA1254	miR-1464
circRNA1254	miR-1550-3p
circRNA1254	miR-1554
circRNA1254	miR-1625-3p
circRNA1254	miR-449c-5p
circRNA1254	miR-1731-3p
circRNA1254	miR-1762
circRNA1254	miR-2129
circRNA1254	miR-3537
circRNA1254	miR-6549-3p
circRNA1254	miR-6578-3p
circRNA1254	miR-6656-5p
circRNA1254	miR-6706-5p
circRNA1254	miR-6543-5p
circRNA1254	miR-7457-5p
circRNA1254	miR-12227-5p
circRNA1254	miR-12257-5p
circRNA1254	miR-12259-5p
circRNA1163	miR-30a-3p
circRNA1163	miR-205b
circRNA1163	miR-1453
circRNA1163	miR-1562-5p
circRNA1163	miR-1635
circRNA1163	miR-1640
circRNA1163	miR-1650
circRNA1163	miR-1680-5p
circRNA1163	miR-1691
circRNA1163	miR-449c-3p
circRNA1163	miR-1731-5p
circRNA1163	miR-1762
circRNA1163	miR-1796
circRNA1163	miR-2127
circRNA1163	miR-3532-5p
circRNA1163	miR-3532-3p
circRNA1163	miR-6547-5p
circRNA1163	miR-6547-3p
circRNA1163	miR-3594-5p
circRNA1163	miR-6569-5p
circRNA1163	miR-6570-3p
circRNA1163	miR-6572-5p
circRNA1163	miR-6578-3p
circRNA1163	miR-6587-3p
circRNA1163	miR-6593-5p
circRNA1163	miR-6601-3p
circRNA1163	miR-6609-3p
circRNA1163	miR-6612-5p
circRNA1163	miR-6669-3p
circRNA1163	miR-6671-5p
circRNA1163	miR-6516-3p
circRNA1163	miR-6543-5p
circRNA1163	miR-7443-3p
circRNA1163	miR-7450-5p
circRNA1163	miR-7467-5p
circRNA1163	miR-12208-5p
circRNA1163	miR-12216-3p
circRNA1163	miR-12222-5p
circRNA1163	miR-12247-3p
circRNA1163	miR-12253-3p
circRNA1163	miR-12255-3p
circRNA1163	miR-12259-5p
circRNA1163	miR-12280-5p
circRNA1163	miR-12280-3p
circRNA1163	miR-12283-3p
circRNA1163	miR-12287-5p
circRNA1163	miR-12290-5p
circRNA1163	miR-12291-3p
circRNA1160	miR-183
circRNA1160	miR-1625-5p
circRNA1160	miR-1640
circRNA1160	miR-1647
circRNA1160	miR-1650
circRNA1160	miR-1762
circRNA1160	miR-1774
circRNA1160	miR-1778
circRNA1160	miR-1785
circRNA1160	miR-1794
circRNA1160	miR-214
circRNA1160	miR-2127
circRNA1160	miR-3532-5p
circRNA1160	miR-6547-5p
circRNA1160	miR-6570-3p
circRNA1160	miR-6650-5p
circRNA1160	miR-7448-5p
circRNA1160	miR-7467-5p
circRNA1160	miR-143-5p
circRNA1160	miR-2984-5p
circRNA1160	miR-12220-5p
circRNA1160	miR-12228-5p
circRNA1160	miR-12235-5p
circRNA1160	miR-12247-3p
circRNA1160	miR-12259-5p
circRNA1160	miR-12283-5p
circRNA1160	miR-12287-5p
circRNA1160	miR-12290-5p
circRNA1115	miR-1587
circRNA1115	miR-1636
circRNA1115	miR-1640
circRNA1115	miR-1654
circRNA1115	miR-1691
circRNA1115	miR-1777
circRNA1115	miR-1807
circRNA1115	miR-214
circRNA1115	miR-6570-3p
circRNA1115	miR-6593-5p
circRNA1115	miR-6605-5p
circRNA1115	miR-6629-5p
circRNA1115	miR-6667-5p
circRNA1115	miR-6682-3p
circRNA1115	miR-6516-5p
circRNA1115	miR-6702-5p
circRNA1115	miR-7459-5p
circRNA1115	miR-7483-5p
circRNA1115	miR-12219-5p
circRNA1115	miR-12227-5p
circRNA1115	miR-12239-3p
circRNA1115	miR-12257-5p
circRNA1115	miR-12258-3p
circRNA1115	miR-12259-5p
circRNA1115	miR-12294-5p
circRNA1158	miR-20a-5p
circRNA1158	miR-17-5p
circRNA1158	miR-106-5p
circRNA1158	miR-183
circRNA1158	miR-20b-5p
circRNA1158	miR-1587
circRNA1158	miR-1635
circRNA1158	miR-1640
circRNA1158	miR-1762
circRNA1158	miR-1794
circRNA1158	miR-2127
circRNA1158	miR-3532-5p
circRNA1158	miR-3537
circRNA1158	miR-6547-5p
circRNA1158	miR-6570-3p
circRNA1158	miR-6593-5p
circRNA1158	miR-6601-3p
circRNA1158	miR-6650-5p
circRNA1158	miR-7448-5p
circRNA1158	miR-7467-5p
circRNA1158	miR-143-5p
circRNA1158	miR-2984-5p
circRNA1158	miR-184b-3p
circRNA1158	miR-12219-5p
circRNA1158	miR-12220-5p
circRNA1158	miR-12227-5p
circRNA1158	miR-12228-5p
circRNA1158	miR-12235-5p
circRNA1158	miR-12247-3p
circRNA1158	miR-12259-5p
circRNA1158	miR-12280-5p
circRNA1158	miR-12283-5p
circRNA1158	miR-12287-5p
circRNA1158	miR-12290-5p
ciRNA171	miR-107-5p
ciRNA171	miR-1464
ciRNA171	miR-1562-5p
ciRNA171	miR-1587
ciRNA171	miR-1594
ciRNA171	miR-1691
ciRNA171	miR-449c-3p
ciRNA171	miR-1764-5p
ciRNA171	miR-146c-3p
ciRNA171	miR-449b-5p
ciRNA171	miR-2127
ciRNA171	miR-6547-5p
ciRNA171	miR-6583-5p
ciRNA171	miR-6596-3p
ciRNA171	miR-6603-3p
ciRNA171	miR-4732-5p
ciRNA171	miR-6677-5p
ciRNA171	miR-6688-3p
ciRNA171	miR-7454-3p
ciRNA171	miR-12228-5p
ciRNA171	miR-12243-3p
ciRNA171	miR-12248-5p
ciRNA171	miR-12254-3p
ciRNA171	miR-12282-3p
ciRNA171	miR-12283-5p
circRNA2431	miR-24-3p
circRNA2431	miR-365-2-5p
circRNA2431	miR-1397-5p
circRNA2431	miR-1572
circRNA2431	miR-1623
circRNA2431	miR-1647
circRNA2431	miR-1655-5p
circRNA2431	miR-1665
circRNA2431	miR-1774
circRNA2431	miR-3064-5p
circRNA2431	miR-6629-5p
circRNA2431	miR-6664-3p
circRNA2431	miR-6691-5p
circRNA2431	miR-12220-5p
circRNA2431	miR-12252-3p
circRNA2431	miR-12282-3p
circRNA3834	miR-17-5p
circRNA3834	miR-124b
circRNA3834	miR-24-5p
circRNA3834	miR-1459
circRNA3834	miR-1464
circRNA3834	miR-1609
circRNA3834	miR-1623
circRNA3834	miR-1635
circRNA3834	miR-449c-3p
circRNA3834	miR-1728-3p
circRNA3834	miR-1748
circRNA3834	miR-1756a
circRNA3834	miR-1774
circRNA3834	miR-6547-3p
circRNA3834	miR-6587-3p
circRNA3834	miR-6593-5p
circRNA3834	miR-6596-3p
circRNA3834	miR-6707-5p
circRNA3834	miR-6599-5p
circRNA3834	miR-7437-5p
circRNA3834	miR-7442-3p
circRNA3834	miR-7458-3p
circRNA3834	miR-12219-5p
circRNA3834	miR-12228-5p
circRNA3834	miR-12235-5p
circRNA3834	miR-12248-3p
circRNA3834	miR-12259-5p
circRNA3834	miR-12283-5p
circRNA3834	miR-12284-3p
circRNA3834	miR-12290-5p
circRNA3834	miR-12291-3p
circRNA3834	miR-12294-5p
circRNA1159	miR-20a-5p
circRNA1159	miR-17-5p
circRNA1159	miR-106-5p
circRNA1159	miR-183
circRNA1159	miR-20b-5p
circRNA1159	miR-1587
circRNA1159	miR-1635
circRNA1159	miR-1640
circRNA1159	miR-1762
circRNA1159	miR-1794
circRNA1159	miR-2127
circRNA1159	miR-3532-5p
circRNA1159	miR-3537
circRNA1159	miR-6547-5p
circRNA1159	miR-6570-3p
circRNA1159	miR-6593-5p
circRNA1159	miR-6601-3p
circRNA1159	miR-6650-5p
circRNA1159	miR-7448-5p
circRNA1159	miR-7467-5p
circRNA1159	miR-143-5p
circRNA1159	miR-2984-5p
circRNA1159	miR-184b-3p
circRNA1159	miR-12219-5p
circRNA1159	miR-12220-5p
circRNA1159	miR-12227-5p
circRNA1159	miR-12228-5p
circRNA1159	miR-12235-5p
circRNA1159	miR-12247-3p
circRNA1159	miR-12259-5p
circRNA1159	miR-12280-5p
circRNA1159	miR-12283-5p
circRNA1159	miR-12287-5p
circRNA1159	miR-12290-5p
circRNA1247	miR-17-5p
circRNA1247	miR-106-5p
circRNA1247	miR-34c-5p
circRNA1247	miR-24-3p
circRNA1247	miR-365-2-5p
circRNA1247	miR-383-3p
circRNA1247	miR-1453
circRNA1247	miR-1552-3p
circRNA1247	miR-1575
circRNA1247	miR-1587
circRNA1247	miR-1594
circRNA1247	miR-1609
circRNA1247	miR-1615
circRNA1247	miR-1623
circRNA1247	miR-1625-5p
circRNA1247	miR-1635
circRNA1247	miR-1640
circRNA1247	miR-1650
circRNA1247	miR-449c-5p
circRNA1247	miR-1724
circRNA1247	miR-1737
circRNA1247	miR-1754-3p
circRNA1247	miR-1759-3p
circRNA1247	miR-1777
circRNA1247	miR-1785
circRNA1247	miR-15c-5p
circRNA1247	miR-449b-5p
circRNA1247	miR-2127
circRNA1247	miR-3530-5p
circRNA1247	miR-6545-5p
circRNA1247	miR-6547-3p
circRNA1247	miR-6570-3p
circRNA1247	miR-6572-5p
circRNA1247	miR-6575-3p
circRNA1247	miR-6577-3p
circRNA1247	miR-6596-3p
circRNA1247	miR-6597-3p
circRNA1247	miR-6609-3p
circRNA1247	miR-6655-5p
circRNA1247	miR-6677-5p
circRNA1247	miR-6563-3p
circRNA1247	miR-7437-3p
circRNA1247	miR-7454-3p
circRNA1247	miR-7455-3p
circRNA1247	miR-7478-3p
circRNA1247	miR-143-5p
circRNA1247	miR-449d-5p
circRNA1247	miR-12216-3p
circRNA1247	miR-12219-5p
circRNA1247	miR-12227-5p
circRNA1247	miR-132c-5p
circRNA1247	miR-12240-5p
circRNA1247	miR-12250-3p
circRNA1247	miR-12255-3p
circRNA1247	miR-12259-5p
circRNA1247	miR-129-1-3p
circRNA1247	miR-12282-3p
circRNA1247	miR-12287-5p
circRNA1247	miR-129-3p
circRNA1247	miR-12294-5p
circRNA1247	miR-12294-3p
circRNA3859	miR-29b-2-5p
circRNA3859	miR-1464
circRNA3859	miR-1554
circRNA3859	miR-1558
circRNA3859	miR-1587
circRNA3859	miR-1594
circRNA3859	miR-1602
circRNA3859	miR-1615
circRNA3859	miR-1635
circRNA3859	miR-1636
circRNA3859	miR-1640
circRNA3859	miR-1644
circRNA3859	miR-1650
circRNA3859	miR-1680-5p
circRNA3859	miR-1696
circRNA3859	miR-1697
circRNA3859	miR-1728-3p
circRNA3859	miR-1737
circRNA3859	miR-1745
circRNA3859	miR-1754-3p
circRNA3859	miR-2954
circRNA3859	miR-6546-3p
circRNA3859	miR-6578-3p
circRNA3859	miR-6596-3p
circRNA3859	miR-6609-3p
circRNA3859	miR-6616-5p
circRNA3859	miR-6647-5p
circRNA3859	miR-6677-5p
circRNA3859	miR-6696-5p
circRNA3859	miR-7443-3p
circRNA3859	miR-7448-5p
circRNA3859	miR-7454-3p
circRNA3859	miR-7460-5p
circRNA3859	miR-7467-5p
circRNA3859	miR-12208-5p
circRNA3859	miR-12216-3p
circRNA3859	miR-12231-5p
circRNA3859	miR-12235-5p
circRNA3859	miR-12235-3p
circRNA3859	miR-12239-3p
circRNA3859	miR-1388b-3p
circRNA3859	miR-12243-5p
circRNA3859	miR-12247-3p
circRNA3859	miR-12250-3p
circRNA3859	miR-205c-5p
circRNA3859	miR-12253-3p
circRNA3859	miR-12259-5p
circRNA3859	miR-12264-5p
circRNA3859	miR-214b-5p
circRNA3859	miR-12282-3p
circRNA3859	miR-12284-3p
circRNA3859	miR-12285-5p
circRNA3859	miR-12286-3p
circRNA3859	miR-12287-5p
circRNA3859	miR-12290-5p
circRNA3859	miR-12291-3p
ciRNA148	miR-222a
ciRNA148	miR-19b-5p
ciRNA148	miR-30a-3p
ciRNA148	miR-29b-2-5p
ciRNA148	miR-383-3p
ciRNA148	miR-456-3p
ciRNA148	miR-1451-3p
ciRNA148	miR-1573
ciRNA148	miR-1580
ciRNA148	miR-1587
ciRNA148	miR-1616
ciRNA148	miR-1618-5p
ciRNA148	miR-1625-5p
ciRNA148	miR-1635
ciRNA148	miR-1636
ciRNA148	miR-1644
ciRNA148	miR-1650
ciRNA148	miR-1651-3p
ciRNA148	miR-1658-5p
ciRNA148	miR-1689-5p
ciRNA148	miR-1691
ciRNA148	miR-1701
ciRNA148	miR-1704
ciRNA148	miR-1706
ciRNA148	miR-449c-5p
ciRNA148	miR-449c-3p
ciRNA148	miR-1724
ciRNA148	miR-1728-3p
ciRNA148	miR-1731-3p
ciRNA148	miR-1735
ciRNA148	miR-1736-3p
ciRNA148	miR-1737
ciRNA148	miR-1748
ciRNA148	miR-1756a
ciRNA148	miR-1759-3p
ciRNA148	miR-1762
ciRNA148	miR-1764-3p
ciRNA148	miR-1785
ciRNA148	miR-214
ciRNA148	miR-2127
ciRNA148	miR-2954
ciRNA148	miR-3532-5p
ciRNA148	miR-3537
ciRNA148	miR-6547-3p
ciRNA148	miR-3064-5p
ciRNA148	miR-6572-5p
ciRNA148	miR-6573-5p
ciRNA148	miR-6587-5p
ciRNA148	miR-6587-3p
ciRNA148	miR-6593-5p
ciRNA148	miR-6598-5p
ciRNA148	miR-6600-3p
ciRNA148	miR-6609-3p
ciRNA148	miR-6612-5p
ciRNA148	miR-6615-5p
ciRNA148	miR-6647-5p
ciRNA148	miR-6654-3p
ciRNA148	miR-6656-5p
ciRNA148	miR-6664-3p
ciRNA148	miR-6667-5p
ciRNA148	miR-6677-3p
ciRNA148	miR-6696-5p
ciRNA148	miR-6706-5p
ciRNA148	miR-6543-5p
ciRNA148	miR-6563-3p
ciRNA148	miR-7442-3p
ciRNA148	miR-7448-5p
ciRNA148	miR-7455-3p
ciRNA148	miR-7456-5p
ciRNA148	miR-7460-5p
ciRNA148	miR-7464-3p
ciRNA148	miR-7467-5p
ciRNA148	miR-7467-3p
ciRNA148	miR-12207-3p
ciRNA148	miR-12216-3p
ciRNA148	miR-12220-5p
ciRNA148	miR-12227-5p
ciRNA148	miR-12227-3p
ciRNA148	miR-12228-5p
ciRNA148	miR-12231-3p
ciRNA148	miR-12235-5p
ciRNA148	miR-12239-3p
ciRNA148	miR-12240-5p
ciRNA148	miR-12243-5p
ciRNA148	miR-12247-3p
ciRNA148	miR-12252-3p
ciRNA148	miR-12253-3p
ciRNA148	miR-12255-3p
ciRNA148	miR-12257-5p
ciRNA148	miR-12259-5p
ciRNA148	miR-12270-3p
ciRNA148	miR-12274-5p
ciRNA148	miR-214b-5p
ciRNA148	miR-12282-3p
ciRNA148	miR-12285-5p
ciRNA148	miR-12286-3p
ciRNA148	miR-12287-5p
ciRNA148	miR-12290-5p
ciRNA148	miR-726-5p
ciRNA148	miR-12294-5p
ciRNA174	miR-1306-5p
ciRNA174	miR-1465
ciRNA174	miR-1562-5p
ciRNA174	miR-1564-3p
ciRNA174	miR-1567
ciRNA174	miR-1587
ciRNA174	miR-1602
ciRNA174	miR-1625-5p
ciRNA174	miR-1640
ciRNA174	miR-1651-3p
ciRNA174	miR-1653
ciRNA174	miR-1684a-5p
ciRNA174	miR-1697
ciRNA174	miR-449c-5p
ciRNA174	miR-449c-3p
ciRNA174	miR-1759-3p
ciRNA174	miR-1785
ciRNA174	miR-6553-5p
ciRNA174	miR-6561-5p
ciRNA174	miR-6597-3p
ciRNA174	miR-6612-5p
ciRNA174	miR-6543-3p
ciRNA174	miR-6599-5p
ciRNA174	miR-12207-3p
ciRNA174	miR-12216-3p
ciRNA174	miR-12219-5p
ciRNA174	miR-12221-2-3p
ciRNA174	miR-12235-5p
ciRNA174	miR-12239-3p
ciRNA174	miR-12240-5p
ciRNA174	miR-12252-3p
ciRNA174	miR-12253-3p
ciRNA174	miR-12257-5p
ciRNA174	miR-12282-3p
ciRNA781	miR-133a-3p
ciRNA781	miR-103-2-5p
ciRNA781	miR-204
ciRNA781	miR-34a-5p
ciRNA781	miR-133c-3p
ciRNA781	miR-24-3p
ciRNA781	miR-365-2-5p
ciRNA781	miR-211
ciRNA781	miR-1306-5p
ciRNA781	miR-1464
ciRNA781	miR-1564-3p
ciRNA781	miR-1575
ciRNA781	miR-1587
ciRNA781	miR-1594
ciRNA781	miR-1614-3p
ciRNA781	miR-1618-5p
ciRNA781	miR-1625-5p
ciRNA781	miR-1635
ciRNA781	miR-1640
ciRNA781	miR-1644
ciRNA781	miR-1649-5p
ciRNA781	miR-1665
ciRNA781	miR-1685-5p
ciRNA781	miR-1689-5p
ciRNA781	miR-1690-5p
ciRNA781	miR-1696
ciRNA781	miR-1704
ciRNA781	miR-1706
ciRNA781	miR-449c-5p
ciRNA781	miR-449c-3p
ciRNA781	miR-1735
ciRNA781	miR-1748
ciRNA781	miR-1762
ciRNA781	miR-1764-3p
ciRNA781	miR-1777
ciRNA781	miR-1788-5p
ciRNA781	miR-1806
ciRNA781	miR-449b-5p
ciRNA781	miR-2127
ciRNA781	miR-3532-5p
ciRNA781	miR-6547-5p
ciRNA781	miR-6553-5p
ciRNA781	miR-6561-5p
ciRNA781	miR-6570-3p
ciRNA781	miR-6587-3p
ciRNA781	miR-6593-5p
ciRNA781	miR-6596-3p
ciRNA781	miR-6597-3p
ciRNA781	miR-4732-5p
ciRNA781	miR-6646-3p
ciRNA781	miR-6647-5p
ciRNA781	miR-6650-5p
ciRNA781	miR-6655-5p
ciRNA781	miR-6660-3p
ciRNA781	miR-6675-3p
ciRNA781	miR-6677-3p
ciRNA781	miR-6690-5p
ciRNA781	miR-6516-5p
ciRNA781	miR-6706-5p
ciRNA781	miR-7442-3p
ciRNA781	miR-7443-3p
ciRNA781	miR-7444-5p
ciRNA781	miR-7455-3p
ciRNA781	miR-7457-3p
ciRNA781	miR-7467-3p
ciRNA781	miR-7472-5p
ciRNA781	miR-7481-5p
ciRNA781	miR-143-5p
ciRNA781	miR-12207-3p
ciRNA781	miR-12208-5p
ciRNA781	miR-12219-5p
ciRNA781	miR-12220-5p
ciRNA781	miR-12227-5p
ciRNA781	miR-12227-3p
ciRNA781	miR-12228-5p
ciRNA781	miR-12232-5p
ciRNA781	miR-12239-3p
ciRNA781	miR-12248-5p
ciRNA781	miR-12253-3p
ciRNA781	miR-12254-3p
ciRNA781	miR-12255-3p
ciRNA781	miR-12257-5p
ciRNA781	miR-12258-3p
ciRNA781	miR-12259-5p
ciRNA781	miR-12261-3p
ciRNA781	miR-12272-3p
ciRNA781	miR-12282-3p
ciRNA781	miR-12283-5p
ciRNA781	miR-12284-3p
ciRNA781	miR-12285-5p
ciRNA781	miR-12286-3p
ciRNA781	miR-12287-5p
ciRNA781	miR-12290-5p
circRNA1135	miR-222a
circRNA1135	miR-187-5p
circRNA1135	miR-1453
circRNA1135	miR-1464
circRNA1135	miR-1575
circRNA1135	miR-1602
circRNA1135	miR-1615
circRNA1135	miR-1635
circRNA1135	miR-1647
circRNA1135	miR-1651-3p
circRNA1135	miR-1689-5p
circRNA1135	miR-1728-3p
circRNA1135	miR-1754-3p
circRNA1135	miR-1777
circRNA1135	miR-214
circRNA1135	miR-2127
circRNA1135	miR-6553-5p
circRNA1135	miR-6587-3p
circRNA1135	miR-6600-3p
circRNA1135	miR-6619-5p
circRNA1135	miR-4732-5p
circRNA1135	miR-6647-5p
circRNA1135	miR-6650-5p
circRNA1135	miR-6707-5p
circRNA1135	miR-6543-5p
circRNA1135	miR-6543-3p
circRNA1135	miR-6599-5p
circRNA1135	miR-7460-5p
circRNA1135	miR-7467-5p
circRNA1135	miR-7468-3p
circRNA1135	miR-2984-3p
circRNA1135	miR-12219-5p
circRNA1135	miR-12220-5p
circRNA1135	miR-12235-5p
circRNA1135	miR-12243-3p
circRNA1135	miR-12247-3p
circRNA1135	miR-12252-3p
circRNA1135	miR-205c-5p
circRNA1135	miR-12255-3p
circRNA1135	miR-12257-5p
circRNA1135	miR-12259-5p
circRNA1135	miR-12290-5p
ciRNA183	miR-34a-5p
ciRNA183	miR-449a
ciRNA183	miR-1453
ciRNA183	miR-1587
ciRNA183	miR-1640
ciRNA183	miR-1644
ciRNA183	miR-449c-5p
ciRNA183	miR-1724
ciRNA183	miR-1731-3p
ciRNA183	miR-1754-3p
ciRNA183	miR-1762
ciRNA183	miR-1806
ciRNA183	miR-449b-5p
ciRNA183	miR-6547-5p
ciRNA183	miR-6577-3p
ciRNA183	miR-6578-3p
ciRNA183	miR-6583-5p
ciRNA183	miR-6654-3p
ciRNA183	miR-6669-3p
ciRNA183	miR-6707-5p
ciRNA183	miR-6563-3p
ciRNA183	miR-6599-5p
ciRNA183	miR-7442-3p
ciRNA183	miR-7447-3p
ciRNA183	miR-7454-3p
ciRNA183	miR-7457-3p
ciRNA183	miR-7460-5p
ciRNA183	miR-145-5p
ciRNA183	miR-449d-5p
ciRNA183	miR-12208-5p
ciRNA183	miR-12219-5p
ciRNA183	miR-12220-5p
ciRNA183	miR-12221-2-3p
ciRNA183	miR-12222-5p
ciRNA183	miR-12235-5p
ciRNA183	miR-12239-3p
ciRNA183	miR-12253-3p
ciRNA183	miR-12257-5p
ciRNA183	miR-12259-5p
ciRNA183	miR-12284-3p
ciRNA183	miR-12287-5p
ciRNA183	miR-12290-5p
ciRNA183	miR-12294-5p
circRNA2464	miR-135a-1-3p
circRNA2464	miR-24-5p
circRNA2464	miR-24-3p
circRNA2464	miR-1640
circRNA2464	miR-1728-3p
circRNA2464	miR-3532-3p
circRNA2464	miR-6561-5p
circRNA2464	miR-6578-3p
circRNA2464	miR-6593-5p
circRNA2464	miR-6620-5p
circRNA2464	miR-7439-3p
circRNA2464	miR-7442-3p
circRNA2464	miR-7444-5p
circRNA2464	miR-7451-3p
circRNA2464	miR-7460-5p
circRNA2464	miR-12222-5p
circRNA2464	miR-12235-5p
circRNA2464	miR-1388b-3p
circRNA2464	miR-12252-3p
circRNA2464	miR-12254-3p
circRNA2464	miR-12278-3p
circRNA2464	miR-12283-3p
circRNA2464	miR-12287-5p
ciRNA361	miR-365-1-5p
ciRNA361	miR-1453
ciRNA361	miR-1464
ciRNA361	miR-1562-5p
ciRNA361	miR-1587
ciRNA361	miR-1650
ciRNA361	miR-1718
ciRNA361	miR-1762
ciRNA361	miR-1777
ciRNA361	miR-146c-3p
ciRNA361	miR-2127
ciRNA361	miR-6547-5p
ciRNA361	miR-6596-3p
ciRNA361	miR-4732-5p
ciRNA361	miR-6647-5p
ciRNA361	miR-6656-5p
ciRNA361	miR-6663-5p
ciRNA361	miR-7448-5p
ciRNA361	miR-12228-5p
ciRNA361	miR-12235-5p
ciRNA361	miR-12243-3p
ciRNA361	miR-12259-5p
ciRNA361	miR-12283-5p
ciRNA361	miR-12287-5p
circRNA2500	miR-222a
circRNA2500	miR-365-2-5p
circRNA2500	miR-383-3p
circRNA2500	miR-1453
circRNA2500	miR-1464
circRNA2500	miR-1575
circRNA2500	miR-1587
circRNA2500	miR-1594
circRNA2500	miR-1597-3p
circRNA2500	miR-1614-3p
circRNA2500	miR-1615
circRNA2500	miR-1618-5p
circRNA2500	miR-1628
circRNA2500	miR-1635
circRNA2500	miR-1680-5p
circRNA2500	miR-1684a-5p
circRNA2500	miR-1685-5p
circRNA2500	miR-1691
circRNA2500	miR-449c-5p
circRNA2500	miR-1724
circRNA2500	miR-1735
circRNA2500	miR-1754-3p
circRNA2500	miR-1762
circRNA2500	miR-1764-5p
circRNA2500	miR-1785
circRNA2500	miR-2127
circRNA2500	miR-2129
circRNA2500	miR-3537
circRNA2500	miR-6553-5p
circRNA2500	miR-6570-3p
circRNA2500	miR-6593-5p
circRNA2500	miR-6601-3p
circRNA2500	miR-6605-5p
circRNA2500	miR-6609-3p
circRNA2500	miR-6656-5p
circRNA2500	miR-6657-3p
circRNA2500	miR-6669-3p
circRNA2500	miR-6677-5p
circRNA2500	miR-6707-5p
circRNA2500	miR-6599-5p
circRNA2500	miR-7437-3p
circRNA2500	miR-7448-5p
circRNA2500	miR-7464-3p
circRNA2500	miR-7467-5p
circRNA2500	miR-143-3p
circRNA2500	miR-12216-3p
circRNA2500	miR-12228-5p
circRNA2500	miR-12232-5p
circRNA2500	miR-12240-5p
circRNA2500	miR-12243-5p
circRNA2500	miR-12246-3p
circRNA2500	miR-12255-3p
circRNA2500	miR-12257-5p
circRNA2500	miR-12261-3p
circRNA2500	miR-148b-3p
circRNA2500	miR-12283-5p
circRNA2500	miR-12284-3p
circRNA2500	miR-12285-5p
circRNA2500	miR-12287-5p
circRNA2500	let-7l-5p
THBS1	miR-7458-3p
COL1A2	let-7b
COL1A2	let-7a-5p
COL1A2	let-7j-5p
COL1A2	let-7l-5p
COL1A2	miR-6573-5p
COL1A2	miR-6619-5p
COL1A2	miR-1451-3p
COL1A2	let-7d
COL1A2	miR-6675-3p
MYL1	miR-3532-3p
CYR61	miR-1712-5p
CYR61	miR-12227-3p
CYR61	miR-145-5p
CYR61	miR-12213-3p
TNC	miR-1651-3p
DPT	miR-12235-5p
DPT	miR-6593-5p
DPT	miR-145-5p
LUM	miR-1602
LUM	miR-132c-5p
CTGF	miR-12231-5p
CTGF	miR-12284-3p
SDC2	miR-92-3p
SDC2	miR-96-5p
HSPA5	miR-1796
FLNB	miR-145-5p
FLNB	miR-7439-3p
SERPINF1	miR-1811
SERPINF1	miR-103-3p
SERPINF1	miR-107-3p
ASNS	miR-7468-5p
LMCD1	miR-1464
MMP2	miR-12252-3p
MMP2	miR-6620-5p
MMP2	miR-1569
IGFBP7	miR-12251-5p
IGFBP7	miR-1651-3p
DUSP1	miR-1748
EDNRA	miR-7466-3p
PRELP	miR-12243-3p
QPCT	miR-1651-3p
NDRG1	miR-1751-5p
TGFB2	miR-7466-3p
TGFB2	miR-7481-5p
TGFB2	miR-148a-3p
TGFB2	miR-148b-3p
TGFB2	miR-1653
TGFB2	miR-12246-3p
TGFB2	miR-7467-5p
RGCC	miR-12239-3p
NPC2	miR-7464-3p
NPC2	miR-6615-3p
NPC2	miR-6573-3p
RBP7	miR-1626-5p
SFRP2	miR-12224-5p
SFRP2	miR-7457-3p
ICK	miR-1651-3p
DAB2	miR-129-5p
DAB2	miR-145-5p
DAB2	miR-106-5p
DAB2	miR-20a-5p
DAB2	miR-17-5p
DAB2	miR-20b-5p
PMP22	miR-1756a
MXRA5	miR-1788-5p
MXRA5	miR-12243-3p
FBLN5	miR-27b-3p
FBLN5	miR-12224-5p
FBN3	miR-12216-3p
EGR1	miR-124b
EGR1	miR-1691
F3	miR-1758
GINM1	miR-20a-5p
GINM1	miR-20b-5p
GINM1	miR-17-5p
GINM1	miR-106-5p
TBX18	miR-7437-5p
TBX18	miR-12231-3p
TBX18	miR-7468-3p
TBX18	miR-6545-5p
EIF3A	miR-1728-3p
EIF3A	miR-1580
YME1L1	miR-1640
PTGFRN	miR-6619-5p
PTGFRN	miR-6573-5p
PTGFRN	miR-6688-3p
PTGFRN	miR-6545-3p
PTGFRN	miR-6549-5p
PTGFRN	miR-6671-5p
MYL3	miR-1600
ECM2	miR-1465
ECM2	miR-6562-5p
ECM2	miR-1626-5p
PDGFRA	miR-449c-5p
PDGFRA	miR-34a-5p
PDGFRA	miR-449a
PDGFRA	miR-27b-3p
PDGFRA	miR-34c-5p
PDGFRA	miR-449b-5p
PDGFRA	miR-1764-5p
PDGFRA	miR-449d-5p
DNAJC12	miR-12239-3p
AKAP12	miR-12254-3p
FADS1	miR-7437-3p
FADS1	miR-12216-3p
FADS1	miR-6707-5p
DHRS7	miR-6669-3p
TWIST2	miR-12235-5p
TWIST2	miR-1745
CLDN5	miR-124b
WISP2	miR-1597-3p
WISP2	miR-6583-5p
DCLK1	miR-12274-5p
DCLK1	miR-15c-5p
DCLK1	miR-15b-5p
DCLK1	miR-1562-5p
DCLK1	miR-92-3p
DCLK1	miR-1712-5p
DCLK1	miR-1736-3p
DCLK1	miR-183
DCLK1	miR-10585-5p
DCLK1	miR-143-3p
SLCO5A1	miR-135a-5p
RBMS1	miR-6575-3p
RBMS1	miR-12278-3p
RBMS1	miR-1736-3p
RBMS1	miR-12255-3p
RBMS1	miR-183
RBMS1	miR-124b
CDK14	miR-129-5p
F2RL1	miR-12248-3p
EEF2K	miR-1552-3p
EEF2K	miR-12235-3p
NFIA	miR-1787
PDK4	miR-1651-3p
PDK4	miR-1573
PDK4	miR-30a-3p
PDK4	miR-7451-3p
PDK4	miR-383-3p
MYLIP	miR-124b
MYLIP	miR-222a
MYLIP	miR-143-5p
[truncated: 779 more rows]
