# Supplementary material for: Transcriptome Data Revealed the circRNA–miRNA–mRNA Regulatory Network during the Proliferation and Differentiation of Myoblasts in Shitou Goose
Source: Animals (Basel). 2024 Feb 8;14(4):576. doi: 10.3390/ani14040576 (PMC10885906; doi:10.3390/ani14040576)
Supplement: Supplementary file 1 [file animals-14-00576-s001.zip › Table S9 Regulatory axis of circRNA-miRNA-hub gene network.xlsx]

## Sheet: Regulatory axis_x0009_
circRNA	miRNA	hub gene
circRNA2500	miR-12246-3p	MYSM1
circRNA2500	miR-12246-3p	BDNF
circRNA283	miR-7458-3p	THBS1
circRNA4112	miR-7458-3p	THBS1
circRNA3834	miR-7458-3p	THBS1
circRNA4300	miR-1575	EFNA5
circRNA4337	miR-1575	EFNA5
circRNA645	miR-1575	EFNA5
circRNA3728	miR-1575	EFNA5
circRNA1247	miR-1575	EFNA5
ciRNA781	miR-1575	EFNA5
circRNA1135	miR-1575	EFNA5
circRNA2500	miR-1575	EFNA5
circRNA1155	miR-10585-5p	EFNA5
circRNA1188	miR-204	EFNA5
circRNA4337	miR-204	EFNA5
ciRNA781	miR-204	EFNA5
circRNA1188	miR-211	EFNA5
circRNA4337	miR-211	EFNA5
ciRNA781	miR-211	EFNA5
circRNA1280	miR-12280-3p	EFNA5
circRNA1163	miR-12280-3p	EFNA5
circRNA1952	miR-129-5p	ACTN1
circRNA1152	miR-129-5p	ACTN1
circRNA1280	miR-92-3p	ITGA8
circRNA1247	miR-7478-3p	ITGA8
circRNA3870	miR-6617-3p	ITGA8
circRNA1551	miR-6617-3p	ITGA8
circRNA4337	miR-6617-3p	ITGA8
circRNA1188	miR-7455-3p	ITGA8
ciRNA156	miR-7455-3p	ITGA8
circRNA85	miR-7455-3p	ITGA8
circRNA1152	miR-7455-3p	ITGA8
circRNA1247	miR-7455-3p	ITGA8
ciRNA148	miR-7455-3p	ITGA8
ciRNA781	miR-7455-3p	ITGA8
circRNA4300	miR-449c-5p	PDGFRA
ciRNA780	miR-449c-5p	PDGFRA
ciRNA39	miR-449c-5p	PDGFRA
circRNA4337	miR-449c-5p	PDGFRA
circRNA1155	miR-449c-5p	PDGFRA
circRNA1254	miR-449c-5p	PDGFRA
circRNA1247	miR-449c-5p	PDGFRA
ciRNA148	miR-449c-5p	PDGFRA
ciRNA174	miR-449c-5p	PDGFRA
ciRNA781	miR-449c-5p	PDGFRA
ciRNA183	miR-449c-5p	PDGFRA
circRNA2500	miR-449c-5p	PDGFRA
circRNA1155	miR-34a-5p	PDGFRA
ciRNA781	miR-34a-5p	PDGFRA
ciRNA183	miR-34a-5p	PDGFRA
ciRNA183	miR-449a	PDGFRA
circRNA1155	miR-27b-3p	PDGFRA
circRNA1247	miR-34c-5p	PDGFRA
circRNA4300	miR-449b-5p	PDGFRA
circRNA1274	miR-449b-5p	PDGFRA
circRNA236	miR-449b-5p	PDGFRA
circRNA1151	miR-449b-5p	PDGFRA
ciRNA39	miR-449b-5p	PDGFRA
circRNA1155	miR-449b-5p	PDGFRA
ciRNA171	miR-449b-5p	PDGFRA
circRNA1247	miR-449b-5p	PDGFRA
ciRNA781	miR-449b-5p	PDGFRA
ciRNA183	miR-449b-5p	PDGFRA
circRNA3870	miR-1764-5p	PDGFRA
ciRNA780	miR-1764-5p	PDGFRA
circRNA1151	miR-1764-5p	PDGFRA
circRNA1952	miR-1764-5p	PDGFRA
ciRNA171	miR-1764-5p	PDGFRA
circRNA2500	miR-1764-5p	PDGFRA
circRNA1247	miR-449d-5p	PDGFRA
ciRNA183	miR-449d-5p	PDGFRA
circRNA646	miR-6670-5p	ACTB
circRNA351	miR-145-5p	ACTB
circRNA1551	miR-145-5p	ACTB
circRNA909	miR-145-5p	ACTB
ciRNA183	miR-145-5p	ACTB
circRNA466	miR-3532-3p	MYL1
circRNA4300	miR-3532-3p	MYL1
circRNA1952	miR-3532-3p	MYL1
circRNA3731	miR-3532-3p	MYL1
circRNA1163	miR-3532-3p	MYL1
circRNA2464	miR-3532-3p	MYL1
circRNA466	miR-1594	ELN
circRNA589	miR-1594	ELN
ciRNA780	miR-1594	ELN
ciRNA156	miR-1594	ELN
ciRNA39	miR-1594	ELN
circRNA4049	miR-1594	ELN
circRNA4337	miR-1594	ELN
circRNA1952	miR-1594	ELN
circRNA2536	miR-1594	ELN
ciRNA171	miR-1594	ELN
circRNA1247	miR-1594	ELN
circRNA3859	miR-1594	ELN
ciRNA781	miR-1594	ELN
circRNA2500	miR-1594	ELN
ciRNA156	miR-7437-3p	BDNF
circRNA1247	miR-7437-3p	BDNF
circRNA2500	miR-7437-3p	BDNF
circRNA4300	miR-12216-3p	BDNF
circRNA1151	miR-12216-3p	BDNF
circRNA4337	miR-12216-3p	BDNF
circRNA716	miR-12216-3p	BDNF
circRNA1163	miR-12216-3p	BDNF
circRNA1247	miR-12216-3p	BDNF
circRNA3859	miR-12216-3p	BDNF
ciRNA148	miR-12216-3p	BDNF
ciRNA174	miR-12216-3p	BDNF
circRNA2500	miR-12216-3p	BDNF
circRNA3870	miR-383-3p	BDNF
circRNA1247	miR-383-3p	BDNF
ciRNA148	miR-383-3p	BDNF
circRNA2500	miR-383-3p	BDNF
circRNA1188	miR-6569-5p	BDNF
circRNA1152	miR-6569-5p	BDNF
circRNA1163	miR-6569-5p	BDNF
circRNA3687	miR-12293-5p	BDNF
circRNA1360	miR-1651-3p	BDNF
circRNA4300	miR-1651-3p	BDNF
circRNA351	miR-1651-3p	BDNF
circRNA1151	miR-1651-3p	BDNF
circRNA1152	miR-1651-3p	BDNF
ciRNA148	miR-1651-3p	BDNF
ciRNA174	miR-1651-3p	BDNF
circRNA1135	miR-1651-3p	BDNF
